# Supplementary material for: “Eggs in egg cartons”: co-crystallization to embed molecular cages into crystalline lattices
Source: Chem Sci. 2020 Sep 15;11(38):10457–60. doi: 10.1039/d0sc03191g (PMC8162400; doi:10.1039/d0sc03191g)
Supplement: SC-011-D0SC03191G-s002 [file SC-011-D0SC03191G-s002.cif]

# Electronic Supplementary Material (ESI) for Chemical Science.
# This journal is © The Royal Society of Chemistry 2020

####################################################################### 
# 
# This file contains crystal structure data downloaded from the 
# Cambridge Structural Database (CSD) hosted by the Cambridge 
# Crystallographic Data Centre (CCDC).
# 
# Full information about CCDC data access policies and citation 
# guidelines are available at http://www.ccdc.cam.ac.uk/access/V1 
# 
# Audit and citation data items may have been added by the CCDC. 
# Please retain this information to preserve the provenance of 
# this file and to allow appropriate attribution of the data. 
# 
#######################################################################

data_ma-080-12_a_p-31c
_database_code_depnum_ccdc_archive 'CCDC 1999248'
loop_
_audit_author_name
_audit_author_address
'Yuya Domoto'
;The University of Tokyo
Japan
;
_audit_update_record             
;
2020-07-05 deposited with the CCDC.	2020-09-15 downloaded from the CCDC.
;

# start Validation Reply Form
_vrf_THETM01_ma-080-12_a_p-31c   
;
PROBLEM: The value of sine(theta_max)/wavelength is less than 0.550
RESPONSE: Repeated experiments for different crystals always gave 
low resolution diffraction data, which is unavoidable due to
the disordered nature of the crystal solvent.
;
_vrf_PLAT023_ma-080-12_a_p-31c   
;
PROBLEM: Resolution (too) Low [sin(theta)/Lambda < 0.6]..      19.50 Degree
RESPONSE: Repeated experiments for different crystals always gave 
low resolution diffraction data, which is unavoidable due to
the disordered nature of the crystal solvent.
;
# end Validation Reply Form

_audit_creation_date             2019-10-07
_audit_creation_method           
;
Olex2 1.2
(compiled 2018.05.29 svn.r3508 for OlexSys, GUI svn.r5506)
;
_shelx_SHELXL_version_number     2018/3
_chemical_name_common            ?
_chemical_name_systematic        ?
_chemical_formula_moiety         '1(C280 H196 Ag6 N12 O12), 2(B1 F4)'
_chemical_formula_sum            'C280 H196 Ag6 B2 F8 N12 O12'
_chemical_formula_weight         4741.36
_chemical_melting_point          ?
loop_
_atom_type_symbol
_atom_type_description
_atom_type_scat_dispersion_real
_atom_type_scat_dispersion_imag
_atom_type_scat_source
C C 0.0033 0.0016 'International Tables Vol C Tables 4.2.6.8 and 6.1.1.4'
H H 0.0000 0.0000 'International Tables Vol C Tables 4.2.6.8 and 6.1.1.4'
Ag Ag -0.9101 1.0691 'International Tables Vol C Tables 4.2.6.8 and 6.1.1.4'
B B 0.0013 0.0007 'International Tables Vol C Tables 4.2.6.8 and 6.1.1.4'
F F 0.0173 0.0100 'International Tables Vol C Tables 4.2.6.8 and 6.1.1.4'
N N 0.0063 0.0031 'International Tables Vol C Tables 4.2.6.8 and 6.1.1.4'
O O 0.0112 0.0059 'International Tables Vol C Tables 4.2.6.8 and 6.1.1.4'

_shelx_space_group_comment       
;
The symmetry employed for this shelxl refinement is uniquely defined
by the following loop, which should always be used as a source of
symmetry information in preference to the above space-group names.
They are only intended as comments.
;
_space_group_crystal_system      trigonal
_space_group_IT_number           163
_space_group_name_H-M_alt        'P -3 1 c'
_space_group_name_Hall           '-P 3 2c'
loop_
_space_group_symop_operation_xyz
'x, y, z'
'-y, x-y, z'
'-x+y, -x, z'
'-y, -x, -z+1/2'
'-x+y, y, -z+1/2'
'x, x-y, -z+1/2'
'-x, -y, -z'
'y, -x+y, -z'
'x-y, x, -z'
'y, x, z-1/2'
'x-y, -y, z-1/2'
'-x, -x+y, z-1/2'

_cell_length_a                   18.1553(5)
_cell_length_b                   18.1553(5)
_cell_length_c                   98.0140(10)
_cell_angle_alpha                90
_cell_angle_beta                 90
_cell_angle_gamma                120
_cell_volume                     27978.6(16)
_cell_formula_units_Z            3.99996
_cell_measurement_reflns_used    8182
_cell_measurement_temperature    100
_cell_measurement_theta_max      27.171
_cell_measurement_theta_min      0.818
_shelx_estimated_absorpt_T_max   ?
_shelx_estimated_absorpt_T_min   ?
_exptl_absorpt_coefficient_mu    0.454
_exptl_absorpt_correction_T_max  ?
_exptl_absorpt_correction_T_min  ?
_exptl_absorpt_correction_type   ?
_exptl_absorpt_process_details   ?
_exptl_absorpt_special_details   ?
_exptl_crystal_colour            colorless
_exptl_crystal_density_diffrn    1.126
_exptl_crystal_density_meas      ?
_exptl_crystal_density_method    ?
_exptl_crystal_description       plate
_exptl_crystal_F_000             9680
_exptl_crystal_size_max          ?
_exptl_crystal_size_mid          ?
_exptl_crystal_size_min          ?
_exptl_transmission_factor_max   ?
_exptl_transmission_factor_min   ?
_diffrn_reflns_av_R_equivalents  0.0737
_diffrn_reflns_av_unetI/netI     0.0311
_diffrn_reflns_Laue_measured_fraction_full 0.998
_diffrn_reflns_Laue_measured_fraction_max 0.998
_diffrn_reflns_limit_h_max       17
_diffrn_reflns_limit_h_min       -17
_diffrn_reflns_limit_k_max       17
_diffrn_reflns_limit_k_min       -17
_diffrn_reflns_limit_l_max       93
_diffrn_reflns_limit_l_min       -91
_diffrn_reflns_number            83669
_diffrn_reflns_point_group_measured_fraction_full 0.998
_diffrn_reflns_point_group_measured_fraction_max 0.998
_diffrn_reflns_theta_full        19.502
_diffrn_reflns_theta_max         19.502
_diffrn_reflns_theta_min         0.818
_diffrn_ambient_temperature      100(2)
_diffrn_detector_area_resol_mean ?
_diffrn_measured_fraction_theta_full 0.998
_diffrn_measured_fraction_theta_max 0.998
_diffrn_measurement_device_type  'EIGER X 16M DECTRIS'
_diffrn_measurement_method       'Phi scan'
_diffrn_radiation_type           Synchrotron
_diffrn_radiation_wavelength     0.700
_diffrn_source                   'SPring-8 BL41XU'
_reflns_Friedel_coverage         0.000
_reflns_Friedel_fraction_full    .
_reflns_Friedel_fraction_max     .
_reflns_number_gt                5681
_reflns_number_total             8501
_reflns_special_details          
;
 Reflections were merged by SHELXL according to the crystal
 class for the calculation of statistics and refinement.
 
 Structure factors included contributions from the .fab file.
 
 _reflns_Friedel_fraction is defined as the number of unique
 Friedel pairs measured divided by the number that would be
 possible theoretically, ignoring centric projections and
 systematic absences.
;
_reflns_threshold_expression     'I > 2\s(I)'
_computing_cell_refinement       XDS
_computing_data_collection       'XDS and BSS (Spring-8)'
_computing_data_reduction        XDS
_computing_molecular_graphics    'Olex2 (Dolomanov et al., 2009)'
_computing_publication_material  'Olex2 (Dolomanov et al., 2009)'
_computing_structure_refinement  'ShelXL (Sheldrick, 2015)'
_computing_structure_solution    'ShelXT (Sheldrick, 2015)'
_refine_diff_density_max         1.196
_refine_diff_density_min         -0.774
_refine_diff_density_rms         0.087
_refine_ls_extinction_coef       .
_refine_ls_extinction_method     none
_refine_ls_goodness_of_fit_ref   1.235
_refine_ls_hydrogen_treatment    constr
_refine_ls_matrix_type           full
_refine_ls_number_parameters     945
_refine_ls_number_reflns         8501
_refine_ls_number_restraints     85
_refine_ls_R_factor_all          0.1166
_refine_ls_R_factor_gt           0.0966
_refine_ls_restrained_S_all      1.237
_refine_ls_shift/su_max          0.002
_refine_ls_shift/su_mean         0.000
_refine_ls_structure_factor_coef Fsqd
_refine_ls_weighting_details     
'w=1/[\s^2^(Fo^2^)+(0.2000P)^2^] where P=(Fo^2^+2Fc^2^)/3'
_refine_ls_weighting_scheme      calc
_refine_ls_wR_factor_gt          0.2921
_refine_ls_wR_factor_ref         0.3173
_refine_special_details          ?
_olex2_refinement_description    
;
1. Fixed Uiso
 At 1.2 times of:
  All C(H) groups
 At 1.5 times of:
  All C(H,H,H) groups
2. Restrained distances
 F1-B1 \\sim F2-B1
 with sigma of 0.02
3. Uiso/Uaniso restraints and constraints
B1 \\sim F2 \\sim F1: within 1.7A with sigma of 0.04 and sigma for terminal
atoms of 0.08
N3 \\sim C49 \\sim C50 \\sim C51 \\sim C52 \\sim C53: within 1.7A with sigma of
0.04 and sigma for terminal atoms of 0.08
N4 \\sim C77 \\sim C76 \\sim C75 \\sim C74 \\sim C73: within 1.7A with sigma of
0.04 and sigma for terminal atoms of 0.08
4.a Ternary CH refined with riding coordinates:
 C72(H72), C96(H96), C24(H24), C48(H48)
4.b Aromatic/amide H refined with riding coordinates:
 C93(H93), C65(H65), C21(H21), C69(H69), C45(H45), C49(H49), C50(H50),
 C51(H51), C53(H53), C61(H61), C13(H13), C1(H1), C11(H11), C5(H5), C73(H73),
 C74(H74), C75(H75), C77(H77), C41(H41), C89(H89), C59(H59), C29(H29), C83(H83),
  C17(H17), C37(H37), C35(H35), C33(H33), C85(H85), C3(H3), C9(H9), C57(H57),
 C34(H34), C58(H58), C2(H2), C81(H81), C82(H82), C10(H10), C25(H25), C27(H27),
 C26(H26)
4.c Fitted hexagon refined as free rotating group:
 N3(C49,C50,C51,C52,C53), N4(C73,C74,C75,C76,C77)
4.d Idealised Me refined as rotating group:
 C70(H70A,H70B,H70C), C71(H71A,H71B,H71C), C95(H95A,H95B,H95C), C47(H47A,H47B,
 H47C), C94(H94A,H94B,H94C), C22(H22A,H22B,H22C), C23(H23A,H23B,H23C), C46(H46A,
 H46B,H46C)
;
_atom_sites_solution_hydrogens   geom
_atom_sites_solution_primary     dual
_atom_sites_solution_secondary   ?
loop_
_atom_site_label
_atom_site_type_symbol
_atom_site_fract_x
_atom_site_fract_y
_atom_site_fract_z
_atom_site_U_iso_or_equiv
_atom_site_adp_type
_atom_site_occupancy
_atom_site_site_symmetry_order
_atom_site_calc_flag
_atom_site_refinement_flags_posn
_atom_site_refinement_flags_adp
_atom_site_refinement_flags_occupancy
_atom_site_disorder_assembly
_atom_site_disorder_group
Ag1 Ag 0.87814(7) 0.75205(8) 0.70495(2) 0.1697(6) Uani 1 1 d . . . . .
Ag2 Ag 1.09255(9) 0.54747(8) 0.53548(2) 0.2065(7) Uani 1 1 d . . . . .
F3 F 1.2568(3) 0.5981(3) 0.54343(5) 0.1407(17) Uani 1 1 d . . . . .
O2 O 1.0063(4) 0.8661(4) 0.63979(5) 0.1224(18) Uani 1 1 d . . . . .
O4 O 0.5445(3) 0.3524(4) 0.39398(5) 0.1175(17) Uani 1 1 d . . . . .
O3 O 1.4606(3) 0.6531(3) 0.68922(5) 0.1093(16) Uani 1 1 d . . . . .
O1 O 1.1323(4) 1.1281(4) 0.55735(6) 0.1215(17) Uani 1 1 d . . . . .
F4 F 1.333333 0.666667 0.52471(8) 0.185(4) Uani 1 3 d S T P . .
C72 C 1.333333 0.666667 0.67545(12) 0.098(4) Uani 1 3 d S T P . .
H72 H 1.333334 0.666664 0.685448 0.117 Uiso 1 3 calc RS T P . .
N1 N 0.9852(6) 0.7412(6) 0.69744(9) 0.131(2) Uani 1 1 d . . . . .
C92 C 0.6390(5) 0.3957(5) 0.41336(9) 0.105(2) Uani 1 1 d . . . . .
C44 C 0.9470(5) 0.9079(6) 0.65761(8) 0.107(2) Uani 1 1 d . . . . .
C91 C 0.5793(6) 0.4051(6) 0.40523(9) 0.112(2) Uani 1 1 d . . . . .
C64 C 1.3537(6) 0.4954(6) 0.65579(8) 0.109(2) Uani 1 1 d . . . . .
C43 C 0.9509(6) 0.8444(7) 0.65045(9) 0.110(2) Uani 1 1 d . . . . .
C67 C 1.4222(6) 0.5970(6) 0.67842(7) 0.100(2) Uani 1 1 d . . . . .
C19 C 1.1571(7) 1.1056(6) 0.56946(9) 0.116(3) Uani 1 1 d . . . . .
C93 C 0.6643(5) 0.4419(6) 0.42524(7) 0.102(2) Uani 1 1 d . . . . .
H93 H 0.700344 0.434045 0.431054 0.122 Uiso 1 1 calc R . . . .
C16 C 1.1999(7) 1.0506(6) 0.59271(8) 0.110(2) Uani 1 1 d . . . . .
C68 C 1.3593(6) 0.6013(5) 0.67121(8) 0.103(2) Uani 1 1 d . . . . .
C65 C 1.4137(6) 0.4898(6) 0.66361(9) 0.107(2) Uani 1 1 d . . . . .
H65 H 1.430628 0.450982 0.661183 0.128 Uiso 1 1 calc R . . . .
C20 C 1.0911(6) 1.0397(6) 0.57749(9) 0.109(2) Uani 1 1 d . . . . .
C21 C 1.1162(6) 1.0141(6) 0.58922(8) 0.110(2) Uani 1 1 d . . . . .
H21 H 1.075190 0.971657 0.594716 0.132 Uiso 1 1 calc R . . . .
C69 C 1.3257(5) 0.5508(5) 0.65949(7) 0.099(2) Uani 1 1 d . . . . .
H69 H 1.285040 0.554621 0.654251 0.118 Uiso 1 1 calc R . . . .
C88 C 0.6400(6) 0.4976(6) 0.42892(8) 0.107(2) Uani 1 1 d . . . . .
C96 C 0.666667 0.333333 0.40894(12) 0.102(4) Uani 1 3 d S T P . .
H96 H 0.666667 0.333333 0.398937 0.123 Uiso 1 3 calc RS T P . .
C45 C 0.8973(6) 0.8860(6) 0.66924(9) 0.116(3) Uani 1 1 d . . . . .
H45 H 0.893895 0.928019 0.674141 0.139 Uiso 1 1 calc R . . . .
C60 C 1.2805(7) 0.3748(6) 0.61888(9) 0.121(3) Uani 1 1 d . . . . .
C63 C 1.3207(6) 0.4460(6) 0.64322(10) 0.106(2) Uani 1 1 d . . . . .
C90 C 0.5513(6) 0.4611(6) 0.40897(9) 0.118(3) Uani 1 1 d . . . . .
N3 N 1.0449(6) 0.4523(4) 0.55093(6) 0.157(3) Uani 1 1 d . U . . .
C49 C 0.9578(6) 0.4155(7) 0.55308(10) 0.255(9) Uani 1 1 d G U . . .
H49 H 0.924784 0.426299 0.547058 0.306 Uiso 1 1 calc R . . . .
C50 C 0.9202(5) 0.3624(7) 0.56423(12) 0.251(8) Uani 1 1 d G U . . .
H50 H 0.861914 0.337673 0.565668 0.301 Uiso 1 1 calc R . . . .
C51 C 0.9695(7) 0.3461(6) 0.57323(8) 0.224(7) Uani 1 1 d G U . . .
H51 H 0.944329 0.310609 0.580686 0.269 Uiso 1 1 calc R . . . .
C52 C 1.0566(7) 0.3830(5) 0.57107(8) 0.178(5) Uani 1 1 d G U . . .
C53 C 1.0942(5) 0.4361(5) 0.55992(8) 0.135(3) Uani 1 1 d G U . . .
H53 H 1.152484 0.460798 0.558485 0.161 Uiso 1 1 calc R . . . .
N2 N 0.8220(7) 1.1228(8) 0.77431(10) 0.150(3) Uani 1 1 d . . . . .
C66 C 1.4494(5) 0.5404(6) 0.67498(9) 0.109(3) Uani 1 1 d . . . . .
C12 C 1.2765(8) 0.9855(6) 0.62770(9) 0.118(3) Uani 1 1 d . . . . .
C8 C 1.2482(8) 0.9168(6) 0.64924(9) 0.118(3) Uani 1 1 d . . . . .
C24 C 1.000000 1.000000 0.57349(13) 0.107(4) Uani 1 3 d S T P . .
H24 H 0.999995 0.999998 0.563496 0.129 Uiso 1 3 calc RS T P . .
C40 C 0.8523(5) 0.8021(7) 0.67376(8) 0.111(3) Uani 1 1 d . . . . .
C48 C 1.000000 1.000000 0.65321(13) 0.109(4) Uani 1 3 d S T P . .
H48 H 0.999997 0.999995 0.643207 0.131 Uiso 1 3 calc RS T P . .
C61 C 1.2259(6) 0.3831(5) 0.61023(10) 0.116(3) Uani 1 1 d . . . . .
H61 H 1.198195 0.411484 0.613260 0.140 Uiso 1 1 calc R . . . .
C4 C 1.1068(7) 0.7870(6) 0.68211(10) 0.114(3) Uani 1 1 d . . . . .
C7 C 1.1915(7) 0.8683(7) 0.66020(12) 0.122(3) Uani 1 1 d . . . . .
C87 C 0.6702(7) 0.5434(6) 0.44164(11) 0.121(3) Uani 1 1 d . . . . .
C13 C 1.2208(7) 0.9380(6) 0.63792(10) 0.121(3) Uani 1 1 d . . . . .
H13 H 1.163348 0.920209 0.636998 0.145 Uiso 1 1 calc R . . . .
C1 C 1.0131(8) 0.7009(6) 0.70476(10) 0.126(3) Uani 1 1 d . . . . .
H1 H 0.981328 0.670961 0.712324 0.152 Uiso 1 1 calc R . . . .
C6 C 1.1494(8) 0.8293(7) 0.67018(11) 0.126(3) Uani 1 1 d . . . . .
C56 C 1.2113(7) 0.3518(7) 0.59758(10) 0.125(3) Uani 1 1 d . . . . .
C62 C 1.3005(6) 0.4131(6) 0.63268(10) 0.117(3) Uani 1 1 d . . . . .
C11 C 1.3594(9) 1.0109(8) 0.62906(9) 0.150(4) Uani 1 1 d . . . . .
H11 H 1.397996 1.044053 0.622342 0.180 Uiso 1 1 calc R . . . .
C15 C 1.2278(6) 1.0279(6) 0.60496(10) 0.118(3) Uani 1 1 d . . . . .
C5 C 1.0346(8) 0.7844(6) 0.68593(11) 0.127(3) Uani 1 1 d . . . . .
H5 H 1.015441 0.813476 0.680520 0.153 Uiso 1 1 calc R . . . .
C38 C 0.7688(7) 0.7811(6) 0.69693(10) 0.127(3) Uani 1 1 d . . . . .
N4 N 1.0983(8) 0.5835(5) 0.51519(7) 0.180(4) Uani 1 1 d . U . . .
C73 C 1.1706(6) 0.6051(7) 0.50748(12) 0.205(6) Uani 1 1 d G U . . .
H73 H 1.214113 0.598199 0.511107 0.247 Uiso 1 1 calc R . . . .
C74 C 1.1779(6) 0.6371(8) 0.49436(11) 0.266(8) Uani 1 1 d G U . . .
H74 H 1.226301 0.651609 0.489207 0.320 Uiso 1 1 calc R . . . .
C75 C 1.1129(8) 0.6475(7) 0.48895(7) 0.247(7) Uani 1 1 d G U . . .
H75 H 1.117822 0.668937 0.480167 0.296 Uiso 1 1 calc R . . . .
C76 C 1.0406(7) 0.6259(6) 0.49665(10) 0.180(5) Uani 1 1 d G U . . .
C77 C 1.0333(6) 0.5939(6) 0.50977(9) 0.155(4) Uani 1 1 d G U . . .
H77 H 0.984964 0.579443 0.514928 0.187 Uiso 1 1 calc R . . . .
C36 C 0.7209(7) 0.7804(9) 0.70902(9) 0.123(3) Uani 1 1 d . . . . .
C84 C 0.7456(7) 0.6293(7) 0.46389(9) 0.123(3) Uani 1 1 d . . . . .
C39 C 0.8062(6) 0.7853(6) 0.68669(11) 0.120(3) Uani 1 1 d . . . . .
C41 C 0.8557(6) 0.7384(6) 0.66623(11) 0.122(3) Uani 1 1 d . . . . .
H41 H 0.824923 0.681866 0.669002 0.146 Uiso 1 1 calc R . . . .
C89 C 0.5828(6) 0.5073(6) 0.42085(11) 0.124(3) Uani 1 1 d . . . . .
H89 H 0.565363 0.545467 0.423470 0.149 Uiso 1 1 calc R . . . .
C86 C 0.7031(6) 0.5825(7) 0.45251(11) 0.122(3) Uani 1 1 d . . . . .
C59 C 1.3244(8) 0.3342(7) 0.61481(8) 0.136(3) Uani 1 1 d . . . . .
H59 H 1.360646 0.327437 0.620710 0.163 Uiso 1 1 calc R . . . .
C31 C 0.7257(6) 0.9271(8) 0.73621(11) 0.121(3) Uani 1 1 d . . . . .
C28 C 0.7559(8) 1.0465(9) 0.75352(13) 0.142(4) Uani 1 1 d . . . . .
C70 C 1.5193(6) 0.5369(6) 0.68302(9) 0.126(3) Uani 1 1 d . . . . .
H70A H 1.567253 0.593301 0.683903 0.189 Uiso 1 1 calc GR . . . .
H70B H 1.536307 0.501496 0.678312 0.189 Uiso 1 1 calc GR . . . .
H70C H 1.498409 0.513854 0.691922 0.189 Uiso 1 1 calc GR . . . .
C29 C 0.8113(7) 1.0674(7) 0.76454(13) 0.135(3) Uani 1 1 d . . . . .
H29 H 0.843319 1.040508 0.765114 0.163 Uiso 1 1 calc R . . . .
C18 C 1.2417(7) 1.1426(6) 0.57280(9) 0.112(3) Uani 1 1 d . . . . .
C14 C 1.2461(6) 1.0066(6) 0.61530(11) 0.123(3) Uani 1 1 d . . . . .
C55 C 1.1567(7) 0.3611(6) 0.58810(11) 0.135(3) Uani 1 1 d . . . . .
C32 C 0.7015(7) 0.8548(9) 0.72793(10) 0.123(3) Uani 1 1 d . . . . .
C83 C 0.7353(7) 0.6937(7) 0.46901(9) 0.139(3) Uani 1 1 d . . . . .
H83 H 0.696617 0.706201 0.464923 0.166 Uiso 1 1 calc R . . . .
C42 C 0.9051(7) 0.7605(8) 0.65470(10) 0.124(3) Uani 1 1 d . . . . .
C17 C 1.2638(6) 1.1159(6) 0.58449(11) 0.124(3) Uani 1 1 d . . . . .
H17 H 1.320665 1.140658 0.587008 0.149 Uiso 1 1 calc R . . . .
C71 C 1.4267(6) 0.6168(6) 0.70236(8) 0.127(3) Uani 1 1 d . . . . .
H71A H 1.367986 0.601804 0.702817 0.191 Uiso 1 1 calc GR . . . .
H71B H 1.458146 0.657601 0.709351 0.191 Uiso 1 1 calc GR . . . .
H71C H 1.431254 0.566863 0.703674 0.191 Uiso 1 1 calc GR . . . .
C95 C 0.5827(6) 0.3937(7) 0.38136(8) 0.137(3) Uani 1 1 d . . . . .
H95A H 0.556923 0.354272 0.373971 0.206 Uiso 1 1 calc GR . . . .
H95B H 0.642547 0.413115 0.381609 0.206 Uiso 1 1 calc GR . . . .
H95C H 0.574299 0.441380 0.380058 0.206 Uiso 1 1 calc GR . . . .
C30 C 0.7416(7) 0.9837(8) 0.74364(12) 0.128(3) Uani 1 1 d . . . . .
C37 C 0.7472(6) 0.8531(8) 0.71688(11) 0.125(3) Uani 1 1 d . . . . .
H37 H 0.797454 0.902229 0.714580 0.150 Uiso 1 1 calc R . . . .
C47 C 0.9686(7) 0.8541(6) 0.62635(8) 0.137(3) Uani 1 1 d . . . . .
H47A H 1.012808 0.878170 0.619603 0.205 Uiso 1 1 calc GR . . . .
H47B H 0.935397 0.881798 0.625938 0.205 Uiso 1 1 calc GR . . . .
H47C H 0.932698 0.794425 0.624622 0.205 Uiso 1 1 calc GR . . . .
C35 C 0.6486(8) 0.7041(8) 0.71276(11) 0.147(4) Uani 1 1 d . . . . .
H35 H 0.632329 0.653958 0.707987 0.176 Uiso 1 1 calc R . . . .
C33 C 0.6295(8) 0.7799(11) 0.73097(10) 0.151(4) Uani 1 1 d . . . . .
H33 H 0.597720 0.780373 0.738384 0.181 Uiso 1 1 calc R . . . .
C85 C 0.8047(7) 0.6135(6) 0.46993(10) 0.129(3) Uani 1 1 d . . . . .
H85 H 0.812872 0.570657 0.466392 0.154 Uiso 1 1 calc R . . . .
C3 C 1.1342(7) 0.7432(7) 0.69042(11) 0.135(3) Uani 1 1 d . . . . .
H3 H 1.183866 0.742658 0.688295 0.162 Uiso 1 1 calc R . . . .
F1 F 0.9521(5) 0.0330(5) 0.71527(11) 0.234(4) Uani 1 1 d D U . . .
C80 C 0.8527(9) 0.6595(8) 0.48118(11) 0.147(4) Uani 1 1 d . . . . .
C9 C 1.3340(9) 0.9421(9) 0.65072(11) 0.158(4) Uani 1 1 d . . . . .
H9 H 1.353183 0.928062 0.658550 0.189 Uiso 1 1 calc R . . . .
C57 C 1.2521(8) 0.3104(7) 0.59318(9) 0.142(4) Uani 1 1 d . . . . .
H57 H 1.240517 0.285860 0.584550 0.170 Uiso 1 1 calc R . . . .
C94 C 0.4849(7) 0.4696(7) 0.40049(11) 0.156(4) Uani 1 1 d . . . . .
H94A H 0.506152 0.487437 0.391404 0.233 Uiso 1 1 calc GR . . . .
H94B H 0.473810 0.511012 0.404622 0.233 Uiso 1 1 calc GR . . . .
H94C H 0.433243 0.415662 0.400135 0.233 Uiso 1 1 calc GR . . . .
B2 B 1.333333 0.666667 0.53883(17) 0.121(6) Uani 1 3 d S T P . .
C54 C 1.1160(7) 0.3706(6) 0.58007(11) 0.134(3) Uani 1 1 d . . . . .
C22 C 1.3120(7) 1.2108(7) 0.56395(11) 0.151(4) Uani 1 1 d . . . . .
H22A H 1.325786 1.184074 0.556712 0.226 Uiso 1 1 calc GR . . . .
H22B H 1.361626 1.244148 0.569432 0.226 Uiso 1 1 calc GR . . . .
H22C H 1.292822 1.246964 0.560133 0.226 Uiso 1 1 calc GR . . . .
C34 C 0.6002(6) 0.7061(9) 0.72434(10) 0.143(4) Uani 1 1 d . . . . .
H34 H 0.550450 0.657821 0.727069 0.171 Uiso 1 1 calc R . . . .
C23 C 1.1223(7) 1.2001(7) 0.55836(10) 0.150(3) Uani 1 1 d . . . . .
H23A H 1.100164 1.207879 0.549920 0.224 Uiso 1 1 calc GR . . . .
H23B H 1.176408 1.249501 0.560206 0.224 Uiso 1 1 calc GR . . . .
H23C H 1.083480 1.191937 0.565626 0.224 Uiso 1 1 calc GR . . . .
C58 C 1.3115(8) 0.3045(7) 0.60158(11) 0.144(3) Uani 1 1 d . . . . .
H58 H 1.342458 0.280383 0.598202 0.173 Uiso 1 1 calc R . . . .
C2 C 1.0867(9) 0.6997(7) 0.70206(10) 0.144(4) Uani 1 1 d . . . . .
H2 H 1.104774 0.670909 0.707765 0.173 Uiso 1 1 calc R . . . .
C81 C 0.8429(11) 0.7246(9) 0.48604(11) 0.173(5) Uani 1 1 d . . . . .
H81 H 0.876967 0.757963 0.493188 0.207 Uiso 1 1 calc R . . . .
C82 C 0.7827(9) 0.7414(7) 0.48043(11) 0.152(4) Uani 1 1 d . . . . .
H82 H 0.773682 0.783381 0.484131 0.182 Uiso 1 1 calc R . . . .
C46 C 0.9128(8) 0.6903(7) 0.64664(11) 0.163(4) Uani 1 1 d . . . . .
H46A H 0.880650 0.677544 0.638337 0.245 Uiso 1 1 calc GR . . . .
H46B H 0.890932 0.639780 0.652119 0.245 Uiso 1 1 calc GR . . . .
H46C H 0.971418 0.710353 0.644532 0.245 Uiso 1 1 calc GR . . . .
C10 C 1.3878(9) 0.9866(11) 0.64085(14) 0.187(5) Uani 1 1 d . . . . .
H10 H 1.444818 1.002127 0.641641 0.224 Uiso 1 1 calc R . . . .
C79 C 0.9172(11) 0.6443(9) 0.48680(12) 0.159(5) Uani 1 1 d . . . . .
C25 C 0.7761(13) 1.1628(11) 0.77336(17) 0.196(6) Uani 1 1 d . . . . .
H25 H 0.782292 1.202071 0.780010 0.235 Uiso 1 1 calc R . . . .
C27 C 0.7103(10) 1.0865(10) 0.75276(12) 0.172(5) Uani 1 1 d . . . . .
H27 H 0.672182 1.074207 0.745609 0.206 Uiso 1 1 calc R . . . .
C78 C 0.9744(12) 0.6365(9) 0.49096(13) 0.174(5) Uani 1 1 d . . . . .
B1 B 1.000000 0.000000 0.7112(2) 0.200(11) Uani 1 3 d DS TU P . .
C26 C 0.7197(10) 1.1461(11) 0.76260(18) 0.186(5) Uani 1 1 d . . . . .
H26 H 0.688812 1.174288 0.761990 0.223 Uiso 1 1 calc R . . . .
F2 F 1.000000 0.000000 0.6977(2) 0.434(17) Uani 1 3 d DS TU P . .

loop_
_atom_site_aniso_label
_atom_site_aniso_U_11
_atom_site_aniso_U_22
_atom_site_aniso_U_33
_atom_site_aniso_U_23
_atom_site_aniso_U_13
_atom_site_aniso_U_12
Ag1 0.1881(10) 0.2514(12) 0.1157(8) 0.0195(6) 0.0102(5) 0.1444(9)
Ag2 0.2333(13) 0.2153(12) 0.1673(10) 0.0387(8) -0.0485(8) 0.1094(10)
F3 0.143(4) 0.140(4) 0.124(4) 0.006(3) 0.001(3) 0.059(3)
O2 0.147(5) 0.162(5) 0.072(3) -0.001(3) 0.000(4) 0.088(4)
O4 0.127(4) 0.138(4) 0.076(3) 0.007(3) -0.003(3) 0.058(4)
O3 0.128(4) 0.128(4) 0.072(3) 0.002(3) -0.008(3) 0.063(3)
O1 0.152(5) 0.133(5) 0.089(4) 0.006(3) -0.004(3) 0.078(4)
F4 0.242(7) 0.242(7) 0.071(6) 0.000 0.000 0.121(4)
C72 0.114(6) 0.114(6) 0.066(7) 0.000 0.000 0.057(3)
N1 0.154(7) 0.156(7) 0.107(6) -0.012(5) -0.023(6) 0.096(6)
C92 0.110(6) 0.120(6) 0.089(6) 0.012(5) 0.004(5) 0.060(5)
C44 0.119(6) 0.134(7) 0.065(5) -0.003(5) -0.008(5) 0.062(6)
C91 0.134(7) 0.122(7) 0.084(6) -0.002(5) 0.004(5) 0.068(6)
C64 0.140(7) 0.106(6) 0.076(6) 0.002(5) 0.009(5) 0.058(6)
C43 0.130(7) 0.119(8) 0.081(6) -0.009(6) -0.008(5) 0.062(6)
C67 0.111(6) 0.124(6) 0.063(5) -0.001(5) 0.003(4) 0.058(6)
C19 0.136(9) 0.123(7) 0.093(6) -0.006(6) 0.010(6) 0.069(7)
C93 0.124(6) 0.122(6) 0.063(5) -0.001(5) -0.005(4) 0.064(6)
C16 0.136(8) 0.135(7) 0.072(5) 0.007(5) 0.006(6) 0.077(7)
C68 0.121(6) 0.119(6) 0.075(5) 0.011(5) 0.007(5) 0.065(5)
C65 0.131(7) 0.124(7) 0.077(5) 0.003(5) 0.000(5) 0.073(6)
C20 0.116(6) 0.119(6) 0.086(5) 0.005(5) 0.013(5) 0.054(6)
C21 0.112(7) 0.137(7) 0.076(5) -0.001(5) -0.006(5) 0.059(6)
C69 0.124(6) 0.117(6) 0.056(4) 0.005(4) -0.007(4) 0.061(5)
C88 0.130(7) 0.112(6) 0.074(6) -0.001(5) 0.000(5) 0.056(6)
C96 0.120(7) 0.120(7) 0.066(7) 0.000 0.000 0.060(3)
C45 0.129(7) 0.126(8) 0.086(6) -0.010(5) -0.016(5) 0.059(6)
C60 0.159(8) 0.111(7) 0.087(7) 0.010(5) 0.019(6) 0.063(6)
C63 0.128(7) 0.114(6) 0.080(6) 0.011(5) 0.015(5) 0.064(5)
C90 0.136(7) 0.125(7) 0.087(6) 0.000(5) -0.017(5) 0.060(6)
N3 0.152(7) 0.153(7) 0.123(6) -0.014(5) -0.036(6) 0.045(6)
C49 0.229(16) 0.187(13) 0.252(16) 0.066(11) -0.098(13) 0.030(12)
C50 0.194(13) 0.203(14) 0.294(18) 0.061(13) -0.069(13) 0.053(11)
C51 0.160(11) 0.177(12) 0.268(15) 0.061(11) -0.041(11) 0.035(10)
C52 0.194(12) 0.116(8) 0.175(11) 0.018(8) -0.045(10) 0.041(8)
C53 0.161(8) 0.123(7) 0.097(6) -0.008(5) -0.013(6) 0.053(6)
N2 0.175(9) 0.154(8) 0.108(7) 0.025(6) 0.017(6) 0.072(7)
C66 0.117(6) 0.134(7) 0.084(6) 0.013(5) 0.008(5) 0.068(6)
C12 0.151(9) 0.146(8) 0.069(6) -0.007(5) -0.012(6) 0.084(7)
C8 0.155(10) 0.145(8) 0.080(7) -0.017(6) -0.001(6) 0.094(7)
C24 0.126(7) 0.126(7) 0.070(8) 0.000 0.000 0.063(4)
C40 0.107(6) 0.133(8) 0.079(6) 0.015(6) 0.000(4) 0.050(6)
C48 0.127(7) 0.127(7) 0.074(8) 0.000 0.000 0.063(4)
C61 0.156(8) 0.116(6) 0.079(6) 0.000(5) -0.002(5) 0.070(6)
C4 0.131(8) 0.135(7) 0.099(7) -0.007(6) -0.008(6) 0.082(6)
C7 0.159(9) 0.143(8) 0.096(7) -0.020(6) -0.020(7) 0.099(7)
C87 0.143(8) 0.121(7) 0.106(8) 0.019(6) 0.016(6) 0.071(6)
C13 0.150(8) 0.147(8) 0.093(7) -0.005(6) -0.007(7) 0.095(7)
C1 0.138(8) 0.154(9) 0.106(7) -0.009(6) 0.002(6) 0.087(7)
C6 0.180(10) 0.145(8) 0.095(7) -0.017(7) -0.015(7) 0.112(8)
C56 0.157(9) 0.115(7) 0.092(8) 0.006(5) 0.011(6) 0.060(7)
C62 0.159(8) 0.128(7) 0.072(6) 0.002(5) 0.001(5) 0.077(6)
C11 0.156(10) 0.226(12) 0.084(7) -0.007(7) -0.015(6) 0.108(9)
C15 0.128(7) 0.143(8) 0.089(7) -0.008(5) -0.002(5) 0.073(6)
C5 0.162(10) 0.132(7) 0.101(7) -0.003(6) -0.018(7) 0.083(7)
C38 0.141(8) 0.156(8) 0.084(7) 0.011(6) -0.021(6) 0.074(7)
N4 0.232(11) 0.181(8) 0.123(7) -0.040(6) -0.051(8) 0.099(9)
C73 0.246(15) 0.264(15) 0.128(10) -0.010(10) -0.050(10) 0.143(12)
C74 0.253(16) 0.40(2) 0.184(14) -0.028(15) -0.031(13) 0.189(15)
C75 0.233(16) 0.364(19) 0.163(12) -0.023(13) -0.078(12) 0.163(15)
C76 0.194(12) 0.241(13) 0.131(10) -0.036(9) -0.048(9) 0.129(11)
C77 0.211(11) 0.182(9) 0.089(7) -0.016(6) -0.046(7) 0.109(8)
C36 0.108(7) 0.173(10) 0.079(6) 0.001(7) -0.002(5) 0.064(7)
C84 0.166(9) 0.121(7) 0.075(6) -0.009(5) -0.003(6) 0.066(7)
C39 0.122(7) 0.132(7) 0.098(7) 0.011(6) -0.013(6) 0.058(6)
C41 0.147(8) 0.122(7) 0.112(8) -0.015(6) -0.011(6) 0.079(6)
C89 0.132(7) 0.135(7) 0.113(7) 0.000(6) -0.007(6) 0.072(6)
C86 0.132(7) 0.139(7) 0.091(7) 0.006(6) 0.007(6) 0.064(6)
C59 0.199(10) 0.150(8) 0.074(6) 0.000(5) 0.010(6) 0.099(8)
C31 0.128(8) 0.134(9) 0.092(7) 0.005(6) 0.005(6) 0.060(7)
C28 0.150(9) 0.183(11) 0.118(10) 0.034(8) 0.023(8) 0.102(9)
C70 0.149(7) 0.167(8) 0.095(6) -0.011(5) -0.006(5) 0.104(7)
C29 0.150(9) 0.136(8) 0.101(7) 0.032(7) 0.024(7) 0.057(7)
C18 0.126(8) 0.122(7) 0.085(6) 0.010(5) 0.002(5) 0.061(6)
C14 0.149(8) 0.138(7) 0.102(7) -0.020(6) -0.001(6) 0.087(7)
C55 0.159(9) 0.130(8) 0.095(7) 0.006(6) -0.026(7) 0.057(7)
C32 0.088(7) 0.169(10) 0.095(8) 0.028(7) 0.007(5) 0.053(7)
C83 0.188(10) 0.151(9) 0.080(6) 0.002(6) 0.005(6) 0.088(8)
C42 0.154(8) 0.147(10) 0.084(6) -0.020(6) -0.002(6) 0.085(8)
C17 0.129(7) 0.133(7) 0.114(8) -0.012(6) 0.007(6) 0.069(7)
C71 0.130(7) 0.150(8) 0.095(6) -0.012(5) -0.014(5) 0.065(6)
C95 0.155(8) 0.172(9) 0.078(6) 0.021(5) -0.001(5) 0.077(7)
C30 0.146(8) 0.144(9) 0.099(7) 0.013(7) 0.016(6) 0.077(8)
C37 0.121(7) 0.169(10) 0.089(6) 0.024(7) 0.007(6) 0.074(7)
C47 0.168(8) 0.167(9) 0.080(6) -0.015(5) -0.019(5) 0.086(7)
C35 0.135(9) 0.161(10) 0.115(8) 0.000(7) -0.028(7) 0.052(8)
C33 0.128(10) 0.225(13) 0.078(6) -0.020(9) -0.031(7) 0.072(10)
C85 0.152(8) 0.132(7) 0.092(7) -0.001(6) -0.009(6) 0.064(7)
C3 0.168(9) 0.144(8) 0.122(8) -0.024(7) -0.003(7) 0.100(8)
F1 0.169(6) 0.176(6) 0.357(12) 0.033(7) 0.041(7) 0.086(5)
C80 0.198(12) 0.145(9) 0.101(8) -0.010(7) -0.020(8) 0.088(9)
C9 0.147(10) 0.233(13) 0.098(7) 0.006(7) -0.004(7) 0.099(9)
C57 0.195(10) 0.136(8) 0.079(6) -0.004(5) -0.020(7) 0.071(8)
C94 0.160(9) 0.184(10) 0.143(8) -0.027(7) -0.039(7) 0.102(8)
B2 0.148(10) 0.148(10) 0.067(11) 0.000 0.000 0.074(5)
C54 0.153(9) 0.116(7) 0.106(7) 0.001(6) -0.023(6) 0.048(6)
C22 0.151(8) 0.141(8) 0.143(8) 0.026(7) 0.025(7) 0.059(7)
C34 0.112(7) 0.200(12) 0.070(6) 0.022(7) 0.004(6) 0.044(7)
C23 0.175(10) 0.145(9) 0.116(7) 0.014(6) 0.003(6) 0.071(8)
C58 0.182(10) 0.166(9) 0.108(7) -0.012(6) 0.006(7) 0.104(8)
C2 0.201(12) 0.139(8) 0.098(7) 0.016(6) 0.010(7) 0.090(8)
C81 0.250(16) 0.166(12) 0.086(7) -0.005(7) -0.011(8) 0.092(11)
C82 0.220(12) 0.143(8) 0.087(7) -0.018(6) -0.010(7) 0.086(9)
C46 0.202(11) 0.148(9) 0.145(9) 0.003(7) 0.014(8) 0.091(8)
C10 0.155(10) 0.285(17) 0.140(10) -0.001(11) -0.009(10) 0.125(12)
C79 0.188(13) 0.173(11) 0.092(8) -0.023(7) -0.026(8) 0.073(10)
C25 0.234(17) 0.209(14) 0.147(13) 0.041(11) 0.062(12) 0.112(14)
C27 0.218(14) 0.212(13) 0.105(8) 0.009(9) 0.024(8) 0.122(12)
C78 0.215(16) 0.173(11) 0.112(9) -0.028(7) -0.037(10) 0.082(11)
B1 0.221(18) 0.221(18) 0.16(2) 0.000 0.000 0.110(9)
C26 0.231(15) 0.240(16) 0.132(10) 0.010(11) -0.005(10) 0.152(13)
F2 0.56(3) 0.56(3) 0.179(17) 0.000 0.000 0.280(14)

_geom_special_details            
;
 All esds (except the esd in the dihedral angle between two l.s. planes)
 are estimated using the full covariance matrix.  The cell esds are taken
 into account individually in the estimation of esds in distances, angles
 and torsion angles; correlations between esds in cell parameters are only
 used when they are defined by crystal symmetry.  An approximate (isotropic)
 treatment of cell esds is used for estimating esds involving l.s. planes.
;
loop_
_geom_bond_atom_site_label_1
_geom_bond_atom_site_label_2
_geom_bond_distance
_geom_bond_site_symmetry_2
_geom_bond_publ_flag
Ag1 N1 2.177(9) . ?
Ag1 N2 2.262(10) 6_566 ?
Ag1 C38 2.425(10) . ?
Ag1 C39 2.462(9) . ?
Ag2 N3 2.128(6) . ?
Ag2 N4 2.080(7) . ?
F3 B2 1.397(7) . ?
O2 C43 1.365(10) . ?
O2 C47 1.450(10) . ?
O4 C91 1.388(10) . ?
O4 C95 1.433(9) . ?
O3 C67 1.390(9) . ?
O3 C71 1.437(10) . ?
O1 C19 1.400(11) . ?
O1 C23 1.411(12) . ?
F4 B2 1.384(18) . ?
C72 C68 1.537(9) 3_775 ?
C72 C68 1.537(9) . ?
C72 C68 1.537(9) 2_755 ?
N1 C1 1.296(11) . ?
N1 C5 1.410(13) . ?
C92 C91 1.424(11) . ?
C92 C93 1.373(11) . ?
C92 C96 1.513(9) . ?
C44 C43 1.382(11) . ?
C44 C45 1.383(11) . ?
C44 C48 1.516(9) . ?
C91 C90 1.393(12) . ?
C64 C65 1.376(12) . ?
C64 C69 1.382(11) . ?
C64 C63 1.465(14) . ?
C43 C42 1.386(13) . ?
C67 C68 1.379(11) . ?
C67 C66 1.385(11) . ?
C19 C20 1.433(12) . ?
C19 C18 1.374(12) . ?
C93 C88 1.340(11) . ?
C16 C21 1.363(11) . ?
C16 C15 1.441(14) . ?
C16 C17 1.423(13) . ?
C68 C69 1.405(11) . ?
C65 C66 1.382(12) . ?
C20 C21 1.398(11) . ?
C20 C24 1.489(9) . ?
C88 C87 1.445(14) . ?
C88 C89 1.385(12) . ?
C45 C40 1.392(12) . ?
C60 C61 1.368(12) . ?
C60 C62 1.481(14) . ?
C60 C59 1.386(13) . ?
C63 C62 1.157(12) . ?
C90 C89 1.381(13) . ?
C90 C94 1.535(13) . ?
N3 C49 1.3900 . ?
N3 C53 1.3900 . ?
C49 C50 1.3900 . ?
C50 C51 1.3900 . ?
C51 C52 1.3900 . ?
C52 C53 1.3900 . ?
C52 C54 1.495(14) . ?
N2 C29 1.331(13) . ?
N2 C25 1.355(18) . ?
C66 C70 1.522(12) . ?
C12 C13 1.378(13) . ?
C12 C11 1.342(13) . ?
C12 C14 1.463(15) . ?
C8 C7 1.443(15) . ?
C8 C13 1.348(12) . ?
C8 C9 1.393(14) . ?
C40 C39 1.465(14) . ?
C40 C41 1.399(12) . ?
C61 C56 1.335(12) . ?
C4 C6 1.401(15) . ?
C4 C5 1.341(13) . ?
C4 C3 1.393(13) . ?
C7 C6 1.225(16) . ?
C87 C86 1.254(14) . ?
C1 C2 1.373(14) . ?
C56 C55 1.429(15) . ?
C56 C57 1.362(14) . ?
C11 C10 1.422(15) . ?
C15 C14 1.190(13) . ?
C38 C36 1.468(16) . ?
C38 C39 1.192(13) . ?
N4 C73 1.3900 . ?
N4 C77 1.3900 . ?
C73 C74 1.3900 . ?
C74 C75 1.3900 . ?
C75 C76 1.3900 . ?
C76 C77 1.3900 . ?
C76 C78 1.423(19) . ?
C36 C37 1.390(14) . ?
C36 C35 1.399(14) . ?
C84 C86 1.380(14) . ?
C84 C83 1.369(13) . ?
C84 C85 1.374(13) . ?
C41 C42 1.372(13) . ?
C59 C58 1.379(12) . ?
C31 C32 1.414(16) . ?
C31 C30 1.171(15) . ?
C28 C29 1.392(15) . ?
C28 C30 1.418(17) . ?
C28 C27 1.350(15) . ?
C18 C17 1.380(13) . ?
C18 C22 1.528(13) . ?
C55 C54 1.150(14) . ?
C32 C37 1.374(13) . ?
C32 C33 1.367(15) . ?
C83 C82 1.414(14) . ?
C42 C46 1.564(13) . ?
C35 C34 1.447(15) . ?
C33 C34 1.337(15) . ?
C85 C80 1.394(15) . ?
C3 C2 1.410(14) . ?
F1 B1 1.341(8) . ?
C80 C81 1.366(16) . ?
C80 C79 1.439(19) . ?
C9 C10 1.324(16) . ?
C57 C58 1.402(14) . ?
C81 C82 1.387(17) . ?
C79 C78 1.188(19) . ?
C25 C26 1.39(2) . ?
C27 C26 1.395(17) . ?
B1 F2 1.319(17) . ?

loop_
_geom_angle_atom_site_label_1
_geom_angle_atom_site_label_2
_geom_angle_atom_site_label_3
_geom_angle
_geom_angle_site_symmetry_1
_geom_angle_site_symmetry_3
_geom_angle_publ_flag
N1 Ag1 N2 119.9(4) . 6_566 ?
N1 Ag1 C38 140.8(4) . . ?
N1 Ag1 C39 112.5(4) . . ?
N2 Ag1 C38 98.0(4) 6_566 . ?
N2 Ag1 C39 125.1(4) 6_566 . ?
C38 Ag1 C39 28.2(3) . . ?
N4 Ag2 N3 150.6(3) . . ?
C43 O2 C47 115.3(7) . . ?
C91 O4 C95 113.0(7) . . ?
C67 O3 C71 113.8(6) . . ?
C19 O1 C23 114.8(7) . . ?
C68 C72 C68 113.0(4) 3_775 2_755 ?
C68 C72 C68 113.0(4) 3_775 . ?
C68 C72 C68 113.0(4) 2_755 . ?
C1 N1 Ag1 118.9(8) . . ?
C1 N1 C5 115.9(9) . . ?
C5 N1 Ag1 124.7(8) . . ?
C91 C92 C96 119.2(8) . . ?
C93 C92 C91 116.3(8) . . ?
C93 C92 C96 124.4(9) . . ?
C43 C44 C45 118.4(9) . . ?
C43 C44 C48 120.4(8) . . ?
C45 C44 C48 121.1(9) . . ?
O4 C91 C92 118.2(9) . . ?
O4 C91 C90 120.4(9) . . ?
C90 C91 C92 121.2(8) . . ?
C65 C64 C69 120.0(8) . . ?
C65 C64 C63 121.3(9) . . ?
C69 C64 C63 118.6(9) . . ?
O2 C43 C44 119.1(9) . . ?
O2 C43 C42 119.9(9) . . ?
C44 C43 C42 120.8(9) . . ?
C68 C67 O3 118.4(8) . . ?
C68 C67 C66 122.0(8) . . ?
C66 C67 O3 119.6(8) . . ?
O1 C19 C20 116.9(9) . . ?
C18 C19 O1 120.2(9) . . ?
C18 C19 C20 122.7(9) . . ?
C88 C93 C92 123.6(8) . . ?
C21 C16 C15 122.4(9) . . ?
C21 C16 C17 120.6(8) . . ?
C17 C16 C15 117.0(10) . . ?
C67 C68 C72 119.2(8) . . ?
C67 C68 C69 118.9(8) . . ?
C69 C68 C72 121.6(8) . . ?
C64 C65 C66 121.7(8) . . ?
C19 C20 C24 121.5(9) . . ?
C21 C20 C19 117.0(9) . . ?
C21 C20 C24 121.5(8) . . ?
C16 C21 C20 120.9(8) . . ?
C64 C69 C68 119.5(8) . . ?
C93 C88 C87 119.5(9) . . ?
C93 C88 C89 119.6(8) . . ?
C89 C88 C87 120.8(9) . . ?
C92 C96 C92 112.1(5) 3_665 2_655 ?
C92 C96 C92 112.1(5) 2_655 . ?
C92 C96 C92 112.1(5) 3_665 . ?
C44 C45 C40 121.3(9) . . ?
C61 C60 C62 122.3(10) . . ?
C61 C60 C59 121.4(9) . . ?
C59 C60 C62 116.1(10) . . ?
C62 C63 C64 173.9(10) . . ?
C91 C90 C94 121.5(9) . . ?
C89 C90 C91 118.3(9) . . ?
C89 C90 C94 120.2(10) . . ?
C49 N3 Ag2 113.7(6) . . ?
C49 N3 C53 120.0 . . ?
C53 N3 Ag2 125.4(6) . . ?
N3 C49 C50 120.0 . . ?
C51 C50 C49 120.0 . . ?
C50 C51 C52 120.0 . . ?
C51 C52 C53 120.0 . . ?
C51 C52 C54 124.8(8) . . ?
C53 C52 C54 115.2(8) . . ?
C52 C53 N3 120.0 . . ?
C29 N2 Ag1 124.1(10) . 6_566 ?
C29 N2 C25 117.3(13) . . ?
C25 N2 Ag1 115.9(12) . 6_566 ?
C67 C66 C70 121.2(8) . . ?
C65 C66 C67 117.9(8) . . ?
C65 C66 C70 120.9(9) . . ?
C13 C12 C14 120.9(11) . . ?
C11 C12 C13 119.2(9) . . ?
C11 C12 C14 119.9(10) . . ?
C13 C8 C7 122.3(11) . . ?
C13 C8 C9 120.2(10) . . ?
C9 C8 C7 117.6(10) . . ?
C20 C24 C20 113.4(5) 3_675 2_765 ?
C20 C24 C20 113.4(5) . 3_675 ?
C20 C24 C20 113.4(5) . 2_765 ?
C45 C40 C39 117.7(10) . . ?
C45 C40 C41 119.5(8) . . ?
C41 C40 C39 122.8(10) . . ?
C44 C48 C44 112.2(5) 2_765 3_675 ?
C44 C48 C44 112.2(5) 2_765 . ?
C44 C48 C44 112.2(5) 3_675 . ?
C56 C61 C60 121.9(10) . . ?
C5 C4 C6 121.0(10) . . ?
C5 C4 C3 116.0(10) . . ?
C3 C4 C6 122.9(10) . . ?
C6 C7 C8 174.5(11) . . ?
C86 C87 C88 174.2(10) . . ?
C8 C13 C12 121.2(10) . . ?
N1 C1 C2 124.1(10) . . ?
C7 C6 C4 175.9(11) . . ?
C61 C56 C55 123.7(12) . . ?
C61 C56 C57 118.8(10) . . ?
C57 C56 C55 117.4(10) . . ?
C63 C62 C60 176.2(11) . . ?
C12 C11 C10 119.5(11) . . ?
C14 C15 C16 176.3(11) . . ?
C4 C5 N1 125.6(9) . . ?
C36 C38 Ag1 106.5(6) . . ?
C39 C38 Ag1 77.7(7) . . ?
C39 C38 C36 175.4(11) . . ?
C73 N4 Ag2 120.0(7) . . ?
C73 N4 C77 120.0 . . ?
C77 N4 Ag2 119.7(7) . . ?
C74 C73 N4 120.0 . . ?
C73 C74 C75 120.0 . . ?
C74 C75 C76 120.0 . . ?
C75 C76 C78 119.4(10) . . ?
C77 C76 C75 120.0 . . ?
C77 C76 C78 120.6(10) . . ?
C76 C77 N4 120.0 . . ?
C37 C36 C38 121.2(11) . . ?
C37 C36 C35 120.2(9) . . ?
C35 C36 C38 118.5(12) . . ?
C83 C84 C86 123.2(12) . . ?
C83 C84 C85 118.3(9) . . ?
C85 C84 C86 118.4(10) . . ?
C40 C39 Ag1 111.2(6) . . ?
C38 C39 Ag1 74.1(6) . . ?
C38 C39 C40 171.7(11) . . ?
C42 C41 C40 119.0(9) . . ?
C90 C89 C88 120.9(9) . . ?
C87 C86 C84 175.2(11) . . ?
C58 C59 C60 116.6(10) . . ?
C30 C31 C32 175.7(11) . . ?
C29 C28 C30 124.5(13) . . ?
C27 C28 C29 116.7(13) . . ?
C27 C28 C30 118.7(13) . . ?
N2 C29 C28 125.3(12) . . ?
C19 C18 C17 118.5(9) . . ?
C19 C18 C22 122.5(9) . . ?
C17 C18 C22 119.0(10) . . ?
C15 C14 C12 175.0(12) . . ?
C54 C55 C56 176.8(13) . . ?
C37 C32 C31 124.2(11) . . ?
C33 C32 C31 119.8(10) . . ?
C33 C32 C37 116.0(12) . . ?
C84 C83 C82 120.8(11) . . ?
C43 C42 C46 119.7(10) . . ?
C41 C42 C43 121.0(9) . . ?
C41 C42 C46 119.3(11) . . ?
C18 C17 C16 120.3(9) . . ?
C31 C30 C28 174.7(11) . . ?
C32 C37 C36 122.2(11) . . ?
C36 C35 C34 117.4(11) . . ?
C34 C33 C32 126.4(11) . . ?
C84 C85 C80 122.5(11) . . ?
C4 C3 C2 120.0(10) . . ?
C85 C80 C79 120.9(13) . . ?
C81 C80 C85 118.7(13) . . ?
C81 C80 C79 120.1(13) . . ?
C10 C9 C8 119.2(11) . . ?
C56 C57 C58 120.5(10) . . ?
F3 B2 F3 110.1(7) 3_775 . ?
F3 B2 F3 110.1(7) 3_775 2_755 ?
F3 B2 F3 110.1(7) 2_755 . ?
F4 B2 F3 108.8(7) . . ?
F4 B2 F3 108.8(7) . 3_775 ?
F4 B2 F3 108.8(7) . 2_755 ?
C55 C54 C52 172.9(12) . . ?
C33 C34 C35 117.7(11) . . ?
C59 C58 C57 120.6(10) . . ?
C1 C2 C3 118.3(10) . . ?
C80 C81 C82 120.7(12) . . ?
C81 C82 C83 119.0(11) . . ?
C9 C10 C11 120.7(12) . . ?
C78 C79 C80 175.6(17) . . ?
N2 C25 C26 121.2(16) . . ?
C28 C27 C26 120.6(14) . . ?
C79 C78 C76 176.8(16) . . ?
F1 B1 F1 111.4(10) 2_645 . ?
F1 B1 F1 111.4(10) 2_645 3_765 ?
F1 B1 F1 111.4(10) 3_765 . ?
F2 B1 F1 107.5(10) . . ?
F2 B1 F1 107.5(10) . 2_645 ?
F2 B1 F1 107.5(10) . 3_765 ?
C25 C26 C27 118.9(14) . . ?

_smtbx_masks_special_details     ?
loop_
_smtbx_masks_void_nr
_smtbx_masks_void_average_x
_smtbx_masks_void_average_y
_smtbx_masks_void_average_z
_smtbx_masks_void_volume
_smtbx_masks_void_count_electrons
_smtbx_masks_void_content
1 -0.419 -0.872 -0.375 8225.2 2246.7 ?
2 0.000 0.000 0.250 81.3 15.7 ?
3 0.000 0.000 0.750 81.3 15.8 ?
4 0.333 0.667 0.638 7.4 0.0 ?
5 0.333 0.667 0.862 7.4 0.0 ?
6 0.667 0.333 0.138 7.4 0.0 ?
7 0.667 0.333 0.362 7.4 0.0 ?

_shelx_res_file                  
;
TITL ma-080-12_a_p-31c_a.res in P-31c
    ma-080-12_a_p-31c.res
    created by SHELXL-2018/3 at 09:09:55 on 07-Oct-2019
REM Old TITL MA-080-12_a.res in C2/c
REM SHELXT solution in P-31c: R1 0.373, Rweak 0.027, Alpha 0.066
REM <I/s> 0.642 for 632 systematic absences, Orientation as input
REM Formula found by SHELXT: C274 Ag6 B4 F13 N68 O6
CELL 0.7 18.1553 18.1553 98.014 90 90 120
ZERR 3.99996 0.0005 0.0005 0.001 0 0 0
LATT 1
SYMM -Y,+X-Y,+Z
SYMM +Y-X,-X,+Z
SYMM -Y,-X,0.5-Z
SYMM +Y-X,+Y,0.5-Z
SYMM +X,+X-Y,0.5-Z
SFAC C H Ag B F N O
DISP Ag -0.9101 1.0691 4586.0252
DISP B 0.0013 0.0007 6.4763
DISP C 0.0033 0.0016 11.1819
DISP F 0.0173 0.01 49.6179
DISP N 0.0063 0.0031 18.9823
DISP O 0.0112 0.0059 31.3712
UNIT 1120 784 24 8 32 48 48
SADI F1 B1 F2 B1
SIMU 0.04 0.08 1.7 B1 F2 F1
SIMU 0.04 0.08 1.7 N3 C49 C50 C51 C52 C53
SIMU 0.04 0.08 1.7 N4 C77 C76 C75 C74 C73

L.S. 20
PLAN  10
list 4
ABIN
fmap 2
acta
REM <olex2.extras>
REM <HklSrc "%.\\MA-080-12_a_P-31c.hkl">
REM </olex2.extras>

WGHT    0.200000
FVAR       0.09398
AG1   3    0.878138    0.752054    0.704949    11.00000    0.18806    0.25144 =
         0.11565    0.01950    0.01025    0.14441
AG2   3    1.092547    0.547472    0.535482    11.00000    0.23334    0.21532 =
         0.16729    0.03874   -0.04852    0.10940
F3    5    1.256820    0.598143    0.543432    11.00000    0.14284    0.13987 =
         0.12387    0.00584    0.00105    0.05913
O2    7    1.006343    0.866088    0.639793    11.00000    0.14697    0.16223 =
         0.07185   -0.00132   -0.00038    0.08777
O4    7    0.544520    0.352398    0.393984    11.00000    0.12745    0.13808 =
         0.07600    0.00655   -0.00337    0.05807
O3    7    1.460639    0.653069    0.689217    11.00000    0.12752    0.12772 =
         0.07168    0.00242   -0.00788    0.06313
O1    7    1.132272    1.128065    0.557350    11.00000    0.15156    0.13281 =
         0.08855    0.00644   -0.00428    0.07752
F4    5    1.333333    0.666667    0.524708    10.33333    0.24171    0.24171 =
         0.07056    0.00000    0.00000    0.12086
C72   1    1.333333    0.666667    0.675449    10.33333    0.11359    0.11359 =
         0.06647    0.00000    0.00000    0.05679
AFIX  13
H72   2    1.333334    0.666664    0.685448    10.33333   -1.20000
AFIX   0

N1    6    0.985178    0.741230    0.697436    11.00000    0.15443    0.15647 =
         0.10711   -0.01161   -0.02263    0.09605
C92   1    0.639043    0.395667    0.413364    11.00000    0.11023    0.11977 =
         0.08910    0.01212    0.00447    0.05978
C44   1    0.946959    0.907939    0.657607    11.00000    0.11894    0.13445 =
         0.06514   -0.00302   -0.00817    0.06177
C91   1    0.579315    0.405146    0.405231    11.00000    0.13383    0.12225 =
         0.08398   -0.00175    0.00357    0.06756
C64   1    1.353687    0.495395    0.655791    11.00000    0.14029    0.10574 =
         0.07648    0.00196    0.00905    0.05834
C43   1    0.950926    0.844401    0.650451    11.00000    0.12952    0.11861 =
         0.08146   -0.00856   -0.00819    0.06240
C67   1    1.422217    0.596977    0.678420    11.00000    0.11086    0.12434 =
         0.06341   -0.00081    0.00290    0.05845
C19   1    1.157066    1.105596    0.569455    11.00000    0.13620    0.12349 =
         0.09326   -0.00562    0.01027    0.06889
C93   1    0.664345    0.441869    0.425240    11.00000    0.12389    0.12225 =
         0.06294   -0.00146   -0.00462    0.06404
AFIX  43
H93   2    0.700344    0.434045    0.431054    11.00000   -1.20000
AFIX   0

C16   1    1.199880    1.050613    0.592712    11.00000    0.13562    0.13531 =
         0.07177    0.00736    0.00628    0.07725
C68   1    1.359250    0.601254    0.671212    11.00000    0.12070    0.11936 =
         0.07500    0.01146    0.00651    0.06500
C65   1    1.413677    0.489802    0.663610    11.00000    0.13109    0.12424 =
         0.07730    0.00347   -0.00030    0.07298
AFIX  43
H65   2    1.430628    0.450982    0.661183    11.00000   -1.20000
AFIX   0

C20   1    1.091109    1.039651    0.577486    11.00000    0.11646    0.11883 =
         0.08643    0.00500    0.01318    0.05384
C21   1    1.116187    1.014125    0.589218    11.00000    0.11181    0.13717 =
         0.07641   -0.00141   -0.00597    0.05899
AFIX  43
H21   2    1.075190    0.971657    0.594716    11.00000   -1.20000
AFIX   0

C69   1    1.325720    0.550794    0.659486    11.00000    0.12398    0.11678 =
         0.05630    0.00474   -0.00698    0.06132
AFIX  43
H69   2    1.285040    0.554621    0.654251    11.00000   -1.20000
AFIX   0
C88   1    0.640047    0.497637    0.428922    11.00000    0.12993    0.11186 =
         0.07429   -0.00088    0.00035    0.05645
C96   1    0.666667    0.333333    0.408936    10.33333    0.12025    0.12025 =
         0.06644    0.00000    0.00000    0.06013
AFIX  13
H96   2    0.666667    0.333333    0.398937    10.33333   -1.20000
AFIX   0

C45   1    0.897305    0.885960    0.669241    11.00000    0.12857    0.12621 =
         0.08561   -0.01033   -0.01578    0.05866
AFIX  43
H45   2    0.893895    0.928019    0.674141    11.00000   -1.20000
AFIX   0

C60   1    1.280457    0.374775    0.618875    11.00000    0.15862    0.11104 =
         0.08741    0.01022    0.01895    0.06323
C63   1    1.320669    0.445975    0.643219    11.00000    0.12833    0.11401 =
         0.08015    0.01058    0.01502    0.06401
C90   1    0.551332    0.461109    0.408974    11.00000    0.13584    0.12483 =
         0.08708   -0.00027   -0.01705    0.06004
AFIX  66
N3    6    1.044866    0.452335    0.550926    11.00000    0.15220    0.15270 =
         0.12257   -0.01380   -0.03572    0.04462
C49   1    0.957821    0.415450    0.553078    11.00000    0.22860    0.18678 =
         0.25169    0.06579   -0.09804    0.03021
AFIX  43
H49   2    0.924784    0.426299    0.547058    11.00000   -1.20000
AFIX  65
C50   1    0.920153    0.362351    0.564228    11.00000    0.19432    0.20288 =
         0.29414    0.06099   -0.06851    0.05329
AFIX  43
H50   2    0.861914    0.337673    0.565668    11.00000   -1.20000
AFIX  65
C51   1    0.969531    0.346136    0.573226    11.00000    0.16027    0.17700 =
         0.26818    0.06107   -0.04125    0.03475
AFIX  43
H51   2    0.944329    0.310609    0.580686    11.00000   -1.20000
AFIX  65
C52   1    1.056576    0.383020    0.571075    11.00000    0.19352    0.11606 =
         0.17493    0.01788   -0.04505    0.04071
C53   1    1.094245    0.436120    0.559925    11.00000    0.16056    0.12255 =
         0.09698   -0.00814   -0.01299    0.05311
AFIX  43
H53   2    1.152484    0.460798    0.558485    11.00000   -1.20000
AFIX   0

N2    6    0.821975    1.122777    0.774312    11.00000    0.17534    0.15371 =
         0.10793    0.02542    0.01732    0.07197
C66   1    1.449360    0.540420    0.674977    11.00000    0.11682    0.13429 =
         0.08403    0.01333    0.00784    0.06837
C12   1    1.276523    0.985537    0.627699    11.00000    0.15093    0.14629 =
         0.06915   -0.00671   -0.01228    0.08440
C8    1    1.248221    0.916751    0.649237    11.00000    0.15516    0.14455 =
         0.07952   -0.01749   -0.00147    0.09413
C24   1    1.000000    1.000000    0.573495    10.33333    0.12618    0.12618 =
         0.06985    0.00000    0.00000    0.06309
AFIX  13
H24   2    0.999995    0.999998    0.563496    10.33333   -1.20000
AFIX   0
C40   1    0.852330    0.802100    0.673757    11.00000    0.10669    0.13295 =
         0.07852    0.01466    0.00045    0.04982
C48   1    1.000000    1.000000    0.653206    10.33333    0.12687    0.12687 =
         0.07409    0.00000    0.00000    0.06344
AFIX  13
H48   2    0.999997    0.999995    0.643207    10.33333   -1.20000
AFIX   0

C61   1    1.225897    0.383131    0.610232    11.00000    0.15603    0.11641 =
         0.07917    0.00025   -0.00194    0.07001
AFIX  43
H61   2    1.198195    0.411484    0.613260    11.00000   -1.20000
AFIX   0

C4    1    1.106776    0.786999    0.682115    11.00000    0.13056    0.13509 =
         0.09882   -0.00715   -0.00806    0.08242
C7    1    1.191489    0.868271    0.660200    11.00000    0.15901    0.14295 =
         0.09620   -0.02019   -0.01994    0.09865
C87   1    0.670198    0.543369    0.441635    11.00000    0.14268    0.12055 =
         0.10604    0.01861    0.01556    0.07138
C13   1    1.220836    0.937978    0.637921    11.00000    0.14987    0.14746 =
         0.09255   -0.00521   -0.00728    0.09512
AFIX  43
H13   2    1.163348    0.920209    0.636998    11.00000   -1.20000
AFIX   0
C1    1    1.013124    0.700941    0.704760    11.00000    0.13799    0.15426 =
         0.10611   -0.00927    0.00214    0.08734
AFIX  43
H1    2    0.981328    0.670961    0.712324    11.00000   -1.20000
AFIX   0
C6    1    1.149434    0.829310    0.670183    11.00000    0.18019    0.14471 =
         0.09500   -0.01739   -0.01483    0.11196

C56   1    1.211284    0.351757    0.597578    11.00000    0.15688    0.11546 =
         0.09161    0.00573    0.01129    0.05995
C62   1    1.300471    0.413057    0.632684    11.00000    0.15893    0.12801 =
         0.07153    0.00199    0.00105    0.07655
C11   1    1.359423    1.010878    0.629060    11.00000    0.15587    0.22609 =
         0.08404   -0.00712   -0.01514    0.10825
AFIX  43
H11   2    1.397996    1.044053    0.622342    11.00000   -1.20000
AFIX   0
C15   1    1.227757    1.027914    0.604962    11.00000    0.12824    0.14348 =
         0.08934   -0.00771   -0.00160    0.07277
C5    1    1.034576    0.784358    0.685929    11.00000    0.16183    0.13201 =
         0.10149   -0.00310   -0.01794    0.08329
AFIX  43
H5    2    1.015441    0.813476    0.680520    11.00000   -1.20000
AFIX   0
C38   1    0.768845    0.781098    0.696930    11.00000    0.14111    0.15569 =
         0.08447    0.01100   -0.02082    0.07414

AFIX  66
N4    6    1.098331    0.583526    0.515189    11.00000    0.23194    0.18062 =
         0.12332   -0.04015   -0.05131    0.09910
C73   1    1.170628    0.605145    0.507483    11.00000    0.24599    0.26388 =
         0.12791   -0.01009   -0.05050    0.14344
AFIX  43
H73   2    1.214113    0.598199    0.511107    11.00000   -1.20000
AFIX  65
C74   1    1.177930    0.637145    0.494362    11.00000    0.25334    0.39695 =
         0.18446   -0.02756   -0.03122    0.18943
AFIX  43
H74   2    1.226301    0.651609    0.489207    11.00000   -1.20000
AFIX  65
C75   1    1.112936    0.647526    0.488946    11.00000    0.23272    0.36382 =
         0.16268   -0.02253   -0.07789    0.16274
AFIX  43
H75   2    1.117822    0.668937    0.480167    11.00000   -1.20000
AFIX  65
C76   1    1.040639    0.625907    0.496651    11.00000    0.19419    0.24103 =
         0.13076   -0.03631   -0.04755    0.12864
C77   1    1.033336    0.593907    0.509773    11.00000    0.21082    0.18153 =
         0.08864   -0.01608   -0.04605    0.10901
AFIX  43
H77   2    0.984964    0.579443    0.514928    11.00000   -1.20000
AFIX   0

C36   1    0.720853    0.780437    0.709024    11.00000    0.10827    0.17345 =
         0.07913    0.00119   -0.00245    0.06392
C84   1    0.745614    0.629257    0.463890    11.00000    0.16625    0.12063 =
         0.07460   -0.00891   -0.00266    0.06561
C39   1    0.806151    0.785304    0.686692    11.00000    0.12246    0.13186 =
         0.09832    0.01112   -0.01292    0.05825
C41   1    0.855693    0.738362    0.666231    11.00000    0.14722    0.12161 =
         0.11231   -0.01522   -0.01072    0.07912
AFIX  43
H41   2    0.824923    0.681866    0.669002    11.00000   -1.20000
AFIX   0

C89   1    0.582813    0.507331    0.420852    11.00000    0.13218    0.13520 =
         0.11290    0.00038   -0.00682    0.07239
AFIX  43
H89   2    0.565363    0.545467    0.423470    11.00000   -1.20000
AFIX   0
C86   1    0.703056    0.582494    0.452512    11.00000    0.13181    0.13853 =
         0.09056    0.00583    0.00695    0.06445
C59   1    1.324356    0.334240    0.614812    11.00000    0.19931    0.14971 =
         0.07432    0.00030    0.01015    0.09931
AFIX  43
H59   2    1.360646    0.327437    0.620710    11.00000   -1.20000
AFIX   0

C31   1    0.725676    0.927134    0.736205    11.00000    0.12804    0.13431 =
         0.09248    0.00523    0.00477    0.05966
C28   1    0.755945    1.046493    0.753523    11.00000    0.15019    0.18296 =
         0.11771    0.03366    0.02321    0.10196
C70   1    1.519290    0.536947    0.683021    11.00000    0.14915    0.16671 =
         0.09498   -0.01086   -0.00580    0.10364
AFIX 137
H70A  2    1.567253    0.593301    0.683903    11.00000   -1.50000
H70B  2    1.536307    0.501496    0.678312    11.00000   -1.50000
H70C  2    1.498409    0.513854    0.691922    11.00000   -1.50000
AFIX   0

C29   1    0.811254    1.067407    0.764538    11.00000    0.14956    0.13642 =
         0.10106    0.03234    0.02427    0.05690
AFIX  43
H29   2    0.843319    1.040508    0.765114    11.00000   -1.20000
AFIX   0
C18   1    1.241716    1.142615    0.572798    11.00000    0.12591    0.12231 =
         0.08476    0.01038    0.00233    0.06051
C14   1    1.246111    1.006633    0.615297    11.00000    0.14853    0.13826 =
         0.10189   -0.01994   -0.00134    0.08687

C55   1    1.156728    0.361129    0.588099    11.00000    0.15889    0.12956 =
         0.09502    0.00581   -0.02629    0.05696
C32   1    0.701481    0.854805    0.727926    11.00000    0.08800    0.16919 =
         0.09521    0.02787    0.00659    0.05268
C83   1    0.735288    0.693662    0.469008    11.00000    0.18807    0.15141 =
         0.08047    0.00197    0.00451    0.08801
AFIX  43
H83   2    0.696617    0.706201    0.464923    11.00000   -1.20000
AFIX   0

C42   1    0.905066    0.760480    0.654704    11.00000    0.15392    0.14718 =
         0.08396   -0.01994   -0.00155    0.08478
C17   1    1.263795    1.115904    0.584490    11.00000    0.12899    0.13298 =
         0.11359   -0.01196    0.00698    0.06863
AFIX  43
H17   2    1.320665    1.140658    0.587008    11.00000   -1.20000
AFIX   0

C71   1    1.426688    0.616826    0.702355    11.00000    0.12982    0.14971 =
         0.09529   -0.01245   -0.01385    0.06469
AFIX 137
H71A  2    1.367986    0.601804    0.702817    11.00000   -1.50000
H71B  2    1.458146    0.657601    0.709351    11.00000   -1.50000
H71C  2    1.431254    0.566863    0.703674    11.00000   -1.50000
AFIX   0
C95   1    0.582724    0.393699    0.381364    11.00000    0.15532    0.17195 =
         0.07760    0.02086   -0.00121    0.07670
AFIX 137
H95A  2    0.556923    0.354272    0.373971    11.00000   -1.50000
H95B  2    0.642547    0.413115    0.381609    11.00000   -1.50000
H95C  2    0.574299    0.441380    0.380058    11.00000   -1.50000
AFIX   0

C30   1    0.741639    0.983676    0.743635    11.00000    0.14594    0.14445 =
         0.09890    0.01341    0.01630    0.07712
C37   1    0.747198    0.853104    0.716878    11.00000    0.12085    0.16858 =
         0.08883    0.02405    0.00730    0.07413
AFIX  43
H37   2    0.797454    0.902229    0.714580    11.00000   -1.20000
AFIX   0
C47   1    0.968625    0.854108    0.626354    11.00000    0.16784    0.16698 =
         0.07954   -0.01458   -0.01852    0.08623
AFIX 137
H47A  2    1.012808    0.878170    0.619603    11.00000   -1.50000
H47B  2    0.935397    0.881798    0.625938    11.00000   -1.50000
H47C  2    0.932698    0.794425    0.624622    11.00000   -1.50000
AFIX   0
C35   1    0.648604    0.704072    0.712758    11.00000    0.13457    0.16109 =
         0.11483   -0.00022   -0.02782    0.05169
AFIX  43
H35   2    0.632329    0.653958    0.707987    11.00000   -1.20000
AFIX   0
C33   1    0.629471    0.779941    0.730971    11.00000    0.12828    0.22534 =
         0.07827   -0.02044   -0.03070    0.07243
AFIX  43
H33   2    0.597720    0.780373    0.738384    11.00000   -1.20000
AFIX   0

C85   1    0.804658    0.613537    0.469933    11.00000    0.15184    0.13233 =
         0.09190   -0.00130   -0.00864    0.06388
AFIX  43
H85   2    0.812872    0.570657    0.466392    11.00000   -1.20000
AFIX   0

C3    1    1.134222    0.743205    0.690423    11.00000    0.16830    0.14450 =
         0.12199   -0.02425   -0.00285    0.09975
AFIX  43
H3    2    1.183866    0.742658    0.688295    11.00000   -1.20000
AFIX   0

F1    5    0.952118    0.033015    0.715273    11.00000    0.16863    0.17555 =
         0.35738    0.03319    0.04062    0.08643
C80   1    0.852732    0.659470    0.481179    11.00000    0.19763    0.14511 =
         0.10092   -0.01021   -0.02018    0.08829
C9    1    1.333967    0.942148    0.650723    11.00000    0.14742    0.23349 =
         0.09773    0.00601   -0.00391    0.09897
AFIX  43
H9    2    1.353183    0.928062    0.658550    11.00000   -1.20000
AFIX   0

C57   1    1.252109    0.310389    0.593183    11.00000    0.19525    0.13593 =
         0.07905   -0.00374   -0.01973    0.07114
AFIX  43
H57   2    1.240517    0.285860    0.584550    11.00000   -1.20000
AFIX   0
C94   1    0.484917    0.469600    0.400489    11.00000    0.16013    0.18419 =
         0.14311   -0.02672   -0.03865    0.10154
AFIX 137
H94A  2    0.506152    0.487437    0.391404    11.00000   -1.50000
H94B  2    0.473810    0.511012    0.404622    11.00000   -1.50000
H94C  2    0.433243    0.415662    0.400135    11.00000   -1.50000
AFIX   0

B2    4    1.333333    0.666667    0.538831    10.33333    0.14766    0.14766 =
         0.06711    0.00000    0.00000    0.07383
C54   1    1.116021    0.370633    0.580071    11.00000    0.15343    0.11586 =
         0.10556    0.00135   -0.02283    0.04764
C22   1    1.312019    1.210783    0.563947    11.00000    0.15078    0.14110 =
         0.14258    0.02636    0.02534    0.05945
AFIX 137
H22A  2    1.325786    1.184074    0.556712    11.00000   -1.50000
H22B  2    1.361626    1.244148    0.569432    11.00000   -1.50000
H22C  2    1.292822    1.246964    0.560133    11.00000   -1.50000
AFIX   0
C34   1    0.600201    0.706149    0.724337    11.00000    0.11214    0.20036 =
         0.07040    0.02183    0.00435    0.04409
AFIX  43
H34   2    0.550450    0.657821    0.727069    11.00000   -1.20000
AFIX   0
C23   1    1.122283    1.200099    0.558356    11.00000    0.17483    0.14549 =
         0.11591    0.01395    0.00309    0.07055
AFIX 137
H23A  2    1.100164    1.207879    0.549920    11.00000   -1.50000
H23B  2    1.176408    1.249501    0.560206    11.00000   -1.50000
H23C  2    1.083480    1.191937    0.565626    11.00000   -1.50000
AFIX   0

C58   1    1.311482    0.304530    0.601584    11.00000    0.18181    0.16573 =
         0.10771   -0.01201    0.00557    0.10402
AFIX  43
H58   2    1.342458    0.280383    0.598202    11.00000   -1.20000
AFIX   0

C2    1    1.086722    0.699711    0.702060    11.00000    0.20134    0.13929 =
         0.09841    0.01576    0.01021    0.08954
AFIX  43
H2    2    1.104774    0.670909    0.707765    11.00000   -1.20000
AFIX   0

C81   1    0.842931    0.724580    0.486044    11.00000    0.25013    0.16572 =
         0.08609   -0.00488   -0.01072    0.09176
AFIX  43
H81   2    0.876967    0.757963    0.493188    11.00000   -1.20000
AFIX   0
C82   1    0.782726    0.741378    0.480435    11.00000    0.22007    0.14262 =
         0.08690   -0.01772   -0.00967    0.08581
AFIX  43
H82   2    0.773682    0.783381    0.484131    11.00000   -1.20000
AFIX   0

C46   1    0.912759    0.690258    0.646644    11.00000    0.20211    0.14751 =
         0.14529    0.00316    0.01401    0.09149
AFIX 137
H46A  2    0.880650    0.677544    0.638337    11.00000   -1.50000
H46B  2    0.890932    0.639780    0.652119    11.00000   -1.50000
H46C  2    0.971418    0.710353    0.644532    11.00000   -1.50000
AFIX   0
C10   1    1.387812    0.986606    0.640852    11.00000    0.15484    0.28502 =
         0.14025   -0.00124   -0.00919    0.12487
AFIX  43
H10   2    1.444818    1.002127    0.641641    11.00000   -1.20000
AFIX   0

C79   1    0.917220    0.644346    0.486803    11.00000    0.18844    0.17323 =
         0.09247   -0.02334   -0.02605    0.07265
C25   1    0.776057    1.162799    0.773363    11.00000    0.23415    0.20871 =
         0.14720    0.04146    0.06166    0.11224
AFIX  43
H25   2    0.782292    1.202071    0.780010    11.00000   -1.20000
AFIX   0
C27   1    0.710265    1.086510    0.752761    11.00000    0.21764    0.21203 =
         0.10513    0.00886    0.02421    0.12212
AFIX  43
H27   2    0.672182    1.074207    0.745609    11.00000   -1.20000
AFIX   0

C78   1    0.974389    0.636465    0.490958    11.00000    0.21504    0.17312 =
         0.11243   -0.02822   -0.03722    0.08186
B1    4    1.000000    0.000000    0.711160    10.33333    0.22087    0.22087 =
         0.15747    0.00000    0.00000    0.11043
C26   1    0.719663    1.146132    0.762601    11.00000    0.23054    0.24014 =
         0.13242    0.01042   -0.00513    0.15247
AFIX  43
H26   2    0.688812    1.174288    0.761990    11.00000   -1.20000
AFIX   0

F2    5    1.000000    0.000000    0.697700    10.33333    0.56055    0.56055 =
         0.17941    0.00000    0.00000    0.28027
HKLF 4


REM  ma-080-12_a_p-31c_a.res in P-31c
REM wR2 = 0.3173, GooF = S = 1.235, Restrained GooF = 1.237 for all data
REM R1 = 0.0966 for 5681 Fo > 4sig(Fo) and 0.1166 for all 8501 data
REM 945 parameters refined using 85 restraints

END

WGHT      0.2000      0.0000

REM Highest difference peak  1.196,  deepest hole -0.774,  1-sigma level  0.087
Q1    1   1.0537  0.5386  0.5451  11.00000  0.05    1.20
Q2    1   1.0965  0.6077  0.5410  11.00000  0.05    0.81
Q3    1   0.8252  0.6820  0.7057  11.00000  0.05    0.60
Q4    1   0.9448 -0.0034  0.7005  11.00000  0.05    0.39
Q5    1   1.0148  0.3836  0.5453  11.00000  0.05    0.36
Q6    1   1.1265  0.6151  0.5122  11.00000  0.05    0.35
Q7    1   1.0799  0.3327  0.5643  11.00000  0.05    0.31
Q8    1   1.1365  1.0867  0.5467  11.00000  0.05    0.29
Q9    1   0.9388  0.7491  0.7105  11.00000  0.05    0.28
Q10   1   1.1275  1.0724  0.5740  11.00000  0.05    0.27
;
_shelx_res_checksum              27033
_shelx_fab_file                  
;
0 0 4 323.2355 -3.2168
0 0 6 -97.6617 -1.2731
0 0 8 8.6298 3.6821
0 0 10 -147.6621 -1.1818
0 0 12 -219.1473 7.9474
0 0 14 -231.1191 1.9557
0 0 16 -320.4299 5.4829
0 0 18 -124.6810 4.3442
0 0 20 -102.6951 -1.4890
0 0 22 55.1420 2.1038
0 0 24 50.5576 -6.0837
0 0 26 192.6568 -2.9170
0 0 28 54.6316 -4.8895
0 0 30 106.1809 -5.8057
0 0 32 81.6585 -0.1729
0 0 34 9.9332 -3.5553
0 0 36 9.0722 3.0549
0 0 38 -19.2438 1.8434
0 0 40 -76.0580 2.8171
0 0 42 -33.3457 5.3603
0 0 44 -34.9538 0.8337
0 0 46 -65.7010 3.9496
0 0 50 -36.8392 -0.6075
0 0 52 -0.8008 -0.7301
0 0 54 14.5964 -3.8492
0 0 56 23.4248 -0.6283
0 0 58 29.8448 -3.1552
0 0 62 9.1121 0.0639
0 0 64 4.9560 -0.6524
0 0 66 -9.7501 2.2699
0 0 68 5.3041 0.1246
0 0 72 -12.7797 0.9940
0 0 74 -4.1893 0.0838
0 0 78 1.5468 -1.1225
0 0 80 -1.0772 0.2626
0 0 82 -2.5742 -0.8515
0 0 84 1.3541 -0.7380
0 0 86 -3.9658 0.0090
0 0 88 12.4566 -0.9587
0 0 90 -0.8332 0.5049
1 0 0 -388.5793 -0.9128
1 0 1 -411.1285 1.0639
1 0 2 185.9881 7.3481
1 0 3 -261.9868 -5.6593
1 0 4 40.5003 1.0417
1 0 5 -9.5571 -2.0326
1 0 6 109.8597 1.0280
1 0 7 -209.8099 -2.1655
1 0 8 44.7067 1.5340
1 0 9 36.7440 -5.6562
1 0 10 40.1068 -4.8633
1 0 11 -170.1284 1.6202
1 0 12 48.5514 0.5508
1 0 13 36.7339 -3.7554
1 0 14 -10.4863 -5.2113
1 0 15 -52.6474 2.0727
1 0 16 65.4007 -1.9635
1 0 17 118.2390 2.0648
1 0 18 -42.2747 -0.4889
1 0 19 76.2163 -0.2653
1 0 20 11.0564 -3.1229
1 0 21 86.2765 5.7112
1 0 22 -51.5546 3.5404
1 0 23 86.5308 -1.3560
1 0 24 -2.4098 -1.0666
1 0 25 28.8733 3.6488
1 0 26 -47.1238 3.2353
1 0 27 20.1100 0.0369
1 0 28 20.5396 2.5365
1 0 29 -27.7662 -1.6622
1 0 30 -18.2845 0.0037
1 0 31 20.4575 1.6647
1 0 32 12.4488 3.8548
1 0 33 -66.7835 -4.6608
1 0 34 -0.8548 -2.0986
1 0 35 8.8449 0.9308
1 0 36 5.8463 1.4531
1 0 37 -42.5207 -2.7274
1 0 38 -25.9097 -1.2639
1 0 39 -19.1286 -1.4164
1 0 40 -5.2065 -2.1975
1 0 41 -3.6118 1.3183
1 0 42 -23.1626 0.5581
1 0 43 -7.5346 -2.4359
1 0 44 -23.9409 -3.4234
1 0 45 -12.3947 3.1621
1 0 46 -10.6509 1.0162
1 0 47 -4.9310 -0.7035
1 0 48 -4.6808 -1.3170
1 0 49 27.6041 1.5135
1 0 50 -3.4936 -0.1091
1 0 51 13.0449 1.8497
1 0 52 -6.7432 1.6106
1 0 53 32.4865 -1.0562
1 0 54 -3.4386 -0.9511
1 0 55 -2.0571 2.4760
1 0 56 -5.5849 2.4349
1 0 57 19.4014 -1.7390
1 0 58 -1.0794 -0.3822
1 0 59 -14.7531 0.5834
1 0 60 -3.4335 0.8312
1 0 61 2.0517 -0.4372
1 0 62 3.6314 0.8041
1 0 63 -14.1501 -1.6541
1 0 64 -1.0830 -1.0777
1 0 65 3.2552 0.8463
1 0 66 1.0009 1.0423
1 0 67 -5.2210 -1.8868
1 0 68 -2.9794 -1.3994
1 0 69 -1.8562 0.6913
1 0 70 -1.2918 0.0905
1 0 71 -0.5892 -0.3387
1 0 72 -0.8845 -0.3709
1 0 73 5.2088 -0.2480
1 0 74 -3.5557 -0.8789
1 0 75 8.2826 1.1403
1 0 76 -5.9596 0.7018
1 0 77 -4.1287 -0.7264
1 0 78 -3.5994 -0.8610
1 0 79 -2.5005 1.1662
1 0 80 1.3090 0.6570
1 0 81 -3.9614 -0.1819
1 0 82 0.7008 0.0173
1 0 83 0.7232 0.0722
1 0 84 3.5780 -0.0045
1 0 85 -1.2385 0.5038
1 0 86 3.7948 0.6966
1 0 87 5.8407 -0.7100
1 0 88 0.2316 -0.5091
1 0 89 -1.7065 0.5438
1 0 90 1.2074 0.5428
1 0 91 0.5984 -0.5898
1 0 92 0.6775 -0.3092
1 0 93 -0.1321 -0.1448
1 1 -92 4.0469 -0.0250
1 1 -90 -0.1180 0.0593
1 1 -88 5.0014 0.1223
1 1 -86 -4.3511 0.0553
1 1 -84 -0.9350 0.3079
1 1 -82 -8.6213 0.0893
1 1 -80 2.6233 0.1466
1 1 -78 -3.9476 0.0778
1 1 -76 6.9170 -0.2082
1 1 -74 0.4944 -0.1323
1 1 -72 -0.6007 -0.4538
1 1 -70 -1.0692 -0.3426
1 1 -68 -3.8540 -0.3433
1 1 -66 0.0086 -0.3206
1 1 -64 -3.5034 0.1490
1 1 -62 -7.9265 0.0785
1 1 -60 1.1378 0.6048
1 1 -58 1.5612 0.5942
1 1 -56 17.1553 0.6042
1 1 -54 -2.6076 0.7345
1 1 -52 13.3867 0.1348
1 1 -50 -25.3742 0.0616
1 1 -48 -4.5025 -0.4992
1 1 -46 -41.2718 -0.9125
1 1 -44 -12.7716 -0.7803
1 1 -42 -38.2314 -1.2806
1 1 -40 -28.9222 -0.5741
1 1 -36 -27.7655 0.1110
1 1 -34 -6.1856 0.9267
1 1 -32 -12.8884 0.7323
1 1 -30 20.0214 1.5422
1 1 -28 19.3098 0.8888
1 1 -26 15.0069 0.7540
1 1 -24 37.5664 0.5086
1 1 -22 6.6444 -0.6150
1 1 -20 62.9291 -0.3424
1 1 -18 -61.4558 -1.0325
1 1 -16 49.2872 -1.1260
1 1 -14 -92.0029 -0.4675
1 1 -12 80.4690 -1.2085
1 1 -10 -92.3808 0.1988
1 1 -8 76.6265 -0.4321
1 1 -6 -102.6591 0.5595
1 1 -4 9.1514 0.7799
1 1 -2 -41.4566 0.2769
1 1 0 472.7646 0.5668
1 1 2 20.2683 -0.4022
1 1 4 -5.5135 -0.0241
1 1 6 33.0653 -0.6626
1 1 8 28.5625 0.3022
1 1 10 17.9099 -0.1024
1 1 12 16.9448 0.4038
1 1 14 -18.2339 0.4241
1 1 16 -32.8752 0.3904
1 1 18 -23.7215 0.4592
1 1 20 -13.7543 0.1420
1 1 22 -41.4918 0.2297
1 1 24 25.9945 -0.2324
1 1 26 -16.0295 -0.0755
1 1 28 26.1782 -0.4958
1 1 30 28.7146 -0.4903
1 1 32 7.3776 -0.3528
1 1 34 12.8534 -0.5278
1 1 36 -1.8842 -0.0263
1 1 38 -0.2950 -0.1058
1 1 40 -9.1775 0.3341
1 1 42 -26.4440 0.4094
1 1 44 -23.7129 0.3978
1 1 46 -42.0597 0.5421
1 1 48 -25.5896 0.2315
1 1 50 -32.1305 0.2440
1 1 52 -6.0721 -0.1015
1 1 54 -12.2557 -0.2117
1 1 56 8.3582 -0.2755
1 1 58 -2.4832 -0.4056
1 1 60 15.0105 -0.2332
1 1 62 0.1242 -0.2247
1 1 64 2.4016 -0.1085
1 1 66 6.0054 0.0794
1 1 68 -4.4240 0.0667
1 1 70 -3.0383 0.2554
1 1 72 -1.8427 0.1973
1 1 74 -9.1718 0.1999
1 1 76 5.3154 0.1633
1 1 78 0.4085 0.0392
1 1 80 1.5298 0.0277
1 1 82 -3.5364 -0.1070
1 1 84 1.4887 -0.0913
1 1 86 -5.5197 -0.1385
1 1 88 2.9033 -0.1667
1 1 90 -0.2285 0.0043
1 1 92 0.2092 -0.1012
2 0 0 15.7302 -1.9240
2 0 1 85.0772 1.3384
2 0 2 -122.1493 -3.0130
2 0 3 54.7051 -0.9184
2 0 4 207.6400 -0.7909
2 0 5 -62.5442 0.5892
2 0 6 -46.5398 -1.1892
2 0 7 -44.7248 0.3708
2 0 8 99.6161 0.6087
2 0 9 -62.1069 -0.6713
2 0 10 -29.1820 1.2979
2 0 11 -54.9178 1.4329
2 0 12 2.7786 1.5812
2 0 13 -90.5320 -0.8876
2 0 14 121.4639 2.4348
2 0 15 39.6649 0.7356
2 0 16 -49.7917 1.6978
2 0 17 -36.5039 -0.1060
2 0 18 80.9984 1.4316
2 0 19 40.2007 -0.9938
2 0 20 -29.7745 0.6415
2 0 21 29.3267 0.5116
2 0 22 27.3111 -0.3996
2 0 23 22.9067 -1.5964
2 0 24 1.3000 -0.8495
2 0 25 66.8965 0.3090
2 0 26 -8.6279 -1.6480
2 0 27 -9.5650 -0.5478
2 0 28 6.5907 -1.6142
2 0 29 38.3921 -0.3372
2 0 30 -20.7207 -1.5788
2 0 31 13.5417 0.8001
2 0 32 0.7474 -1.0736
2 0 33 9.8898 -0.5245
2 0 34 -37.4369 -0.3996
2 0 35 -11.7580 1.0869
2 0 36 -19.2676 0.1931
2 0 37 -28.7625 -0.0066
2 0 38 -13.0557 0.8676
2 0 39 0.0152 0.2450
2 0 40 -2.8404 1.1180
2 0 41 17.2293 0.5807
2 0 42 -30.0147 1.3128
2 0 43 1.6377 -0.6109
2 0 44 -12.4178 1.0896
2 0 45 -1.0114 0.5228
2 0 46 3.0428 0.7669
2 0 47 15.6443 -0.6780
2 0 48 -18.0126 0.2781
2 0 49 -9.4039 -0.1184
2 0 50 11.5334 -0.2415
2 0 51 14.3271 -0.0436
2 0 52 -17.8571 -0.5022
2 0 53 -12.5125 -0.6071
2 0 54 5.7987 -0.8335
2 0 55 6.2298 0.4086
2 0 56 -8.2162 -0.7452
2 0 57 -6.6425 -0.4865
2 0 58 1.4007 -0.7248
2 0 59 1.8810 0.3166
2 0 60 -2.5544 -0.4443
2 0 61 -5.9855 0.1079
2 0 62 -1.0194 -0.0611
2 0 63 -4.6687 -0.1112
2 0 64 3.7084 0.0294
2 0 65 -5.8766 0.4759
2 0 66 -8.0794 0.4613
2 0 67 2.9072 -0.2676
2 0 68 -0.2773 0.3544
2 0 69 -3.1733 0.3194
2 0 70 -0.3376 0.4688
2 0 71 1.0664 -0.0609
2 0 72 0.8859 0.4369
2 0 73 4.2071 -0.0744
2 0 74 1.1556 0.0857
2 0 75 -1.0992 0.1675
2 0 76 -3.8577 0.1786
2 0 77 5.8852 -0.3087
2 0 78 -0.1237 -0.1859
2 0 79 0.6338 0.1316
2 0 80 -2.8641 -0.1295
2 0 81 3.9398 -0.1618
2 0 82 1.8546 -0.2357
2 0 83 -1.0834 -0.0944
2 0 84 -2.0573 -0.2394
2 0 85 -0.8579 0.0697
2 0 86 -1.5196 -0.0034
2 0 87 -3.9287 -0.2791
2 0 88 -1.6563 -0.2019
2 0 89 -1.3896 0.1736
2 0 90 -0.6317 0.0183
2 0 91 0.6807 -0.1245
2 0 92 1.6645 0.0250
2 1 -91 0.1828 -0.0239
2 1 -90 -0.4633 -0.1279
2 1 -89 2.2066 -0.0504
2 1 -88 -1.6583 -0.1598
2 1 -87 -0.1300 -0.1391
2 1 -86 -3.7286 -0.0598
2 1 -85 -2.2698 0.0959
2 1 -84 0.0264 -0.2797
2 1 -83 -1.7708 -0.0019
2 1 -82 -1.9663 -0.1197
2 1 -81 1.5784 0.0923
2 1 -80 -0.0230 -0.1075
2 1 -79 -1.2152 0.2346
2 1 -78 -0.8081 -0.0983
2 1 -77 0.9823 0.0238
2 1 -76 1.7898 0.1603
2 1 -75 1.6350 0.3150
2 1 -74 -2.9207 0.0992
2 1 -73 -5.0294 -0.0212
2 1 -72 2.2955 0.3011
2 1 -71 2.3270 0.0337
2 1 -70 -3.1600 0.3217
2 1 -69 -1.6325 -0.0691
2 1 -68 0.9823 0.2573
2 1 -67 0.8466 -0.3408
2 1 -66 -0.5459 0.3104
2 1 -65 -4.0744 -0.1230
2 1 -64 -4.6773 0.0623
2 1 -63 -2.8645 -0.5047
2 1 -62 2.4826 -0.0471
2 1 -61 0.2850 -0.1513
2 1 -60 0.6576 -0.2065
2 1 -59 8.3912 -0.2295
2 1 -58 0.7180 -0.4364
2 1 -57 4.9057 -0.0905
2 1 -56 -4.8530 -0.4167
2 1 -55 6.1258 0.3166
2 1 -54 -4.0551 -0.5204
2 1 -53 0.1102 0.1231
2 1 -52 -5.5255 -0.3821
2 1 -51 -7.5768 0.6474
2 1 -50 -6.7127 -0.1722
2 1 -49 -1.9669 0.4021
2 1 -48 -4.9670 -0.0358
2 1 -47 -9.1643 0.4435
2 1 -46 -9.1957 0.2760
2 1 -45 -7.2248 0.5142
2 1 -44 -6.8812 0.4381
2 1 -43 -4.0645 -0.1559
2 1 -42 13.7825 0.5917
2 1 -41 1.3188 0.1161
2 1 -40 -7.0931 0.6791
2 1 -39 11.9266 -0.5870
2 1 -38 -25.8441 0.4888
2 1 -37 5.9127 -0.5775
2 1 -36 33.4506 0.4415
2 1 -35 6.6692 -0.5962
2 1 -34 6.2244 0.1362
2 1 -33 0.5627 -0.9562
2 1 -32 32.2868 -0.2201
2 1 -31 17.3312 -0.2076
2 1 -30 -12.8973 -0.3758
2 1 -29 -4.9811 -0.5372
2 1 -28 -6.6196 -0.8449
2 1 -27 14.1063 0.2705
2 1 -26 -13.9696 -0.7985
2 1 -25 -32.3012 0.5351
2 1 -24 -18.2836 -0.9255
2 1 -23 66.5646 0.5293
2 1 -22 -78.3317 -0.6775
2 1 -21 -34.9475 1.2700
2 1 -20 -33.3246 -0.2260
2 1 -19 -23.3174 0.5534
2 1 -18 -66.9406 -0.1005
2 1 -17 9.9682 0.8660
2 1 -16 -12.3018 0.7393
2 1 -15 -65.5584 0.2996
2 1 -14 -61.8080 0.7968
2 1 -13 5.7539 -0.4185
2 1 -12 3.3570 1.0544
2 1 -11 -81.0522 -0.1757
2 1 -10 164.0342 0.9918
2 1 -9 -12.0955 -1.2607
2 1 -8 20.4491 0.4338
2 1 -7 -61.8325 -0.7792
2 1 -6 203.4915 -0.0319
2 1 -5 50.8478 -1.1983
2 1 -4 9.9395 -0.5067
2 1 -3 79.1017 -0.9949
2 1 -2 155.5130 -1.0368
2 1 -1 46.2505 -0.0579
2 1 0 49.3606 -1.1693
2 1 1 127.2528 -0.8335
2 1 2 38.9876 -0.7491
2 1 3 -0.0035 0.9656
2 1 4 -68.9672 -0.6173
2 1 5 21.2244 0.4696
2 1 6 -35.2202 0.3802
2 1 7 9.1990 0.8495
2 1 8 -46.8206 0.7596
2 1 9 -62.0170 2.1135
2 1 10 -21.5204 1.1151
2 1 11 -17.7132 0.4390
2 1 12 33.8402 1.0875
2 1 13 -114.3676 1.7618
2 1 14 -125.1921 1.0275
2 1 15 14.7696 0.0318
2 1 16 87.6516 0.3274
2 1 17 -78.3441 -0.2827
2 1 18 -61.4671 0.2233
2 1 19 -11.3096 -0.0629
2 1 20 87.9727 -0.4247
2 1 21 -27.8988 -1.9814
2 1 22 12.6617 -0.8393
2 1 23 57.6871 -0.2923
2 1 24 24.5048 -0.5358
2 1 25 4.0215 -1.7212
2 1 26 19.5930 -1.2531
2 1 27 74.6503 -0.7513
2 1 28 -17.3601 -0.1549
2 1 29 15.9541 -0.0925
2 1 30 -26.0379 -0.6467
2 1 31 6.6959 -0.7489
2 1 32 0.1366 0.0603
2 1 33 17.4314 1.2623
2 1 34 -13.5295 0.4424
2 1 35 2.0071 0.0042
2 1 36 -1.0946 0.0362
2 1 37 -12.8706 1.2093
2 1 38 -36.4588 1.0184
2 1 39 -1.1661 0.9283
2 1 40 -33.9787 0.0687
2 1 41 -10.9228 0.1814
2 1 42 -0.8670 0.6263
2 1 43 -36.9390 1.0654
2 1 44 -2.3479 0.2523
2 1 45 3.0040 -0.5846
2 1 46 -10.2950 -0.2281
2 1 47 -29.1115 0.2396
2 1 48 10.1413 0.2834
2 1 49 7.2048 -0.5391
2 1 50 -0.8951 -0.7083
2 1 51 -13.6754 -0.7871
2 1 52 16.8634 0.0095
2 1 53 7.2626 -0.0687
2 1 54 10.3745 -0.3700
2 1 55 4.1853 -0.9618
2 1 56 6.9907 -0.3179
2 1 57 8.4857 0.1678
2 1 58 8.7164 0.2396
2 1 59 17.4353 -0.2535
2 1 60 -6.0983 -0.4078
2 1 61 1.8294 0.0227
2 1 62 -3.1279 0.4524
2 1 63 6.3058 0.5384
2 1 64 -10.2572 -0.0948
2 1 65 0.8465 -0.1204
2 1 66 -7.9226 0.1193
2 1 67 -2.9928 0.6511
2 1 68 -2.5763 0.2898
2 1 69 -6.4927 0.0026
2 1 70 -5.9705 -0.2734
2 1 71 0.5695 0.1423
2 1 72 -0.2916 0.3768
2 1 73 -7.1492 0.1959
2 1 74 2.5008 -0.2824
2 1 75 6.8382 -0.3297
2 1 76 3.4067 0.0974
2 1 77 -0.5987 0.2328
2 1 78 -0.1541 0.0387
2 1 79 0.7316 -0.3550
2 1 80 3.2522 -0.2458
2 1 81 -1.9457 -0.0196
2 1 82 0.0654 0.2712
2 1 83 0.5954 -0.0439
2 1 84 1.6463 -0.3286
2 1 85 1.3274 -0.2235
2 1 86 -2.1061 0.1804
2 1 87 -0.6107 0.1882
2 1 88 -1.5069 -0.0273
2 1 89 -1.3230 -0.1870
2 1 90 -2.7449 -0.1991
2 1 91 -2.0978 0.0164
2 2 -90 -1.5769 0.1188
2 2 -88 1.8563 -0.0704
2 2 -86 1.4902 0.1093
2 2 -84 -0.5682 -0.1895
2 2 -82 -1.3738 -0.1294
2 2 -80 -2.6517 -0.0902
2 2 -78 0.8595 -0.3084
2 2 -76 -0.1672 0.1012
2 2 -74 7.3166 -0.1649
2 2 -72 0.1772 0.2247
2 2 -70 3.8695 0.1959
2 2 -68 9.7697 0.1132
2 2 -66 -4.1816 0.5252
2 2 -64 6.3135 -0.0203
2 2 -62 -11.2308 0.2887
2 2 -60 -0.8103 -0.0825
2 2 -58 -5.3677 -0.3703
2 2 -56 -1.2410 -0.0773
2 2 -54 5.9788 -0.8246
2 2 -52 7.3754 -0.1658
2 2 -50 -0.6543 -0.4771
2 2 -48 -8.4190 -0.2829
2 2 -46 14.6045 0.4525
2 2 -44 -10.5413 -0.0790
2 2 -42 6.2836 1.0387
2 2 -40 -7.2756 0.4678
2 2 -38 20.6186 0.6581
2 2 -36 39.1332 0.8381
2 2 -34 5.4866 -0.3485
2 2 -32 36.4750 0.3268
2 2 -30 -13.5884 -1.0376
2 2 -28 0.9014 -0.8850
2 2 -26 -24.4541 -0.8254
2 2 -24 -85.1455 -1.5869
2 2 -22 64.8204 0.0933
2 2 -20 -8.3455 -0.5892
2 2 -18 -4.7143 0.9085
2 2 -16 55.5229 1.4365
2 2 -14 60.1410 0.9028
2 2 -12 100.5170 2.1905
2 2 -10 -74.0332 0.3149
2 2 -8 62.9819 0.9092
2 2 -6 -204.9708 -0.2501
2 2 -4 108.7340 -1.6585
2 2 -2 -172.6405 -0.6420
2 2 0 -92.5952 -2.3398
2 2 2 21.5462 -1.0363
2 2 4 200.9554 -1.0079
2 2 6 62.2908 -0.8922
2 2 8 106.5624 0.9075
2 2 10 56.3459 0.0445
2 2 12 -45.4605 2.1789
2 2 14 45.2461 1.2939
2 2 16 -74.4970 1.4923
2 2 18 53.0242 1.6438
2 2 20 -147.5425 -0.3467
2 2 22 -33.1841 0.6442
2 2 24 -72.8992 -1.5098
2 2 26 -17.7038 -1.0848
2 2 28 21.8960 -1.1271
2 2 30 8.5980 -1.8958
2 2 32 5.5887 -0.1592
2 2 34 -9.7988 -1.0155
2 2 36 26.6401 0.5977
2 2 38 -15.0545 0.6939
2 2 40 35.9830 0.7395
2 2 42 14.3740 1.6445
2 2 44 -9.6064 0.3815
2 2 46 21.2141 1.0890
2 2 48 -16.9884 -0.0077
2 2 50 11.8123 -0.2582
2 2 52 -10.0934 -0.2896
2 2 54 -7.0021 -1.1439
2 2 56 -6.6459 -0.3841
2 2 58 -8.0203 -0.8987
2 2 60 8.3316 -0.3044
2 2 62 3.7319 0.0039
2 2 64 2.6954 -0.0618
2 2 66 4.4885 0.6026
2 2 68 1.2166 0.2511
2 2 72 -0.1199 0.3709
2 2 74 -1.1738 0.0765
2 2 76 0.4084 0.2761
2 2 78 5.1844 -0.2522
2 2 80 2.4288 -0.0432
2 2 82 1.0625 -0.2740
2 2 84 -1.1909 -0.2754
2 2 86 6.5566 -0.0414
2 2 88 3.5945 -0.2371
2 2 90 -4.1431 0.0390
3 0 0 -178.0763 -0.3717
3 0 1 14.8055 0.7903
3 0 2 39.1536 -1.6583
3 0 3 73.4835 -0.8104
3 0 4 27.7849 -0.2310
3 0 5 -39.2436 -0.4222
3 0 6 -23.7241 0.1521
3 0 7 -51.8763 0.2731
3 0 8 45.9558 -0.3554
3 0 9 -52.0391 -1.2024
3 0 10 -26.1667 1.7417
3 0 11 -4.1876 0.8872
3 0 12 63.3484 0.3401
3 0 13 162.1621 -0.7380
3 0 14 40.1720 1.5978
3 0 15 -148.0787 0.4080
3 0 16 70.9154 0.9269
3 0 17 77.6910 0.5416
3 0 18 27.6276 -0.0797
3 0 19 -31.4973 -0.4977
3 0 20 11.0894 0.9244
3 0 21 14.8968 1.2512
3 0 22 7.8836 -1.4617
3 0 23 59.9240 -0.7080
3 0 24 -13.3737 -0.1269
3 0 25 -35.3207 0.5590
3 0 26 -30.5072 -1.1044
3 0 27 52.3488 -0.0124
3 0 28 3.6733 -1.3926
3 0 29 -32.4669 -0.7531
3 0 30 -12.0526 0.2199
3 0 31 -6.9838 0.6650
3 0 32 -30.5921 -1.3705
3 0 33 -33.0230 -1.1127
3 0 34 -13.4469 0.8321
3 0 35 -14.8910 0.4048
3 0 36 -11.8294 0.0524
3 0 37 28.5118 -0.2079
3 0 38 6.1054 0.3627
3 0 39 -19.4076 -0.4054
3 0 40 22.2215 1.3845
3 0 41 -47.0069 0.7877
3 0 42 -1.9143 -0.3134
3 0 43 10.4778 -0.6869
3 0 44 8.3620 1.3082
3 0 45 -2.8093 0.8049
3 0 46 5.1042 -0.2896
3 0 47 -2.6683 -0.1032
3 0 48 2.0256 -0.0194
3 0 49 6.8168 -0.0303
3 0 50 -4.0685 0.2667
3 0 51 -1.6437 0.6234
3 0 52 -6.5769 -1.1551
3 0 53 9.1646 -0.6423
3 0 54 -14.8647 0.4318
3 0 55 4.7933 0.6165
3 0 56 -6.7631 -0.9788
3 0 57 7.5318 -0.4168
3 0 58 -14.7275 -0.0337
3 0 59 2.8971 -0.0781
3 0 60 -5.7015 0.1150
3 0 61 5.8243 0.2347
3 0 62 -3.1080 -0.5727
3 0 63 -0.1458 -0.6351
3 0 64 3.5369 0.8897
3 0 65 -4.2727 0.4712
3 0 66 5.7894 -0.4421
3 0 67 -3.3874 -0.4379
3 0 68 3.6288 0.6129
3 0 69 1.9117 0.0909
3 0 70 4.8295 0.1742
3 0 71 -2.5522 0.2076
3 0 72 0.9155 -0.2227
3 0 73 -2.7950 -0.3240
3 0 74 2.7212 0.6023
3 0 75 0.6318 0.5313
3 0 76 3.0326 -0.6405
3 0 77 -1.2911 -0.3135
3 0 78 -2.3819 0.3644
3 0 79 2.4046 0.2491
3 0 80 0.4763 -0.2504
3 0 81 -1.7629 0.0975
3 0 82 -2.9796 -0.2197
3 0 83 1.9871 -0.2738
3 0 84 -3.2284 0.3031
3 0 85 -1.5336 0.3788
3 0 86 0.0107 -0.5375
3 0 87 0.7503 -0.4731
3 0 88 0.9736 0.5007
3 0 89 -0.7015 0.1579
3 0 90 -1.1459 -0.1194
3 0 91 -0.4058 -0.2178
3 1 -90 -0.1347 0.2240
3 1 -89 -3.7541 -0.1624
3 1 -88 0.2701 -0.2096
3 1 -87 2.2607 0.1904
3 1 -86 -0.9235 -0.0626
3 1 -85 -2.4964 -0.1458
3 1 -84 -0.2825 0.0270
3 1 -83 1.5762 0.1634
3 1 -82 -2.4436 -0.2515
3 1 -81 -4.8402 0.1206
3 1 -80 -0.5642 0.2931
3 1 -79 -0.9700 0.0016
3 1 -78 -0.5945 -0.2200
3 1 -77 -6.0362 0.2871
3 1 -76 0.0661 0.2801
3 1 -75 -2.7511 -0.1071
3 1 -74 -0.9488 0.1129
3 1 -73 2.6901 0.1423
3 1 -72 4.6304 -0.0366
3 1 -71 -2.3582 -0.0606
3 1 -70 4.1389 0.3618
3 1 -69 2.4579 -0.2365
3 1 -68 0.7571 -0.2918
3 1 -67 2.5172 -0.0117
3 1 -66 5.2491 0.2217
3 1 -65 4.9678 -0.4109
3 1 -64 1.0389 -0.2039
3 1 -63 1.0328 -0.0560
3 1 -62 5.2581 -0.2387
3 1 -61 6.6589 -0.1588
3 1 -60 -0.5358 0.0835
3 1 -59 -4.2831 -0.1553
3 1 -58 -2.4991 -0.5425
3 1 -57 -1.6796 0.2698
3 1 -56 -5.0395 0.2422
3 1 -55 -8.4865 -0.0573
3 1 -54 -13.2105 -0.3195
3 1 -53 -7.6623 0.4572
3 1 -52 -4.3987 0.0844
3 1 -51 -3.5728 0.2176
3 1 -50 -14.8888 0.2735
3 1 -49 -6.0318 0.1903
3 1 -48 1.1805 -0.1347
3 1 -47 -7.7792 0.3846
3 1 -46 -9.4584 0.6824
3 1 -45 0.6023 -0.1774
3 1 -44 19.9660 -0.1009
3 1 -43 14.9889 0.1558
3 1 -42 -4.6002 0.4177
3 1 -41 -6.8216 -0.3323
3 1 -40 38.4260 0.1870
3 1 -39 9.5207 -0.3442
3 1 -38 40.8387 -0.3000
3 1 -37 26.6373 -0.1366
3 1 -36 -12.1137 0.2573
3 1 -35 19.5980 -0.6368
3 1 -34 23.7641 -0.7739
3 1 -33 2.9635 0.0294
3 1 -32 -25.5504 -0.1201
3 1 -31 3.5076 -0.3476
3 1 -30 2.4045 -0.5266
3 1 -29 -22.3863 -0.0277
3 1 -28 -15.6206 -0.5268
3 1 -27 -4.3305 0.2669
3 1 -26 -41.3066 0.1438
3 1 -25 -26.5329 -0.0901
3 1 -24 46.1316 -0.4144
3 1 -23 -61.7496 0.5617
3 1 -22 -86.9528 0.5542
3 1 -21 8.4129 0.0970
3 1 -20 24.0844 0.1650
3 1 -19 -18.4007 0.3137
3 1 -18 -16.9876 0.5374
3 1 -17 23.9209 0.4542
3 1 -16 23.0874 0.6816
3 1 -15 -9.1337 -0.1290
3 1 -14 43.0897 0.1207
3 1 -13 142.8794 0.4684
3 1 -12 47.9429 0.6577
3 1 -11 134.9738 -0.3173
3 1 -10 -66.3476 -0.2367
3 1 -9 42.1159 -0.1045
3 1 -8 95.2042 -0.0408
3 1 -7 75.6541 -0.0659
3 1 -6 14.8271 -0.2709
3 1 -5 -60.4126 -0.7171
3 1 -4 90.2717 -0.6797
3 1 -3 93.1314 0.1016
3 1 -2 -45.8396 -0.1642
3 1 -1 4.2338 -0.5059
3 1 0 92.1481 -0.7705
3 1 1 -215.8937 0.0881
3 1 2 -88.0927 -0.1389
3 1 3 -186.7683 0.3883
3 1 4 -17.1084 -0.0845
3 1 5 -18.5032 -0.0200
3 1 6 -25.6045 -0.1114
3 1 7 -33.5775 0.7795
3 1 8 -35.2662 0.6365
3 1 9 49.6729 -0.1217
3 1 10 -55.6025 0.3255
3 1 11 -1.6816 0.2396
3 1 12 -39.9601 0.7621
3 1 13 -19.9023 -0.0060
3 1 14 82.2729 0.6152
3 1 15 51.9435 -0.4320
3 1 16 -22.8609 0.3247
3 1 17 59.5752 0.1652
3 1 18 -8.4319 0.4794
3 1 19 62.6559 -0.6049
3 1 20 44.0140 -0.2252
3 1 21 56.6581 0.1568
3 1 22 -28.0041 -0.2049
3 1 23 -49.8877 -0.2744
3 1 24 54.0780 -0.5156
3 1 25 15.3261 -0.0802
3 1 26 -17.3975 -0.8482
3 1 27 -80.2488 0.2525
3 1 28 19.0081 -0.5349
3 1 29 15.3723 -0.2954
3 1 30 -19.0554 -0.7314
3 1 31 -33.5021 0.5010
3 1 32 11.7383 -0.2675
3 1 33 -3.5263 -0.2090
3 1 34 -14.0464 -0.0430
3 1 35 -24.8435 0.2000
3 1 36 -30.9307 0.0941
3 1 37 -33.6679 0.1058
3 1 38 26.5008 0.6177
3 1 39 -9.8955 -0.2162
3 1 40 -8.7561 0.3885
3 1 41 8.2162 0.3013
3 1 42 -17.9614 0.6519
3 1 43 19.9937 -0.2955
3 1 44 4.1851 0.4131
3 1 45 -5.6860 0.1593
3 1 46 0.6028 0.1882
3 1 47 27.3737 -0.0406
3 1 48 14.8561 0.1837
3 1 49 0.0187 -0.1496
3 1 50 4.7266 -0.2739
3 1 51 22.0851 0.2383
3 1 52 11.1498 -0.1702
3 1 53 4.1935 -0.2544
3 1 54 7.5130 -0.3957
3 1 55 -0.4655 0.2184
3 1 56 4.1601 -0.3755
3 1 57 -4.2445 -0.0996
3 1 58 2.6960 -0.2102
3 1 59 -13.7128 -0.0462
3 1 60 -2.4732 -0.2763
3 1 61 -7.6942 0.1160
3 1 62 -4.4545 -0.0016
3 1 63 -6.9429 -0.2167
3 1 64 -0.4947 0.0185
3 1 65 1.1582 0.1338
3 1 66 -5.7211 0.1132
3 1 67 -0.2619 -0.1127
3 1 68 -0.3637 0.2313
3 1 69 4.1743 0.0012
3 1 70 1.8950 0.1157
3 1 71 2.4701 0.0852
3 1 72 4.7202 0.1905
3 1 73 3.8798 -0.1273
3 1 74 3.7503 0.1226
3 1 75 -1.4767 0.1844
3 1 76 3.7277 0.0732
3 1 77 2.6141 -0.0364
3 1 78 3.3353 -0.0101
3 1 79 -2.9853 0.0056
3 1 80 3.1664 0.0206
3 1 81 3.2531 0.1252
3 1 82 -0.3281 -0.1056
3 1 83 -1.4804 -0.1696
3 1 84 3.1978 0.0043
3 1 85 -0.9363 0.1555
3 1 86 -3.1447 -0.1948
3 1 87 1.2895 -0.2480
3 1 88 -2.4933 -0.0436
3 1 89 4.9867 0.0675
3 1 90 1.6243 -0.0531
3 2 -89 -0.4329 -0.1158
3 2 -88 1.0399 -0.4282
3 2 -87 0.7612 0.5007
3 2 -86 -1.3424 0.5166
3 2 -85 0.1537 -0.3083
3 2 -84 -0.4717 -0.2688
3 2 -83 -3.1573 0.1653
3 2 -82 -2.5660 0.2246
3 2 -81 -1.6657 0.1676
3 2 -80 1.3897 0.3116
3 2 -79 -3.1807 -0.5037
3 2 -78 -1.5487 -0.3439
3 2 -77 -1.4747 0.4053
3 2 -76 3.6624 0.6415
3 2 -75 0.4836 -0.7596
3 2 -74 -1.4370 -0.5766
3 2 -73 -2.3884 0.0395
3 2 -72 3.9771 0.1911
3 2 -71 2.6764 -0.1549
3 2 -70 2.1802 -0.1516
3 2 -69 -0.3163 -0.5872
3 2 -68 0.5492 -0.6688
3 2 -67 -1.1014 0.7793
3 2 -66 3.2496 0.4388
3 2 -65 0.1518 -0.6640
3 2 -64 2.3903 -0.9463
3 2 -63 2.0989 0.9359
3 2 -62 1.6990 0.5114
3 2 -61 4.3551 0.2159
3 2 -60 -3.2801 -0.0153
3 2 -59 1.8135 0.0475
3 2 -58 -2.8074 -0.0848
3 2 -57 0.7601 1.1786
3 2 -56 -5.2776 1.1850
3 2 -55 -2.5790 -0.9346
3 2 -54 -5.6339 -0.5135
3 2 -53 -2.9614 0.9526
3 2 -52 -8.5270 1.2517
3 2 -51 -14.3239 -0.8609
3 2 -50 -0.9588 -0.1551
3 2 -49 -12.4605 -0.5968
3 2 -48 8.1702 -0.1642
3 2 -47 -0.5515 0.2329
3 2 -46 -4.2981 0.5251
3 2 -45 -21.0196 -1.9086
3 2 -44 18.4760 -1.6061
3 2 -43 10.7117 0.9793
3 2 -42 9.5215 0.5311
3 2 -41 -12.0799 -1.2639
3 2 -40 30.8815 -1.3578
3 2 -39 33.6901 0.4490
3 2 -38 4.4164 -0.3947
3 2 -37 42.8003 1.0710
3 2 -36 16.8998 0.4129
3 2 -35 -1.7497 -0.6952
3 2 -34 -1.7130 -1.1329
3 2 -33 33.7903 2.5697
3 2 -32 18.5221 1.8198
3 2 -31 -41.1459 -0.8590
3 2 -30 0.8037 -0.4652
3 2 -29 2.5594 1.3719
3 2 -28 17.1626 1.2447
3 2 -27 -46.0940 0.2534
3 2 -26 -1.2018 1.1780
3 2 -25 -16.0513 -1.4288
3 2 -24 12.0204 -0.5721
3 2 -23 25.1857 1.3853
3 2 -22 -12.8397 1.8046
3 2 -21 -22.0647 -2.8362
3 2 -20 -5.7315 -1.6126
3 2 -19 3.2353 0.7255
3 2 -18 7.2347 0.1826
3 2 -17 27.1007 -1.2340
3 2 -16 -16.1554 -0.8807
3 2 -15 58.4968 -1.2589
3 2 -13 6.0163 1.6254
3 2 -12 -26.5354 0.5895
3 2 -11 30.0430 -2.0291
3 2 -10 47.8756 -2.2083
3 2 -9 -16.5599 2.5316
3 2 -8 -20.0552 1.0287
3 2 -7 -27.3665 -0.4906
3 2 -6 68.3170 0.1758
3 2 -5 49.0990 0.6474
3 2 -4 -64.5118 0.2505
3 2 -3 -68.1799 1.9806
3 2 -2 105.0965 2.6296
3 2 -1 28.3608 -1.5704
3 2 0 25.5108 -0.4371
3 2 1 54.2277 2.4094
3 2 2 -0.9151 2.3407
3 2 3 72.3443 -1.6806
3 2 4 -63.5670 -0.1088
3 2 5 -75.9494 0.1922
3 2 6 -50.1202 -0.3517
3 2 7 -14.5567 0.1027
3 2 8 -4.3820 0.5269
3 2 9 -56.7900 -2.4452
3 2 10 -50.1859 -2.6674
3 2 11 -66.1864 1.4857
3 2 12 69.9302 0.3003
3 2 13 -1.3187 -2.4179
3 2 14 -76.0121 -2.2351
3 2 15 14.4194 0.8898
3 2 16 20.3823 -0.7536
3 2 17 17.4619 0.1647
3 2 18 -59.2332 0.2560
3 2 19 -25.7250 -0.7888
3 2 20 35.6527 -1.2582
3 2 21 3.1814 2.4723
3 2 22 -8.0873 2.1152
3 2 23 2.6069 -1.3800
3 2 24 23.9857 -0.2690
3 2 25 8.1346 1.9639
3 2 26 -15.7467 1.7193
3 2 27 16.0133 -0.0304
3 2 28 -15.3551 1.2909
3 2 29 -26.9938 -0.6028
3 2 30 10.6736 -0.1439
3 2 31 8.2871 1.3384
3 2 32 -22.6611 1.6643
3 2 33 -12.3561 -2.0821
3 2 34 4.4015 -1.2751
3 2 35 -3.3333 1.0361
3 2 36 2.0902 0.2594
3 2 37 -4.1411 -1.1066
3 2 38 -9.1850 -0.8840
3 2 39 8.6376 -0.5314
3 2 40 -7.2047 -1.5087
3 2 41 15.7146 0.8884
3 2 42 -9.0430 0.1493
3 2 43 -26.0665 -1.4811
3 2 44 13.3783 -1.7230
3 2 45 10.4630 1.5252
3 2 46 -0.5631 0.5463
3 2 47 -14.5316 -0.7053
3 2 48 14.0019 -0.2471
3 2 49 6.5118 0.3730
3 2 50 8.1752 0.1343
3 2 51 5.0491 0.7713
3 2 52 9.6602 1.3304
3 2 53 -5.5138 -0.9940
3 2 54 10.7840 -0.2349
3 2 55 11.3902 1.2801
3 2 56 8.0489 1.4196
3 2 57 -2.8169 -1.0251
3 2 58 2.1171 -0.0337
3 2 59 8.2296 0.3572
3 2 60 1.1437 0.1741
3 2 61 -2.2367 0.0745
3 2 62 -3.1483 0.3600
3 2 63 0.6567 -0.8137
3 2 64 -3.1226 -0.9390
3 2 65 -1.5848 0.8892
3 2 66 -1.7296 0.2829
3 2 67 -2.4880 -0.8950
3 2 68 -0.6149 -0.8998
3 2 69 -1.4174 0.6059
3 2 70 2.1320 -0.2278
3 2 71 -2.4170 -0.0386
3 2 72 3.0930 -0.0006
3 2 73 0.8125 -0.2651
3 2 74 1.7947 -0.5535
3 2 75 -3.3305 0.7085
3 2 76 6.4061 0.6141
3 2 77 2.2506 -0.6455
3 2 78 2.8744 -0.2861
3 2 79 2.5281 0.4960
3 2 80 1.0015 0.4388
3 2 81 2.4311 -0.2254
3 2 82 1.9185 0.2574
3 2 83 3.3368 -0.1948
3 2 84 -0.3416 -0.0963
3 2 85 8.1491 0.4373
3 2 86 -3.8722 0.5356
3 2 87 0.9352 -0.5942
3 2 88 -2.5400 -0.4801
3 2 89 -5.9065 0.2862
3 3 -86 3.3328 -0.2189
3 3 -84 1.4727 -0.2989
3 3 -82 2.8688 -0.6705
3 3 -80 5.6136 0.3455
3 3 -78 -2.1262 -0.6087
3 3 -76 -4.1891 0.7539
3 3 -74 0.2936 0.3399
3 3 -72 -4.6629 0.5515
3 3 -70 0.3724 1.3441
3 3 -68 -2.2040 -0.1120
3 3 -66 -0.5994 1.1928
3 3 -64 0.5027 -0.5697
3 3 -62 0.3039 -0.4565
3 3 -60 7.4872 -0.5345
3 3 -58 3.5781 -2.1698
3 3 -56 10.6935 -0.2253
3 3 -54 -6.3531 -2.1190
3 3 -52 10.4622 -0.1466
3 3 -50 -6.1250 0.1518
3 3 -48 1.9714 -0.0990
3 3 -46 7.2281 2.7613
3 3 -44 -15.5278 0.4830
3 3 -42 7.5374 3.0929
3 3 -40 -35.5620 1.3473
3 3 -38 9.0407 0.5328
3 3 -36 9.9257 1.4377
3 3 -34 30.7610 -2.6759
3 3 -32 15.5662 -0.3119
3 3 -30 21.4417 -3.5229
3 3 -28 -4.9087 -2.7154
3 3 -26 -2.2307 -1.3699
3 3 -24 2.5682 -3.2291
3 3 -22 -19.9547 1.6998
3 3 -20 8.3009 -0.3900
3 3 -18 -36.6765 3.0003
3 3 -16 14.2582 3.6635
3 3 -14 -0.0403 1.8156
3 3 -12 45.6360 4.9687
3 3 -10 29.4821 -0.2084
3 3 -8 76.6475 1.8913
3 3 -6 -26.4918 -1.3791
3 3 -4 35.9708 -3.3253
3 3 -2 -64.2497 -1.5248
3 3 0 28.2490 -5.8176
3 3 2 -2.9057 -1.2528
3 3 4 11.1879 -3.1570
3 3 6 -13.6971 -0.7401
3 3 8 -17.8013 2.1621
3 3 10 19.7842 0.3476
3 3 12 -122.3332 5.0822
3 3 14 8.4339 1.8872
3 3 16 -55.8804 3.3420
3 3 18 16.3550 2.4953
3 3 20 -12.6476 -0.7520
3 3 22 9.3952 1.1006
3 3 24 -9.9526 -3.4541
3 3 26 5.3569 -1.6708
3 3 28 7.8548 -2.7288
3 3 30 -39.7341 -3.3448
3 3 32 26.6278 -0.1098
3 3 34 -7.7451 -2.1802
3 3 36 -30.1889 1.6351
3 3 38 -21.6185 0.9175
3 3 40 -1.7118 1.4318
3 3 42 15.3997 3.0596
3 3 44 -0.3163 0.4105
3 3 46 12.9038 2.4238
3 3 48 5.1885 -0.1739
3 3 50 -1.7170 -0.0813
3 3 52 20.5228 -0.2699
3 3 54 -2.1330 -2.1385
3 3 56 7.6071 -0.2729
3 3 58 5.9410 -2.0202
3 3 60 -4.1902 -0.4897
3 3 62 -0.2893 -0.3073
3 3 64 0.4334 -0.5099
3 3 66 -0.8338 1.2036
3 3 68 1.2226 -0.0076
3 3 70 -5.0349 1.2890
3 3 72 4.5440 0.5978
3 3 74 0.4930 0.2814
3 3 76 -0.2626 0.7366
3 3 78 -3.2354 -0.5338
3 3 80 2.7451 0.2567
3 3 82 -3.2155 -0.5875
3 3 84 -1.1399 -0.3286
3 3 86 6.3737 -0.1649
4 0 0 159.4389 -0.5020
4 0 1 58.6894 -1.2821
4 0 2 30.6080 -1.1259
4 0 3 27.5052 -0.2396
4 0 4 -61.4325 0.3228
4 0 5 -84.8872 -0.5899
4 0 6 -41.0383 0.1846
4 0 7 -26.4230 -1.0177
4 0 8 4.9195 0.5914
4 0 9 -53.3828 0.2596
4 0 10 50.5436 1.4809
4 0 11 -10.0052 -0.9260
4 0 12 29.0108 0.6424
4 0 13 -73.2345 0.6183
4 0 14 -103.2759 1.2053
4 0 15 52.9019 -0.0362
4 0 16 -0.5562 0.5045
4 0 17 -19.7897 0.2901
4 0 18 6.0829 -0.2977
4 0 19 16.1220 0.9814
4 0 20 16.0180 -0.0846
4 0 21 19.7229 -0.1294
4 0 22 54.9276 -1.2058
4 0 23 -12.7376 1.1141
4 0 24 -10.5561 -0.8163
4 0 25 5.5502 0.0148
4 0 26 -2.2891 -0.8399
4 0 27 11.9322 0.2193
4 0 28 -7.7179 -0.9788
4 0 29 -31.5492 0.3427
4 0 30 -25.0005 0.1337
4 0 31 -12.0744 -0.7379
4 0 32 5.0221 -0.2477
4 0 33 -36.2782 0.1856
4 0 34 -25.1586 0.6317
4 0 35 -6.9693 -0.9248
4 0 36 32.9889 0.7465
4 0 37 -36.7551 -0.3572
4 0 38 -40.4574 0.3862
4 0 39 -1.9673 -0.3428
4 0 40 -8.8739 1.0620
4 0 41 -2.8675 -0.6813
4 0 42 20.9720 0.0208
4 0 43 -5.3062 0.3453
4 0 44 3.7394 0.4069
4 0 45 -0.0232 -0.3599
4 0 46 15.7929 -0.0517
4 0 47 2.3701 0.5077
4 0 48 1.7938 -0.5361
4 0 49 8.5823 0.3580
4 0 50 12.6053 -0.0096
4 0 51 -0.9461 0.2308
4 0 52 -2.7376 -0.8614
4 0 53 7.1000 0.7602
4 0 54 6.9707 -0.1309
4 0 55 9.1025 -0.0638
4 0 56 1.5252 -0.3687
4 0 57 -0.5732 0.4287
4 0 58 -2.7176 -0.2931
4 0 59 5.4726 -0.0907
4 0 60 -1.1218 0.3809
4 0 61 2.0045 -0.2234
4 0 62 -8.9173 -0.2451
4 0 63 0.5942 -0.0164
4 0 64 -1.9416 0.6005
4 0 65 -1.6554 -0.5737
4 0 66 -2.0005 0.1102
4 0 67 -1.2129 -0.0627
4 0 68 1.6744 0.1611
4 0 69 -2.6281 -0.3690
4 0 70 -0.2933 0.4468
4 0 71 -2.5590 -0.1511
4 0 72 3.8707 -0.3508
4 0 73 3.6389 0.0993
4 0 74 -0.6436 0.3211
4 0 75 0.5957 -0.1534
4 0 76 0.8886 -0.3455
4 0 77 -0.9913 0.3485
4 0 78 -0.8075 -0.0905
4 0 79 2.8692 0.0178
4 0 80 1.0780 0.0399
4 0 81 2.2620 0.2574
4 0 82 -1.6926 -0.4209
4 0 83 1.3125 0.1787
4 0 84 0.4753 0.3184
4 0 85 1.8779 -0.0117
4 0 86 -0.9174 -0.3710
4 0 87 3.2926 0.1682
4 0 88 -0.9849 0.0115
4 0 89 -1.6701 -0.1327
4 0 90 0.4214 0.0277
4 1 -88 1.0139 -0.0510
4 1 -87 -2.5572 -0.1746
4 1 -86 0.8387 0.3545
4 1 -85 0.2627 -0.1163
4 1 -84 -0.3475 -0.2006
4 1 -83 -3.4535 -0.0022
4 1 -82 1.2316 0.3998
4 1 -81 -3.1859 -0.1067
4 1 -80 -3.5426 -0.1293
4 1 -79 -4.6609 0.1636
4 1 -78 -0.1340 0.1293
4 1 -77 -0.6683 -0.0229
4 1 -76 -0.5206 0.1395
4 1 -75 -1.3968 0.1635
4 1 -74 1.5530 -0.3556
4 1 -73 2.2411 0.1260
4 1 -72 0.6640 0.1582
4 1 -71 1.1027 -0.0129
4 1 -70 -0.6391 -0.5238
4 1 -69 4.2836 0.1200
4 1 -68 5.6166 -0.0513
4 1 -67 3.6379 -0.1628
4 1 -66 -1.5417 -0.2028
4 1 -65 -0.1761 -0.0608
4 1 -64 1.6969 -0.2738
4 1 -63 4.9712 -0.1511
4 1 -62 -0.0198 0.3604
4 1 -61 -4.1512 -0.2492
4 1 -60 4.5954 -0.1827
4 1 -59 -0.9244 0.0109
4 1 -58 -2.4777 0.6216
4 1 -57 -8.9698 -0.2238
4 1 -56 5.0542 0.2055
4 1 -55 -5.6592 0.1871
4 1 -54 -2.2748 0.3252
4 1 -53 -2.9601 0.0221
4 1 -52 2.6827 0.5069
4 1 -51 -20.9633 0.1658
4 1 -50 1.6794 -0.2827
4 1 -49 2.4135 0.3335
4 1 -48 -1.2280 0.3272
4 1 -47 -12.3557 -0.0145
4 1 -46 1.8632 -0.6228
4 1 -45 19.7584 0.3648
4 1 -44 -4.1346 -0.3375
4 1 -43 -7.7894 -0.1332
4 1 -42 -3.1569 -0.4518
4 1 -41 44.3441 0.0126
4 1 -40 -10.5598 -0.8182
4 1 -39 4.4871 -0.0902
4 1 -38 7.2320 0.0296
4 1 -37 10.4501 -0.3992
4 1 -36 9.3522 -0.5764
4 1 -35 13.3920 0.0458
4 1 -34 6.2696 0.4467
4 1 -33 -21.2138 -0.5071
4 1 -32 22.0686 0.3050
4 1 -31 6.6257 0.0758
4 1 -30 9.5248 0.5486
4 1 -29 -32.7946 -0.1241
4 1 -28 16.9094 1.0939
4 1 -27 21.5914 -0.0498
4 1 -26 6.1320 0.3369
4 1 -25 -19.6921 0.4024
4 1 -24 -4.8717 0.9666
4 1 -23 -6.5665 -0.1059
4 1 -22 16.3497 0.0150
4 1 -21 36.5939 0.6049
4 1 -20 -13.2492 -0.0646
4 1 -19 58.5465 0.1201
4 1 -18 -4.5696 -0.3559
4 1 -17 52.0270 0.2784
4 1 -16 -17.0494 -1.1267
4 1 -15 72.7850 0.3677
4 1 -14 27.7678 -0.5784
4 1 -13 4.5606 -0.3097
4 1 -12 -25.8056 -1.2156
4 1 -11 13.7588 0.2086
4 1 -10 11.1132 -0.4580
4 1 -9 32.2113 -0.4612
4 1 -8 -36.9484 -0.3366
4 1 -7 28.1615 -0.2605
4 1 -6 10.9809 -0.0308
4 1 -5 -14.6836 -0.1256
4 1 -4 48.3310 0.8729
4 1 -3 -69.4936 -0.5259
4 1 -2 -43.4253 0.5158
4 1 -1 -24.2523 0.0920
4 1 0 -46.6365 1.1935
4 1 1 -9.0332 -0.2853
4 1 2 2.5269 0.7730
4 1 3 -29.7237 0.0760
4 1 4 91.6140 0.6230
4 1 5 -12.9249 0.1918
4 1 6 20.7448 0.4084
4 1 7 -59.6850 0.0771
4 1 8 0.8607 -0.1421
4 1 9 -34.8202 0.5480
4 1 10 -27.4171 -0.3259
4 1 11 -18.3598 0.0769
4 1 12 -27.1446 -0.9462
4 1 13 37.5352 0.3902
4 1 14 -31.3434 -0.7969
4 1 15 8.4788 0.0948
4 1 16 5.4161 -0.9821
4 1 17 -28.1561 -0.0923
4 1 18 5.0974 -0.6313
4 1 19 31.6315 0.0218
4 1 20 -26.2174 -0.4026
4 1 21 -25.1451 -0.5650
4 1 22 -11.7005 -0.0205
4 1 23 55.8145 -0.0782
4 1 24 -32.5744 0.4225
4 1 25 1.8798 -0.5137
4 1 26 8.9623 0.5464
4 1 27 4.3150 -0.2188
4 1 28 -8.8481 0.9761
4 1 29 -32.1569 0.0272
4 1 30 -0.2913 0.6685
4 1 31 6.5108 -0.2575
4 1 32 -2.3228 0.7397
4 1 33 -42.2537 0.4370
4 1 34 -1.6926 0.3569
4 1 35 -23.6445 -0.0091
4 1 36 -8.6559 -0.0920
4 1 37 2.4414 0.4006
4 1 38 1.4055 -0.1223
4 1 39 -17.2644 0.2625
4 1 40 10.9393 -0.7306
4 1 41 -15.9223 0.0227
4 1 42 7.8968 -0.4320
4 1 43 0.9311 0.3140
4 1 44 6.4000 -0.6460
4 1 45 4.7937 -0.2617
4 1 46 -6.3965 -0.4824
4 1 47 11.6988 0.0994
4 1 48 8.3199 -0.0402
4 1 49 4.8369 -0.2263
4 1 50 0.6926 -0.2244
4 1 51 11.1009 -0.1848
4 1 52 3.8260 0.4362
4 1 53 2.2660 -0.0148
4 1 54 0.9679 0.2184
4 1 55 -0.8832 -0.2895
4 1 56 3.4075 0.3605
4 1 57 6.1981 0.1051
4 1 58 2.9098 0.4925
4 1 59 -3.3956 -0.1213
4 1 60 1.7726 -0.0215
4 1 61 -0.5085 0.0556
4 1 62 2.5908 0.3577
4 1 63 -1.5691 0.1224
4 1 64 2.6750 -0.2385
4 1 65 -3.3489 -0.0101
4 1 66 -1.5851 -0.0908
4 1 67 3.2535 0.1995
4 1 68 1.7664 -0.1406
4 1 69 -0.7270 -0.0134
4 1 70 -1.6781 -0.4699
4 1 71 7.0047 0.1395
4 1 72 1.5384 0.0944
4 1 73 0.8039 0.0127
4 1 74 0.1884 -0.3691
4 1 75 3.2554 -0.0326
4 1 76 2.3411 0.1656
4 1 77 1.2858 0.0807
4 1 78 -0.8446 0.0115
4 1 79 1.7506 -0.1669
4 1 80 1.3574 -0.0084
4 1 81 0.2110 0.0628
4 1 82 2.2386 0.3221
4 1 83 2.1467 -0.1357
4 1 84 -0.6672 -0.1315
4 1 85 0.8299 0.0243
4 1 86 3.9374 0.3299
4 1 87 1.6470 0.0625
4 1 88 2.6135 -0.0661
4 1 89 5.9833 -0.1439
4 2 -87 -4.2259 0.1907
4 2 -86 -1.3238 -0.1630
4 2 -85 -4.3160 -0.1614
4 2 -84 -0.9864 -0.1235
4 2 -83 -1.8511 0.0143
4 2 -82 1.3255 0.3696
4 2 -81 -3.0172 -0.3030
4 2 -80 -3.1649 -0.5936
4 2 -79 5.2042 -0.2928
4 2 -78 -1.0978 0.5285
4 2 -77 0.2605 -0.1645
4 2 -76 -2.7025 -0.4871
4 2 -75 1.4266 -0.3890
4 2 -74 -1.0840 0.1212
4 2 -73 0.0666 0.1325
4 2 -72 -1.0038 0.2488
4 2 -71 0.5849 -0.0947
4 2 -70 -0.4759 -0.4570
4 2 -69 -2.0422 0.3697
4 2 -68 2.6321 0.8657
4 2 -67 -3.0336 0.4674
4 2 -66 0.6513 -0.5293
4 2 -65 -1.5764 0.3747
4 2 -64 3.6056 0.5699
4 2 -63 -6.9890 0.7618
4 2 -62 0.2994 0.0801
4 2 -61 -4.4791 0.1602
4 2 -60 1.0856 -0.4619
4 2 -59 -3.6076 0.3505
4 2 -58 -0.7103 0.6826
4 2 -57 -1.8686 -0.1316
4 2 -56 -2.5060 -1.1437
4 2 -55 3.7345 -0.5641
4 2 -54 6.6041 0.4921
4 2 -53 -3.4199 -0.4328
4 2 -52 -5.3529 -0.6353
4 2 -51 5.5543 -1.1296
4 2 -50 8.1769 -0.3938
4 2 -49 1.8025 -0.5989
4 2 -48 -5.6571 0.6236
4 2 -47 9.4761 -0.7736
4 2 -46 5.7371 -0.9509
4 2 -45 13.7832 -0.3979
4 2 -44 3.4936 1.2644
4 2 -43 19.0862 0.3618
4 2 -42 2.4629 -0.3339
4 2 -41 5.6677 0.2885
4 2 -40 18.5702 0.5843
4 2 -39 1.2231 1.2406
4 2 -38 0.5910 0.9130
4 2 -37 -19.1947 0.9902
4 2 -36 11.7676 -0.6526
4 2 -35 2.3921 1.1234
4 2 -34 0.4778 1.3001
4 2 -33 -11.9999 1.0440
4 2 -32 -4.2272 -1.0788
4 2 -31 -4.3829 0.0388
4 2 -30 -4.3476 0.1575
4 2 -29 -3.8059 0.1057
4 2 -28 -2.8465 -0.3847
4 2 -27 -16.3182 -1.0353
4 2 -26 3.2162 -1.4421
4 2 -25 -1.4561 -1.1486
4 2 -24 0.4843 0.4984
4 2 -23 11.6709 -1.2537
4 2 -22 -16.0432 -1.7248
4 2 -21 2.1499 -1.5547
4 2 -20 22.3239 0.6110
4 2 -19 11.3245 -0.5953
4 2 -18 -0.9970 -0.1335
4 2 -17 16.4660 -0.5734
4 2 -16 47.1186 0.1065
4 2 -15 0.6993 0.3772
4 2 -14 -21.8722 1.8623
4 2 -13 13.2390 1.0258
4 2 -12 69.7461 -0.2562
4 2 -11 -1.7514 1.0555
4 2 -10 -25.1862 2.0207
4 2 -9 30.4525 1.7400
4 2 -8 30.2579 0.0680
4 2 -7 22.7945 1.0924
4 2 -6 -12.9411 0.2128
4 2 -5 5.3067 0.9839
4 2 -4 37.4155 0.5257
4 2 -3 49.2820 0.5186
4 2 -2 -59.9755 -1.7168
4 2 -1 -78.7683 -0.5373
4 2 0 3.4960 0.2657
4 2 1 1.0367 -0.5351
4 2 2 -13.5941 -1.9309
4 2 3 -30.4010 -1.4704
4 2 4 -32.4054 -0.7755
4 2 5 4.8993 -1.3748
4 2 6 -4.8260 -0.4263
4 2 7 -13.9785 -1.1062
4 2 8 -22.3132 -1.3277
4 2 9 8.3165 -1.2128
4 2 10 7.9277 1.2229
4 2 11 22.7115 0.0090
4 2 12 -15.5162 -0.4655
4 2 13 -12.6558 -0.0585
4 2 14 6.3132 1.5340
4 2 15 -18.8852 0.7501
4 2 16 -8.2258 1.0620
4 2 17 3.7040 1.2186
4 2 18 -14.4922 0.4916
4 2 19 -7.5068 0.7666
4 2 20 -36.2989 1.6857
4 2 21 6.1805 1.4823
4 2 22 -11.1397 -0.6546
4 2 23 1.5887 0.4275
4 2 24 -25.7616 0.7011
4 2 25 -14.2210 0.4664
4 2 26 -8.4495 -0.8545
4 2 27 -1.3080 0.0341
4 2 28 4.8213 -0.9478
4 2 29 1.4542 -0.8081
4 2 30 -11.0509 -0.3218
4 2 31 -32.8808 -0.3556
4 2 32 13.0691 -1.6625
4 2 33 4.3058 -1.1864
4 2 34 -10.1089 0.1601
4 2 35 15.6765 -0.5913
4 2 36 7.2409 -0.8282
4 2 37 -22.7646 -0.5541
4 2 38 8.2171 0.2297
4 2 39 -4.1171 -0.5029
4 2 40 -3.1815 0.6297
4 2 41 -18.3976 0.3161
4 2 42 -0.3567 0.0769
4 2 43 12.3721 -0.0540
4 2 44 -9.2961 1.3141
4 2 45 -4.6615 0.6761
4 2 46 10.7175 0.0849
4 2 47 6.2642 0.4797
4 2 48 -2.8059 0.7634
4 2 49 8.3556 0.4141
4 2 50 11.5362 0.2032
4 2 51 -4.4080 0.6662
4 2 52 -0.5751 -0.2780
4 2 53 9.0214 -0.0112
4 2 54 6.6975 0.1582
4 2 55 -1.5472 0.3058
4 2 56 2.3073 -0.8323
4 2 57 2.3494 -0.1985
4 2 58 0.7789 -0.1564
4 2 59 2.6571 -0.2604
4 2 60 3.6162 -0.5625
4 2 61 1.9355 -0.1655
4 2 62 -1.5982 -0.4156
4 2 63 -3.1791 -0.5306
4 2 64 0.2575 0.0611
4 2 65 2.4445 -0.1027
4 2 66 -2.0314 -0.2903
4 2 67 -0.6461 -0.3112
4 2 68 0.0207 0.4311
4 2 69 1.7810 -0.1064
4 2 70 -0.5053 0.1037
4 2 71 -3.1444 0.1025
4 2 72 0.5393 0.3920
4 2 73 -0.8590 -0.0786
4 2 74 4.2045 0.3511
4 2 75 1.9763 0.3041
4 2 76 1.7412 0.0714
4 2 77 -1.8767 0.0199
4 2 78 4.5382 0.3436
4 2 79 -0.0077 0.2260
4 2 80 2.6691 -0.2409
4 2 81 0.8785 0.1475
4 2 82 -0.0168 0.0967
4 2 83 1.1178 -0.0696
4 2 84 2.6758 -0.3055
4 2 85 -1.6239 0.1087
4 2 86 -4.8509 -0.1996
4 2 87 3.3615 -0.1609
4 3 -85 -1.1115 -0.0085
4 3 -84 0.0895 -0.0300
4 3 -83 0.5705 -0.2682
4 3 -82 -1.5312 -0.0061
4 3 -81 3.6135 0.2223
4 3 -80 -3.9105 -0.1432
4 3 -79 -6.8260 -0.1997
4 3 -78 1.3615 -0.1660
4 3 -77 2.6893 0.2064
4 3 -76 0.9316 -0.1113
4 3 -75 -2.5039 0.2380
4 3 -74 -1.1619 -0.1868
4 3 -73 0.1038 -0.0285
4 3 -72 1.0081 -0.0183
4 3 -71 -2.6340 0.4863
4 3 -70 -2.7493 0.0142
4 3 -69 -0.2809 -0.2035
4 3 -68 1.0186 0.1509
4 3 -67 0.8458 0.2261
4 3 -66 -1.7944 0.2951
4 3 -65 0.9148 -0.1241
4 3 -64 -2.2016 0.2075
4 3 -63 1.1595 -0.3356
4 3 -62 -0.1694 0.3651
4 3 -61 -1.9673 0.0953
4 3 -60 0.0227 0.1431
4 3 -59 4.1295 -0.6272
4 3 -58 0.5275 0.0920
4 3 -57 -4.4022 0.2012
4 3 -56 0.3541 -0.0413
4 3 -55 -3.1054 -0.3145
4 3 -54 2.8767 -0.3168
4 3 -53 1.5211 0.0253
4 3 -52 5.2455 -0.2114
4 3 -51 -3.0473 0.3939
4 3 -50 -6.5873 -0.4623
4 3 -49 9.5663 -0.2403
4 3 -48 1.6691 -0.2554
4 3 -47 -7.1317 0.7513
4 3 -46 -9.0652 -0.2186
4 3 -45 9.2662 -0.1917
4 3 -44 8.0944 -0.1208
4 3 -43 -10.1697 0.3100
4 3 -42 -2.1625 0.2335
4 3 -41 8.1911 0.1173
4 3 -40 17.8539 0.1608
4 3 -39 -7.4773 -0.4926
4 3 -38 3.9472 0.4505
4 3 -37 13.2660 0.3161
4 3 -36 14.5347 0.3589
4 3 -35 0.8606 -0.8140
4 3 -34 2.5111 0.3510
4 3 -33 4.1558 0.0848
4 3 -32 15.1315 0.3040
4 3 -31 -3.6668 -0.2630
4 3 -30 -2.0848 -0.0494
4 3 -29 5.2740 -0.2250
4 3 -28 12.6122 -0.0356
4 3 -27 13.9100 0.6134
4 3 -26 -7.1277 -0.3567
4 3 -25 13.6574 -0.2563
4 3 -24 -11.1822 -0.4102
4 3 -23 -10.8318 0.9044
4 3 -22 6.2042 -0.2878
4 3 -21 7.8683 0.0640
4 3 -20 -22.7639 -0.4679
4 3 -19 6.6811 0.2295
4 3 -18 7.2751 -0.0834
4 3 -17 -7.9970 0.3499
4 3 -16 -13.6525 -0.1093
4 3 -15 10.4988 -0.6427
4 3 -14 32.7938 0.1099
4 3 -13 -1.3943 0.2164
4 3 -12 -36.4943 0.3480
4 3 -11 12.7924 -0.9113
4 3 -10 4.7622 0.2431
4 3 -9 9.3151 -0.2071
4 3 -8 -13.7634 0.4626
4 3 -7 -29.8380 -0.3970
4 3 -6 20.1327 0.2367
4 3 -5 -16.4988 -0.4874
4 3 -4 20.1881 0.1832
4 3 -3 7.5412 0.4451
4 3 -2 52.2792 0.1224
4 3 -1 8.9725 -0.2636
4 3 0 -0.2221 -0.1708
4 3 1 -25.5704 0.9189
4 3 2 -8.7529 -0.1166
4 3 3 2.6999 0.3519
4 3 4 22.2053 -0.2362
4 3 5 -9.5707 0.5754
4 3 6 -20.4775 -0.3839
4 3 7 45.5072 0.7673
4 3 8 -15.3897 -0.0975
4 3 9 -14.9321 -0.2451
4 3 10 -62.9989 -0.3605
4 3 11 -0.5568 0.3873
4 3 12 -4.9587 -0.0128
4 3 13 12.8451 -0.7331
4 3 14 -65.2351 -0.0704
4 3 15 -15.4063 -0.5116
4 3 16 -2.0334 -0.0307
4 3 17 2.5042 -0.5366
4 3 18 -26.5177 0.2764
4 3 19 11.8409 -0.8967
4 3 20 -1.2754 -0.0948
4 3 21 -9.6098 -0.0155
4 3 22 -17.7551 0.3610
4 3 23 -5.7296 -0.4588
4 3 24 8.7721 0.0242
4 3 25 -17.0791 0.4195
4 3 26 20.0094 0.1488
4 3 27 -19.8450 0.3207
4 3 28 6.3800 0.2306
4 3 29 6.2441 0.5005
4 3 30 24.8726 -0.0721
4 3 31 6.4937 0.8279
4 3 32 -20.4991 0.2280
4 3 33 6.9544 0.2003
4 3 34 -2.4751 -0.1757
4 3 35 -30.5243 0.6072
4 3 36 2.6908 -0.0604
4 3 37 12.8493 -0.1813
4 3 38 -1.9991 -0.1195
4 3 39 6.9084 -0.1045
4 3 40 -11.0087 -0.3375
4 3 41 9.9256 -0.3230
4 3 42 -12.9039 -0.0109
4 3 43 6.3958 -0.5980
4 3 44 -5.3217 -0.3076
4 3 45 -0.0774 -0.2168
4 3 46 -14.5478 -0.0164
4 3 47 -1.7503 -0.5864
4 3 48 0.6418 0.0301
4 3 49 -6.3511 -0.0079
4 3 50 3.4886 -0.0763
4 3 51 7.5596 -0.1446
4 3 52 2.3016 0.3270
4 3 53 -12.5376 0.1255
4 3 54 5.8897 0.0268
4 3 55 1.7184 0.4086
4 3 56 7.2984 0.2302
4 3 57 -3.9853 0.1244
4 3 58 3.9573 0.1790
4 3 59 -2.0730 0.5800
4 3 60 10.0706 -0.0145
4 3 61 0.3472 0.0637
4 3 62 4.1007 0.1651
4 3 63 5.2910 0.2940
4 3 64 4.1708 -0.1800
4 3 65 0.0707 0.0173
4 3 66 -2.3720 0.0143
4 3 67 2.2536 -0.1914
4 3 68 0.2112 -0.1267
4 3 69 -1.0566 -0.0329
4 3 70 -2.0793 -0.1881
4 3 71 -0.2318 -0.4081
4 3 72 -0.9604 0.0620
4 3 73 -1.0173 -0.0655
4 3 74 -2.5445 -0.2207
4 3 75 -0.6431 -0.2161
4 3 76 -0.7972 0.1557
4 3 77 0.4698 -0.0835
4 3 78 -1.2921 0.0103
4 3 79 -1.5248 0.1553
4 3 80 -0.4311 0.0373
4 3 81 1.1443 -0.0781
4 3 82 3.1014 0.2537
4 3 83 0.5913 0.3311
4 3 84 0.6651 -0.0715
4 3 85 3.6280 0.0098
4 4 -82 0.5005 0.2842
4 4 -80 1.4152 0.1051
4 4 -78 -2.8670 0.2073
4 4 -76 -1.8400 -0.0695
4 4 -74 -0.6666 -0.1196
4 4 -72 -4.8502 -0.2735
4 4 -70 -3.1320 -0.4084
4 4 -68 -7.0117 -0.3452
4 4 -66 -1.6102 -0.4141
4 4 -64 -1.2051 -0.1260
4 4 -62 -1.8379 0.0387
4 4 -60 -5.8938 0.2493
4 4 -58 1.0822 0.5674
4 4 -56 -0.2572 0.5572
4 4 -54 4.7617 0.6674
4 4 -52 1.0783 0.4216
4 4 -50 6.8826 0.2245
4 4 -48 5.3026 -0.0734
4 4 -46 -3.1485 -0.4825
4 4 -44 3.9214 -0.6209
4 4 -42 -3.0329 -0.8345
4 4 -40 -7.0968 -0.7206
4 4 -38 -14.1239 -0.5525
4 4 -36 -18.6460 -0.2872
4 4 -34 -0.9867 0.1551
4 4 -32 -5.1128 0.3295
4 4 -30 -8.9413 0.7624
4 4 -28 11.3175 0.7593
4 4 -26 5.0541 0.7691
4 4 -24 36.3682 0.6525
4 4 -22 -3.8318 0.2401
4 4 -20 22.1604 0.0978
4 4 -18 -8.5340 -0.4328
4 4 -16 -0.8814 -0.5546
4 4 -14 -34.5324 -0.6911
4 4 -12 24.4210 -0.6829
4 4 -10 -32.4029 -0.4414
4 4 -8 19.2800 -0.3443
4 4 -6 9.1898 0.1582
4 4 -4 -0.3065 0.1999
4 4 -2 -0.6085 0.5442
4 4 0 -7.4872 0.5041
4 4 2 -0.5586 0.3380
4 4 4 -18.1776 0.3100
4 4 6 -12.5521 -0.1117
4 4 8 -5.1149 -0.0453
4 4 10 20.4684 -0.3054
4 4 12 -25.1546 -0.3014
4 4 14 57.3843 -0.0897
4 4 16 -45.4401 -0.2205
4 4 18 17.0471 0.1857
4 4 20 -18.4460 0.0841
4 4 22 17.4353 0.2514
4 4 24 -1.2362 0.2960
4 4 26 -17.5734 0.0108
4 4 28 -18.7188 0.1335
4 4 30 -11.8591 -0.3083
4 4 32 6.2628 -0.2626
4 4 34 2.8591 -0.3042
4 4 36 -0.9630 -0.3504
4 4 38 -6.9640 0.0285
4 4 40 9.5487 -0.0833
4 4 42 -2.9735 0.3306
4 4 44 9.9198 0.3275
4 4 46 5.5602 0.3559
4 4 48 2.3518 0.4074
4 4 50 1.1748 0.0729
4 4 52 2.4765 0.0953
4 4 54 -3.4352 -0.2540
4 4 56 -4.8522 -0.2836
4 4 58 -5.8149 -0.3330
4 4 60 -3.0666 -0.3903
4 4 62 -3.9017 -0.1899
4 4 64 2.0159 -0.1545
4 4 66 1.0657 0.0600
4 4 68 5.7053 0.1431
4 4 70 5.0354 0.2122
4 4 72 3.7903 0.2894
4 4 74 -1.5879 0.2126
4 4 76 6.3239 0.2084
4 4 78 0.0807 0.0645
4 4 80 -1.0146 0.0077
4 4 82 -5.9797 -0.1078
5 0 0 -13.5515 -0.1452
5 0 1 5.4804 -0.2036
5 0 2 -1.5267 1.1753
5 0 3 -54.1711 1.0104
5 0 4 -19.0336 0.0868
5 0 5 -7.3928 0.7454
5 0 6 2.5332 0.5102
5 0 7 31.2912 0.0520
5 0 8 25.8721 0.4048
5 0 9 -14.0814 1.2309
5 0 10 7.5902 -0.4726
5 0 11 -25.7991 -0.5511
5 0 12 -0.6268 0.4274
5 0 13 -10.6414 0.4196
5 0 14 -7.9338 -0.9188
5 0 15 -39.1401 -0.4127
5 0 16 23.2260 -0.1522
5 0 17 14.2089 -0.8889
5 0 18 -35.1600 -0.5687
5 0 19 -14.1747 0.1769
5 0 20 1.9427 -0.7599
5 0 21 16.0925 -1.3527
5 0 22 -48.6883 0.0990
5 0 23 -31.7049 0.2712
5 0 24 3.4536 -0.6803
5 0 25 -21.0774 -0.4967
5 0 26 12.9970 0.5059
5 0 27 -5.2948 -0.2613
5 0 28 -6.0109 0.0532
5 0 29 -21.1307 0.7456
5 0 30 -6.8513 0.4545
5 0 31 -25.0715 -0.4952
5 0 32 10.6205 0.7699
5 0 33 -8.5010 1.0771
5 0 34 6.0758 0.0572
5 0 35 -15.0448 0.0158
5 0 36 -3.6496 0.7987
5 0 37 -11.1964 0.2936
5 0 38 -5.2501 -0.2071
5 0 39 -11.4305 0.6882
5 0 40 3.9760 0.0873
5 0 41 13.9198 -0.5755
5 0 42 -5.7774 -0.1258
5 0 43 -10.7056 0.6793
5 0 44 -0.7325 -0.6296
5 0 45 12.7657 -0.5968
5 0 46 1.2242 0.0637
5 0 47 -10.7391 -0.1059
5 0 48 4.8654 -0.7192
5 0 49 2.2336 0.0293
5 0 50 -1.8603 0.0662
5 0 51 0.3028 -0.8137
5 0 52 17.8171 -0.1688
5 0 53 -2.2578 0.4384
5 0 54 4.4765 -0.1224
5 0 55 6.7102 -0.6555
5 0 56 0.9813 0.4307
5 0 57 -5.4552 0.1933
5 0 58 7.4248 -0.1959
5 0 59 3.7794 0.1474
5 0 60 0.2447 0.5666
5 0 61 -1.8510 -0.2672
5 0 62 3.7863 0.0164
5 0 63 5.0210 0.6851
5 0 64 -2.4133 0.1692
5 0 65 1.2289 -0.3261
5 0 66 0.9922 0.2525
5 0 67 -2.0765 0.4540
5 0 68 -3.6031 -0.2755
5 0 69 2.4121 0.0608
5 0 70 -0.2310 0.2573
5 0 71 -2.7056 -0.2140
5 0 72 -0.5863 -0.3827
5 0 73 3.7657 0.4008
5 0 74 0.8684 -0.0166
5 0 75 -3.2945 -0.5562
5 0 76 -1.0457 -0.1794
5 0 77 4.1505 0.2830
5 0 78 0.0295 -0.2138
5 0 79 -0.5499 -0.2608
5 0 80 0.1865 0.1361
5 0 81 0.1078 -0.1732
5 0 82 1.9828 -0.2753
5 0 83 -1.1589 0.2092
5 0 84 1.2948 0.2171
5 0 85 2.9404 -0.4724
5 0 86 -1.3256 -0.0388
5 0 87 -1.7344 0.4460
5 0 88 2.4281 0.2410
5 1 -86 0.1760 -0.2127
5 1 -85 -4.3285 0.0355
5 1 -84 0.0619 0.3101
5 1 -83 -2.6851 -0.0556
5 1 -82 -5.4101 -0.1883
5 1 -81 -1.0051 0.1662
5 1 -80 1.9628 0.1782
5 1 -79 1.7360 -0.0084
5 1 -78 -1.4354 -0.0884
5 1 -77 -2.0628 0.1319
5 1 -76 2.7642 -0.2039
5 1 -75 0.1149 0.0303
5 1 -74 -0.4763 0.0201
5 1 -73 1.7198 -0.0305
5 1 -72 3.4205 -0.3923
5 1 -71 -0.2115 0.0658
5 1 -70 -0.6359 0.0160
5 1 -69 1.0991 -0.1539
5 1 -68 3.1128 -0.1997
5 1 -67 -0.1796 0.0266
5 1 -66 1.9722 -0.0063
5 1 -65 -5.0278 -0.1106
5 1 -64 1.8350 0.3282
5 1 -63 -0.9095 -0.1208
5 1 -62 -1.9020 0.0195
5 1 -61 -6.2094 0.0278
5 1 -60 -1.8859 0.5611
5 1 -59 -4.8535 -0.1806
5 1 -58 -2.0772 0.1987
5 1 -57 -9.3601 0.1067
5 1 -56 0.9718 0.3091
5 1 -55 -3.4621 -0.0639
5 1 -54 -3.2893 0.2495
5 1 -53 -5.7725 0.0641
5 1 -52 1.8537 -0.2539
5 1 -51 7.0716 0.1643
5 1 -50 -3.4208 0.0012
5 1 -49 3.3410 -0.0303
5 1 -48 10.8576 -0.5873
5 1 -47 7.5033 0.2396
5 1 -46 -1.4812 -0.4128
5 1 -45 9.6642 -0.0190
5 1 -44 9.4817 -0.4268
5 1 -43 7.6350 0.1032
5 1 -42 10.9618 -0.5596
5 1 -41 16.2625 0.0831
5 1 -40 2.4402 0.0504
5 1 -39 18.5598 -0.1076
5 1 -38 8.7686 -0.0956
5 1 -37 3.0633 0.0964
5 1 -36 -8.0125 0.4417
5 1 -35 -3.1922 -0.1846
5 1 -34 3.0389 0.6087
5 1 -33 7.7341 -0.0216
5 1 -32 3.9304 0.5264
5 1 -31 -10.1447 -0.0666
5 1 -30 8.7428 0.8554
5 1 -29 1.8986 -0.1790
5 1 -28 25.3899 0.2838
5 1 -27 -18.6696 0.0623
5 1 -26 -8.4978 0.2577
5 1 -25 17.7251 -0.1446
5 1 -24 4.6681 -0.1425
5 1 -23 -12.0306 -0.0252
5 1 -22 20.0935 -0.6276
5 1 -21 17.7221 0.0275
5 1 -20 -1.5247 -0.5042
5 1 -19 10.4549 -0.1375
5 1 -18 -12.1710 -0.9430
5 1 -17 12.5750 0.1557
5 1 -16 -3.9731 -0.6000
5 1 -15 38.5809 -0.0525
5 1 -14 10.3620 -0.4463
5 1 -13 1.3199 0.1637
5 1 -12 -9.2602 -0.2753
5 1 -11 34.3571 0.1689
5 1 -10 -44.7131 0.3478
5 1 -9 14.4997 0.0142
5 1 -8 11.0029 0.3447
5 1 -7 34.6058 0.3721
5 1 -6 -34.2132 0.6509
5 1 -5 9.5958 -0.0325
5 1 -4 -18.0886 0.7271
5 1 -3 3.2113 0.1841
5 1 -2 26.7647 0.4707
5 1 -1 2.0433 0.0437
5 1 0 -62.8560 0.4996
5 1 1 -53.3631 -0.2490
5 1 2 -29.5902 0.1075
5 1 3 -14.1896 0.0237
5 1 4 -1.6255 -0.1197
5 1 5 -33.8084 -0.5107
5 1 6 -11.6846 -0.2562
5 1 7 -58.5984 -0.2672
5 1 8 23.7895 -0.5552
5 1 9 -9.7768 -0.2994
5 1 10 -1.5675 -0.4672
5 1 11 14.0041 -0.3856
5 1 12 39.8942 -0.5047
5 1 13 4.9810 0.1792
5 1 14 37.5251 -0.3208
5 1 15 -4.4339 0.0322
5 1 16 0.9567 -0.1026
5 1 17 38.7243 0.4913
5 1 18 -2.3756 -0.0014
5 1 19 -6.6291 0.4799
5 1 20 -1.6472 0.3536
5 1 21 5.7579 0.4151
5 1 22 -28.2242 0.2639
5 1 23 -20.4876 0.5367
5 1 24 -2.7196 0.4661
5 1 25 -9.1242 0.0408
5 1 26 -46.3977 0.3278
5 1 27 -32.1559 0.0917
5 1 28 -4.7476 0.1474
5 1 29 8.8683 -0.2537
5 1 30 -1.3655 0.1859
5 1 31 -31.8414 -0.4556
5 1 32 -24.7986 -0.2744
5 1 33 1.4032 -0.3335
5 1 34 4.9067 -0.0457
5 1 35 -11.4398 -0.5947
5 1 36 10.7984 -0.3571
5 1 37 1.3188 -0.2537
5 1 38 11.6462 -0.2547
5 1 39 -0.1935 -0.2045
5 1 40 1.7844 -0.0714
5 1 41 -1.9401 -0.0591
5 1 42 4.7602 -0.2981
5 1 43 9.6242 0.2562
5 1 44 0.1387 0.2119
5 1 45 -8.5422 0.1779
5 1 46 3.6680 -0.0894
5 1 47 15.1193 0.4370
5 1 48 -1.5875 0.2077
5 1 49 -4.7560 0.2949
5 1 50 -0.1477 0.2366
5 1 51 2.4549 0.2561
5 1 52 0.3059 -0.0278
5 1 53 4.4642 0.2258
5 1 54 -4.5969 0.3316
5 1 55 -3.1604 -0.0685
5 1 56 7.5385 -0.1125
5 1 57 -2.0333 -0.0122
5 1 58 -2.4324 0.0920
5 1 59 -3.0307 -0.2799
5 1 60 5.3194 -0.0467
5 1 61 -3.8456 -0.2480
5 1 62 1.3238 -0.1733
5 1 63 0.7784 -0.2161
5 1 64 5.9700 0.0613
5 1 65 -0.4848 -0.3004
5 1 66 3.9459 -0.2500
5 1 67 3.2337 -0.0499
5 1 68 3.6554 0.0845
5 1 69 4.4014 -0.0985
5 1 70 2.2032 -0.0508
5 1 71 0.8474 0.0982
5 1 72 0.8328 -0.0436
5 1 73 2.5306 0.1792
5 1 74 0.4001 0.1943
5 1 75 3.0137 0.1412
5 1 76 1.3459 -0.1116
5 1 77 2.0771 0.2174
5 1 78 -1.3429 0.1264
5 1 79 -0.8363 0.1382
5 1 80 2.0848 0.0144
5 1 81 0.4266 0.0667
5 1 82 0.2111 -0.0575
5 1 83 -1.1648 0.0957
5 1 84 -1.5116 0.0784
5 1 85 0.6895 -0.1437
5 1 86 3.2125 -0.3096
5 2 -84 -2.4507 0.3514
5 2 -83 1.1526 0.2510
5 2 -82 -0.7601 -0.3052
5 2 -81 -2.8009 -0.0603
5 2 -80 0.6445 -0.0075
5 2 -79 0.8199 0.0109
5 2 -78 -0.0181 -0.0108
5 2 -77 -0.0078 0.1843
5 2 -76 -2.4339 -0.4766
5 2 -75 5.9742 -0.2483
5 2 -74 -0.6923 0.2746
5 2 -73 -0.1145 0.1461
5 2 -72 -1.2662 -0.4327
5 2 -71 8.4134 -0.2568
5 2 -70 -1.0144 0.1720
5 2 -69 -3.9537 -0.0803
5 2 -68 -3.7016 0.1778
5 2 -67 1.7151 -0.0575
5 2 -66 2.6145 -0.1092
5 2 -65 1.3760 -0.2725
5 2 -64 0.9788 0.7115
5 2 -63 -3.5945 0.2076
5 2 -62 1.2973 -0.2081
5 2 -61 1.1791 -0.1430
5 2 -60 2.6797 0.4988
5 2 -59 -7.2956 0.2604
5 2 -58 2.6229 0.0088
5 2 -57 5.5769 0.1983
5 2 -56 4.4935 -0.3165
5 2 -55 -7.4527 0.0748
5 2 -54 -7.0153 0.2484
5 2 -53 4.4224 0.4360
5 2 -52 4.7450 -0.8251
5 2 -51 4.4408 -0.1270
5 2 -50 -6.6665 0.0941
5 2 -49 1.4283 0.1999
5 2 -48 6.3640 -0.4601
5 2 -47 8.4816 -0.1422
5 2 -46 -0.5588 -0.3462
5 2 -45 2.0380 -0.3486
5 2 -44 4.7967 0.4226
5 2 -43 7.1496 -0.0493
5 2 -42 -8.4929 -0.4628
5 2 -41 5.5450 -0.6142
5 2 -40 4.0693 0.7967
5 2 -39 3.8632 -0.0447
5 2 -38 1.4013 0.0776
5 2 -37 8.4811 -0.2862
5 2 -36 7.3215 0.2787
5 2 -35 -8.5120 -0.1046
5 2 -34 -0.7068 0.7090
5 2 -33 -0.6341 0.3705
5 2 -32 4.1701 -0.4309
5 2 -31 3.0226 0.0011
5 2 -30 -4.5388 0.5990
5 2 -29 -5.5351 0.6694
5 2 -28 -5.7268 -0.5373
5 2 -27 14.9927 0.3228
5 2 -26 6.7639 -0.2240
5 2 -25 9.3819 0.3500
5 2 -24 14.7453 -0.0185
5 2 -23 26.8453 0.5291
5 2 -22 -10.3745 -0.9712
5 2 -21 16.1914 -0.1833
5 2 -20 7.2802 0.3193
5 2 -19 11.1368 0.1907
5 2 -18 17.5239 -0.7026
5 2 -17 9.0371 -0.4386
5 2 -16 -8.3796 0.1059
5 2 -15 -0.5905 -0.5373
5 2 -14 12.4359 0.3845
5 2 -13 63.2681 -0.3432
5 2 -12 -11.1387 -0.2678
5 2 -11 2.6404 -0.8799
5 2 -10 27.8057 1.0767
5 2 -9 -26.1734 -0.1750
5 2 -8 6.4937 -0.1705
5 2 -7 -5.7276 -0.4023
5 2 -6 -3.4372 0.5600
5 2 -5 -26.7413 -0.0421
5 2 -4 -29.8539 0.3159
5 2 -3 -49.3008 0.4500
5 2 -2 -8.6029 -0.5762
5 2 -1 28.7728 0.2419
5 2 0 15.4913 0.4785
5 2 1 -11.8886 0.8306
5 2 2 -13.8597 -0.9634
5 2 3 -32.2917 0.4840
5 2 4 -33.8654 -0.0287
5 2 5 -12.3260 0.4978
5 2 6 -12.5503 -0.2565
5 2 7 4.7999 0.3683
5 2 8 -17.3869 -0.6960
5 2 9 8.9484 -0.1994
5 2 10 -3.6689 0.5867
5 2 11 -1.9693 -0.0833
5 2 12 0.4809 -0.5362
5 2 13 -2.0898 -0.6106
5 2 14 4.4182 0.5863
5 2 15 10.5989 -0.5638
5 2 16 -21.3056 0.2566
5 2 17 -16.6889 -0.4642
5 2 18 -0.3033 -0.0501
5 2 19 -1.9318 -0.6053
5 2 20 -3.5539 0.8423
5 2 21 -4.7251 0.0324
5 2 22 3.8989 -0.4736
5 2 23 -29.4671 -0.1146
5 2 24 -0.4806 0.5378
5 2 25 -20.7139 0.3644
5 2 26 -9.7193 -0.1576
5 2 27 6.1470 0.5339
5 2 28 -22.8274 -0.4359
5 2 29 -21.9582 0.2994
5 2 30 -3.9074 0.3722
5 2 31 22.5202 0.7403
5 2 32 4.8083 -0.8630
5 2 33 -12.6814 0.1093
5 2 34 1.5399 0.3587
5 2 35 3.6906 0.2524
5 2 36 -5.0393 -0.2894
5 2 37 6.4684 -0.0269
5 2 38 -14.0995 -0.2246
5 2 39 7.5935 -0.4295
5 2 40 6.1802 0.5326
5 2 41 11.9867 -0.1312
5 2 42 -9.5617 -0.5744
5 2 43 -0.7431 -0.6462
5 2 44 14.0611 0.6369
5 2 45 13.4058 -0.2393
5 2 46 -3.4978 -0.1923
5 2 47 -7.2220 -0.2647
5 2 48 13.9586 0.0030
5 2 49 -0.3787 -0.2484
5 2 50 -1.8250 0.4486
5 2 51 -5.6578 0.2703
5 2 52 8.5517 -0.5557
5 2 53 -4.0193 -0.0639
5 2 54 5.8890 0.5768
5 2 55 -4.5385 0.4251
5 2 56 3.8252 -0.3868
5 2 57 -6.7704 0.2653
5 2 58 3.4189 0.0406
5 2 59 -1.8743 0.1507
5 2 60 -0.0121 0.1982
5 2 61 -0.3337 0.3796
5 2 62 -3.2350 -0.5192
5 2 63 0.4849 -0.1666
5 2 64 0.1778 0.4832
5 2 65 7.2658 0.1864
5 2 66 -2.8812 -0.4638
5 2 67 2.6766 -0.2555
5 2 68 2.1733 0.1384
5 2 69 3.2512 -0.1590
5 2 70 0.2589 0.1016
5 2 71 2.3440 -0.1005
5 2 72 1.5220 -0.3292
5 2 73 3.5880 -0.3450
5 2 74 -1.6491 0.4874
5 2 75 -0.2845 0.0652
5 2 76 3.3500 -0.3795
5 2 77 3.1214 -0.2018
5 2 78 2.4818 0.2827
5 2 79 -1.8332 0.0448
5 2 80 1.5829 0.0413
5 2 81 0.2441 0.1763
5 2 82 0.9729 -0.2527
5 2 83 0.2597 -0.0056
5 2 84 1.1970 0.4234
5 3 -82 -3.1143 -0.1773
5 3 -81 1.0247 0.2127
5 3 -80 -3.6427 0.2304
5 3 -79 2.0295 0.0621
5 3 -78 -3.1951 -0.4073
5 3 -77 2.1671 0.3556
5 3 -76 -1.6097 0.1805
5 3 -75 0.2594 -0.0968
5 3 -74 -2.2295 -0.2473
5 3 -73 -0.7837 0.1538
5 3 -72 -0.4845 -0.0597
5 3 -71 -0.9762 -0.0811
5 3 -70 1.4334 0.2147
5 3 -69 -0.7805 -0.2980
5 3 -68 -0.0696 -0.2828
5 3 -67 -3.9107 -0.0560
5 3 -66 -4.3911 0.4845
5 3 -65 -3.0762 -0.5881
5 3 -64 0.7645 -0.1498
5 3 -63 4.0047 -0.0911
5 3 -62 -3.2178 0.2108
5 3 -61 0.1390 -0.3240
5 3 -60 3.2006 0.2060
5 3 -59 0.3850 -0.1823
5 3 -58 -3.4098 -0.3059
5 3 -57 -2.3027 0.2967
5 3 -56 2.2267 0.3650
5 3 -55 2.8303 -0.0829
5 3 -54 -1.4414 -0.5533
5 3 -53 -4.7715 0.6897
5 3 -52 -2.6873 0.0389
5 3 -51 0.2371 0.2507
5 3 -50 8.1682 -0.2061
5 3 -49 -0.2714 0.4337
5 3 -48 -6.4455 -0.4215
5 3 -47 10.6461 0.5464
5 3 -46 4.9571 0.3665
5 3 -45 3.4982 -0.2306
5 3 -44 -8.7766 -0.4490
5 3 -43 15.2317 0.3529
5 3 -42 4.3491 0.5359
5 3 -41 5.6312 -0.6221
5 3 -40 -4.3658 0.1110
5 3 -39 13.9072 -0.3034
5 3 -38 8.8301 0.1580
5 3 -37 -0.8855 -0.3933
5 3 -36 2.9439 0.6430
5 3 -35 1.7113 -0.8433
5 3 -34 1.0258 -0.3542
5 3 -33 -12.5712 0.0598
5 3 -32 2.0471 0.4927
5 3 -31 -1.3725 -0.6741
5 3 -30 13.0904 -0.4310
5 3 -29 -13.0693 0.2574
5 3 -28 -8.5182 -0.2832
5 3 -27 -8.3362 0.2419
5 3 -26 -9.4591 -0.1020
5 3 -25 -8.6030 0.1354
5 3 -24 -15.5149 -0.8744
5 3 -23 3.9308 1.0782
5 3 -22 -0.7319 0.1796
5 3 -21 5.7846 0.0148
5 3 -20 3.6176 -0.5596
5 3 -19 19.2559 0.9096
5 3 -18 -23.4381 0.2312
5 3 -17 20.1964 0.1386
5 3 -16 7.9329 0.4284
5 3 -15 15.1923 -0.1590
5 3 -14 -28.8177 0.0474
5 3 -13 -21.8834 0.2209
5 3 -12 38.5769 1.0703
5 3 -11 15.5450 -1.0716
5 3 -10 20.0363 0.0505
5 3 -9 -4.1006 -0.0492
5 3 -8 6.1114 0.6434
5 3 -7 6.3470 -0.9548
5 3 -6 23.6655 0.1719
5 3 -5 6.1821 -0.4960
5 3 -4 5.1327 -0.4290
5 3 -3 0.5481 0.0122
5 3 -2 -4.5119 0.0447
5 3 -1 -27.0699 -0.5969
5 3 0 -10.3496 -1.0707
5 3 1 -12.5118 0.8443
5 3 2 19.2246 -0.2847
5 3 3 -27.5362 -0.0512
5 3 4 -18.9098 -0.6753
5 3 5 -8.6405 0.7339
5 3 6 2.1822 -0.4775
5 3 7 -36.8265 0.7083
5 3 8 -33.3502 0.2357
5 3 9 -10.2874 -0.0161
5 3 10 -10.4517 -0.2628
5 3 11 -23.1010 0.8572
5 3 12 -9.9814 0.8537
5 3 13 1.8188 -0.4884
5 3 14 -13.2374 0.2910
5 3 15 26.5421 0.1967
5 3 16 4.0242 0.6773
5 3 17 10.4109 -0.3465
5 3 18 -5.8643 0.6959
5 3 19 5.1153 -0.6592
5 3 20 5.1574 -0.0159
5 3 21 1.9984 0.0360
5 3 22 2.1762 0.4837
5 3 23 14.1380 -0.8645
5 3 24 -6.4698 -0.5428
5 3 25 22.2283 0.1860
5 3 26 -10.6699 -0.2809
5 3 27 -3.0252 -0.2278
5 3 28 5.4345 -0.4930
5 3 29 -15.4579 -0.0178
5 3 30 -8.7371 -0.8099
5 3 31 -12.6199 0.5387
5 3 32 -3.6409 -0.0956
5 3 33 -15.3306 -0.2221
5 3 34 -4.4220 -0.5829
5 3 35 -0.8887 0.6756
5 3 36 -9.9382 0.2235
5 3 37 -9.6609 -0.0185
5 3 38 3.4414 0.1772
5 3 39 -3.1188 0.1560
5 3 40 -9.6806 0.2875
5 3 41 -2.1216 0.3576
5 3 42 7.9516 0.7502
5 3 43 1.9279 -0.3907
5 3 44 -9.6566 0.1491
5 3 45 0.3625 0.3720
5 3 46 7.8104 0.5876
5 3 47 9.3682 -0.4137
5 3 48 0.6793 0.0282
5 3 49 9.2829 -0.0589
5 3 50 -1.2155 -0.0721
5 3 51 5.6355 -0.0093
5 3 52 2.4976 -0.0485
5 3 53 6.4572 -0.4701
5 3 54 0.8549 -0.5746
5 3 55 1.7152 0.2655
5 3 56 6.8840 -0.1047
5 3 57 5.5931 -0.3803
5 3 58 -1.5122 -0.4864
5 3 59 -2.6325 0.1858
5 3 60 2.6162 -0.1626
5 3 61 1.3116 0.0865
5 3 62 -1.6268 -0.0002
5 3 63 -4.5930 -0.0716
5 3 64 -1.5596 -0.1590
5 3 65 -5.5662 0.4420
5 3 66 3.4298 0.3812
5 3 67 -5.5645 -0.1506
5 3 68 0.4211 -0.0189
5 3 69 -3.1913 0.3173
5 3 70 -0.3652 0.3491
5 3 71 1.1844 0.0359
5 3 72 1.5445 0.1633
5 3 73 0.7494 -0.0929
5 3 74 0.6423 0.0516
5 3 75 -0.0536 0.2409
5 3 76 -0.5088 0.2084
5 3 77 3.9508 -0.2973
5 3 78 -1.3983 -0.2357
5 3 79 6.7590 0.0854
5 3 80 0.9425 0.0701
5 3 81 3.0067 -0.2041
5 3 82 -1.1637 -0.1741
5 4 -79 0.9901 0.0758
5 4 -78 -1.1220 -0.0524
5 4 -77 -3.7698 0.2066
5 4 -76 -1.3819 0.5023
5 4 -75 0.4201 -0.1095
5 4 -74 -0.7220 -0.1558
5 4 -73 -3.9072 0.1725
5 4 -72 -2.5009 0.3953
5 4 -71 -1.9510 -0.1161
5 4 -70 1.1151 -0.0470
5 4 -69 0.9057 -0.2150
5 4 -68 -1.8880 -0.2014
5 4 -67 2.2692 -0.0701
5 4 -66 -2.0039 0.1438
5 4 -65 -0.1656 -0.4200
5 4 -64 -4.4101 -0.6323
5 4 -63 -0.7663 -0.0801
5 4 -62 -1.7368 0.0161
5 4 -61 -2.1386 -0.1925
5 4 -60 1.1022 -0.4253
5 4 -59 3.9217 -0.1117
5 4 -58 -1.6989 -0.2922
5 4 -57 1.1286 0.3019
5 4 -56 0.8022 0.2412
5 4 -55 3.7102 -0.0120
5 4 -54 -1.6901 -0.3113
5 4 -53 -1.8373 0.5443
5 4 -52 2.2219 0.6638
5 4 -51 1.8430 0.1951
5 4 -50 -7.2694 0.1471
5 4 -49 0.6094 0.2660
5 4 -48 -0.0463 0.3675
5 4 -47 -4.2797 0.3369
5 4 -46 -3.3099 0.6835
5 4 -45 7.2422 -0.2596
5 4 -44 -3.7643 -0.2697
5 4 -43 -7.4587 0.2286
5 4 -42 -8.1510 0.5437
5 4 -41 -3.4764 -0.5067
5 4 -40 -1.6200 -0.5610
5 4 -39 -7.0934 -0.2333
5 4 -38 -3.1051 -0.3056
5 4 -37 -0.9762 -0.1983
5 4 -36 7.5640 -0.2515
5 4 -35 5.1404 -0.6277
5 4 -34 2.7305 -0.9794
5 4 -33 1.3765 0.2094
5 4 -32 6.1548 0.2395
5 4 -31 7.9650 -0.4125
5 4 -30 8.0764 -0.7218
5 4 -29 17.8697 0.2394
5 4 -28 2.8709 0.2609
5 4 -27 4.5831 0.3224
5 4 -26 9.0977 0.4197
5 4 -25 11.1260 0.0067
5 4 -24 -6.2260 -0.0593
5 4 -23 -6.1707 0.8646
5 4 -22 0.8340 1.2789
5 4 -21 -8.8549 -0.1191
5 4 -20 -13.8275 -0.1131
5 4 -19 -4.6954 0.4754
5 4 -18 10.2156 0.7545
5 4 -17 -14.1301 0.0485
5 4 -16 -6.8377 0.2110
5 4 -15 -3.0604 -0.3999
5 4 -14 18.7880 -0.5612
5 4 -13 -6.2194 0.2228
5 4 -12 -20.3301 0.3819
5 4 -11 -14.0627 -0.8954
5 4 -10 14.7188 -1.2779
5 4 -9 12.7637 0.0373
5 4 -8 -1.7790 -0.0387
5 4 -7 12.2291 -0.3752
5 4 -6 -10.0516 -0.7028
5 4 -5 1.7570 -0.3513
5 4 -4 9.3348 -0.6893
5 4 -3 -14.9857 0.4897
5 4 -2 10.9040 0.5183
5 4 -1 4.9848 -0.4294
5 4 0 24.6575 -0.6833
5 4 1 3.4880 0.6837
5 4 2 3.9569 1.0534
5 4 3 15.3791 -0.0095
5 4 4 -1.2269 0.1700
5 4 5 -7.1704 0.1523
5 4 6 1.3788 0.4705
5 4 7 5.8901 0.4955
5 4 8 5.8647 1.0237
5 4 9 5.1975 -0.4289
5 4 10 -10.6407 -0.4296
5 4 11 -3.5982 0.4770
5 4 12 -10.9777 0.8032
5 4 13 7.1096 -0.4027
5 4 14 -24.2077 -0.5830
5 4 15 -28.2069 0.0047
5 4 16 2.2266 -0.3226
5 4 17 4.0409 0.0567
5 4 18 -9.2241 -0.0677
5 4 19 -9.3616 -0.4994
5 4 20 -3.3097 -1.1011
5 4 21 2.2323 0.4336
5 4 22 -1.7148 0.3219
5 4 23 3.7281 -0.4307
5 4 24 -2.8968 -0.6987
5 4 25 -2.7311 0.2204
5 4 26 9.0099 0.1311
5 4 27 6.0736 0.1053
5 4 28 2.6523 0.3859
5 4 29 6.5057 -0.2761
5 4 30 0.6022 -0.2570
5 4 31 3.2274 0.4433
5 4 32 -0.5112 0.9773
5 4 33 -0.1988 -0.4201
5 4 34 0.4285 -0.2166
5 4 35 5.2142 0.2758
5 4 36 -3.4043 0.4934
5 4 37 -4.2916 -0.1055
5 4 38 -2.5530 0.1929
5 4 39 0.2727 -0.2227
5 4 40 -1.1882 -0.3938
5 4 41 -4.7663 0.2727
5 4 42 -4.4694 0.4004
5 4 43 0.8732 -0.4163
5 4 44 1.1884 -0.6894
5 4 45 -1.2661 0.2747
5 4 46 -5.3664 0.0800
5 4 47 3.8189 -0.1309
5 4 48 -3.8655 -0.2432
5 4 49 -1.7436 -0.0058
5 4 50 -3.0487 -0.3519
5 4 51 -6.3803 0.2913
5 4 52 2.0282 0.3376
5 4 53 -2.1941 -0.2157
5 4 54 -1.8127 -0.4191
5 4 55 -5.2412 0.3141
5 4 56 1.9395 0.4595
5 4 57 1.0173 -0.0942
5 4 58 0.8947 -0.0063
5 4 59 1.7755 -0.0273
5 4 60 1.2822 0.0845
5 4 61 3.6026 0.1114
5 4 62 -0.4503 0.4231
5 4 63 -1.1730 -0.2724
5 4 64 4.6576 -0.2470
5 4 65 2.9780 0.1030
5 4 66 -2.4927 0.3668
5 4 67 -1.3724 -0.1845
5 4 68 4.8277 -0.1690
5 4 69 4.3360 -0.0747
5 4 70 -0.3184 -0.0785
5 4 71 -1.3509 0.1043
5 4 72 2.8847 0.1190
5 4 73 2.1860 -0.1637
5 4 74 2.2688 -0.3787
5 4 75 2.8679 0.2359
5 4 76 -0.5605 0.2187
5 4 77 1.3165 -0.0051
5 4 78 0.1726 -0.2056
5 4 79 -2.5167 0.0844
5 5 -76 0.2011 0.0477
5 5 -74 0.2105 -0.1297
5 5 -72 0.7410 -0.0617
5 5 -70 -7.6035 0.4460
5 5 -68 2.4887 -0.1139
5 5 -66 -5.0247 0.6896
5 5 -64 2.8442 0.0296
5 5 -62 -4.0926 0.2147
5 5 -60 -2.0556 0.2615
5 5 -58 2.3922 -0.6014
5 5 -56 1.9579 0.1699
5 5 -54 4.6068 -0.9027
5 5 -52 -5.2837 -0.2813
5 5 -50 4.4208 -0.3114
5 5 -48 -4.6894 -0.5955
5 5 -46 -8.5762 0.6114
5 5 -44 0.7897 -0.3416
5 5 -42 -6.9189 0.9497
5 5 -40 0.0311 0.4652
5 5 -38 -1.7927 0.3414
5 5 -36 4.4661 1.0086
5 5 -34 0.1568 -0.5529
5 5 -32 -1.5865 0.5587
5 5 -30 1.5743 -0.7643
5 5 -28 11.7114 -0.6700
5 5 -26 -6.6115 -0.2003
5 5 -24 17.0165 -1.4334
5 5 -22 -11.8136 0.4235
5 5 -20 3.2890 -0.7352
5 5 -18 -11.5544 0.4239
5 5 -16 10.0302 0.8267
5 5 -14 -8.5507 -0.0038
5 5 -12 7.5937 1.6363
5 5 -10 -11.5053 -0.1649
5 5 -8 8.6933 0.7517
5 5 -6 18.7346 0.0657
5 5 -4 7.5557 -0.8757
5 5 -2 -4.9931 0.1325
5 5 0 -14.5016 -1.6540
5 5 2 12.9626 -0.1638
5 5 4 3.5616 -0.8339
5 5 6 0.5504 -0.5885
5 5 8 -11.6139 0.7229
5 5 10 6.3988 -0.4167
5 5 12 -2.4046 1.4932
5 5 14 12.0617 0.3938
5 5 16 -11.5879 0.9110
5 5 18 2.2082 1.0870
5 5 20 -1.4399 -0.4282
5 5 22 -11.4260 0.7319
5 5 24 5.0309 -1.1276
5 5 26 -3.4172 -0.4622
5 5 28 4.3409 -0.7487
5 5 30 6.0863 -1.2963
5 5 32 4.1598 0.1054
5 5 34 1.8854 -0.9339
5 5 36 -3.3529 0.6050
5 5 38 0.4083 0.3448
5 5 40 -4.2073 0.4572
5 5 42 -0.5015 1.2409
5 5 44 -7.6564 0.1141
5 5 46 -2.4211 0.9575
5 5 48 7.7593 -0.0954
5 5 50 2.2037 -0.1687
5 5 52 -1.3593 -0.1144
5 5 54 -1.7020 -0.9673
5 5 56 -1.1497 -0.1963
5 5 58 -4.2099 -0.8063
5 5 60 -1.8716 -0.2828
5 5 62 -0.6854 -0.0264
5 5 64 -2.7000 -0.1769
5 5 66 5.7493 0.5863
5 5 68 -3.3628 0.0874
5 5 70 -0.3560 0.5048
5 5 72 3.3735 0.3240
5 5 74 -0.0758 0.0708
5 5 76 2.5677 0.2558
6 0 0 67.7347 -1.0337
6 0 1 -18.4703 0.2031
6 0 2 -41.1967 0.4140
6 0 3 -46.9113 -0.6932
6 0 4 0.3863 -0.1839
6 0 5 -32.1963 -0.4909
6 0 6 -15.2432 -0.1508
6 0 7 -33.2980 -0.2673
6 0 8 -31.7950 0.6964
6 0 9 -28.0062 -0.8181
6 0 10 -11.4207 -0.5207
6 0 11 -65.5763 0.2186
6 0 12 3.6975 0.7960
6 0 13 -47.7162 -0.4420
6 0 14 1.4694 -0.1891
6 0 15 24.8129 0.3922
6 0 16 -10.8755 0.1022
6 0 17 0.8087 0.4061
6 0 18 19.1691 0.4922
6 0 19 27.3500 0.2645
6 0 20 -1.3040 -0.6417
6 0 21 10.8050 0.9910
6 0 22 -14.5522 0.6351
6 0 23 14.8640 0.0150
6 0 24 -5.2054 -0.6074
6 0 25 -5.2508 0.6654
6 0 26 -16.4839 0.0056
6 0 27 -17.8383 -0.0797
6 0 28 -20.3364 0.0602
6 0 29 -32.0112 -0.2657
6 0 30 -11.6145 -0.6112
6 0 31 -4.2049 -0.0467
6 0 32 -2.4752 0.5376
6 0 33 -34.7803 -0.9187
6 0 34 -5.1569 -0.5554
6 0 35 -12.2875 -0.0553
6 0 36 15.5502 0.3750
6 0 37 -28.7237 -0.6593
6 0 38 9.1365 0.1017
6 0 39 12.1525 -0.1379
6 0 40 15.0661 -0.1545
6 0 41 0.3955 0.1834
6 0 42 -2.8598 0.6111
6 0 43 12.2612 -0.1738
6 0 44 11.5520 -0.4119
6 0 45 5.0862 0.7094
6 0 46 -0.8489 0.4589
6 0 47 5.0654 -0.0127
6 0 48 2.7303 -0.1423
6 0 49 6.7382 0.4772
6 0 50 3.9578 -0.1408
6 0 51 5.7835 0.2497
6 0 52 -3.3333 0.2762
6 0 53 -1.3898 -0.1363
6 0 54 6.7269 -0.5422
6 0 55 -2.2194 0.3159
6 0 56 0.1322 0.3055
6 0 57 -1.7798 -0.4475
6 0 58 0.0229 -0.3385
6 0 59 -3.7071 0.0626
6 0 60 6.6242 -0.0655
6 0 61 -1.2189 -0.2736
6 0 62 -1.9758 0.1112
6 0 63 -6.9460 -0.2812
6 0 64 2.2274 -0.3545
6 0 65 -3.6733 0.0746
6 0 66 -4.8657 0.3590
6 0 67 -0.7896 -0.3335
6 0 68 1.2778 -0.2255
6 0 69 3.2037 0.2246
6 0 70 0.6135 0.1963
6 0 71 1.9092 -0.0771
6 0 72 -0.1797 0.1325
6 0 73 3.1877 0.1126
6 0 74 -1.5300 -0.1227
6 0 75 4.3071 0.2498
6 0 76 1.5674 0.3226
6 0 77 0.7487 -0.0888
6 0 78 4.7325 -0.2093
6 0 79 1.3210 0.3291
6 0 80 -0.1601 0.1801
6 0 81 3.0766 -0.1388
6 0 82 1.1675 -0.0102
6 0 83 -1.4143 0.1169
6 0 84 2.7042 -0.1148
6 0 85 -2.2620 0.0345
6 1 -84 -1.2821 -0.2533
6 1 -83 -1.0431 0.0424
6 1 -82 3.9741 0.1776
6 1 -81 -2.3475 -0.0924
6 1 -80 -0.7162 -0.0399
6 1 -79 -1.9163 0.0291
6 1 -78 -1.1689 -0.0488
6 1 -77 -1.2368 0.1197
6 1 -76 0.7245 0.2222
6 1 -75 2.0252 -0.0484
6 1 -74 1.3188 -0.0865
6 1 -73 0.8866 0.2582
6 1 -72 -4.5157 0.1624
6 1 -71 0.3186 0.0159
6 1 -70 1.4771 0.0065
6 1 -69 4.9105 0.1302
6 1 -68 -4.5707 -0.0276
6 1 -67 0.3325 0.1273
6 1 -66 -6.0742 0.1043
6 1 -65 -3.1468 -0.0787
6 1 -64 0.5479 -0.2160
6 1 -63 -0.5568 0.0932
6 1 -62 1.3575 0.1031
6 1 -61 -3.9472 -0.1952
6 1 -60 3.8280 -0.1527
6 1 -59 -1.3272 -0.0713
6 1 -58 2.7509 -0.0196
6 1 -57 -3.2949 -0.1532
6 1 -56 10.3266 0.0453
6 1 -55 -0.0067 -0.2098
6 1 -54 7.7636 -0.1169
6 1 -53 0.7193 -0.0271
6 1 -52 5.9202 0.1632
6 1 -51 0.7553 -0.1188
6 1 -50 10.3946 -0.0508
6 1 -49 7.6618 0.0710
6 1 -48 -0.6624 0.0959
6 1 -47 -5.6810 0.1536
6 1 -46 6.6393 0.1184
6 1 -45 11.3705 0.0906
6 1 -44 -3.5139 -0.0834
6 1 -43 5.7624 0.2854
6 1 -42 2.2910 0.1151
6 1 -41 4.0632 0.0768
6 1 -40 -9.9288 -0.1488
6 1 -39 7.9902 0.1276
6 1 -38 -16.5197 -0.0845
6 1 -37 3.7453 0.0648
6 1 -36 -5.4899 -0.0833
6 1 -35 23.1382 -0.1662
6 1 -34 -4.2048 -0.2189
6 1 -33 9.5326 -0.0330
6 1 -32 -3.3294 -0.0003
6 1 -31 20.9552 -0.2146
6 1 -30 7.4118 -0.0898
6 1 -29 -6.9920 -0.1507
6 1 -28 5.8990 0.0606
6 1 -27 1.2166 -0.0418
6 1 -26 7.2752 0.1705
6 1 -25 -24.0757 -0.1673
6 1 -24 19.7822 0.1383
6 1 -23 6.7061 0.1442
6 1 -22 34.8485 0.3126
6 1 -21 -14.0063 -0.0166
6 1 -20 8.0737 0.2091
6 1 -19 4.3724 0.0886
6 1 -18 -8.8181 0.0998
6 1 -17 27.8245 0.1385
6 1 -16 -16.0603 0.0717
6 1 -15 21.0427 -0.0950
6 1 -14 -52.6804 -0.3159
6 1 -13 11.0362 0.1519
6 1 -12 -3.8257 -0.2212
6 1 -11 3.4479 -0.1554
6 1 -10 1.7647 -0.4104
6 1 -9 36.1724 0.0403
6 1 -8 -20.4941 -0.4280
6 1 -7 28.4612 0.0442
6 1 -6 0.1362 -0.0933
6 1 -5 2.2037 -0.1007
6 1 -4 -13.2873 -0.2823
6 1 -3 -10.7132 0.2386
6 1 -2 -9.1452 0.2641
6 1 -1 -38.6257 -0.1452
6 1 0 -4.4181 0.2091
6 1 1 18.4314 0.1688
6 1 2 26.5120 0.2959
6 1 3 16.4939 0.0228
6 1 4 2.5949 0.6307
6 1 5 -7.7122 -0.0971
6 1 6 -15.5231 0.1253
6 1 7 -7.0750 0.1679
6 1 8 21.4035 0.5299
6 1 9 -29.1180 -0.3457
6 1 10 13.1075 0.0244
6 1 11 -15.3623 -0.0163
6 1 12 -19.1941 -0.1725
6 1 13 -6.1413 -0.2299
6 1 14 -11.5955 0.0083
6 1 15 -12.1951 -0.2127
6 1 16 -0.4710 -0.7438
6 1 17 -26.4772 0.0643
6 1 18 -13.8328 -0.1143
6 1 19 -5.6536 -0.1622
6 1 20 -8.3889 -0.5774
6 1 21 -20.6947 0.2635
6 1 22 17.3563 -0.2570
6 1 23 0.6984 0.0835
6 1 24 -16.0512 0.0890
6 1 25 0.6961 0.2252
6 1 26 -3.2229 -0.2269
6 1 27 -2.0467 0.3165
6 1 28 -3.3594 0.6097
6 1 29 -17.2284 -0.0027
6 1 30 -14.2297 0.0080
6 1 31 -9.6282 0.2510
6 1 32 0.9632 0.5005
6 1 33 -13.9156 -0.1483
6 1 34 1.4455 0.3607
6 1 35 -0.7436 -0.0683
6 1 36 -10.2425 -0.0764
6 1 37 1.6705 -0.0830
6 1 38 -5.3781 0.4242
6 1 39 -1.3738 -0.3163
6 1 40 -2.4248 -0.4500
6 1 41 0.8977 0.0121
6 1 42 6.9523 0.0357
6 1 43 -3.7486 -0.2627
6 1 44 2.7371 -0.3018
6 1 45 2.9437 -0.0208
6 1 46 9.2012 -0.4349
6 1 47 -0.2149 0.0146
6 1 48 -1.3583 0.0895
6 1 49 -2.0048 -0.0403
6 1 50 2.8788 -0.4718
6 1 51 2.0917 0.1967
6 1 52 3.8291 0.2777
6 1 53 -5.7304 0.0315
6 1 54 -2.4789 -0.0345
6 1 55 0.9322 0.1887
6 1 56 3.4380 0.1139
6 1 57 3.1450 0.1075
6 1 58 -1.4692 0.4399
6 1 59 -2.4303 0.0259
6 1 60 1.6274 -0.1183
6 1 61 4.9835 0.0987
6 1 62 4.5200 0.4189
6 1 63 1.4496 -0.1038
6 1 64 1.7001 -0.1141
6 1 65 3.9735 -0.0592
6 1 66 2.4583 -0.0031
6 1 67 -3.8125 -0.1031
6 1 68 4.3199 0.0559
6 1 69 1.8908 -0.1843
6 1 70 -3.5466 -0.3487
6 1 71 1.8382 -0.0388
6 1 72 2.7704 0.1241
6 1 73 1.4598 -0.1242
6 1 74 -1.6769 -0.2522
6 1 75 -4.0565 -0.0076
6 1 76 1.1343 0.0060
6 1 77 -1.2513 0.0164
6 1 78 -1.2504 0.0477
6 1 79 0.3202 -0.0395
6 1 80 0.2987 -0.1824
6 1 81 -1.8599 0.1007
6 1 82 -1.0565 0.2779
6 1 83 -2.4551 -0.0524
6 1 84 1.9323 -0.1643
6 2 -81 -0.6168 -0.2855
6 2 -80 0.7862 0.0942
6 2 -79 2.3610 0.1677
6 2 -78 0.6152 -0.0025
6 2 -77 -2.4684 -0.4641
6 2 -76 -0.1087 0.0650
6 2 -75 2.5425 0.1135
6 2 -74 -0.2153 0.1395
6 2 -73 3.7960 -0.1397
6 2 -71 0.4304 -0.1755
6 2 -70 -4.8755 0.2353
6 2 -69 2.4936 0.4891
6 2 -68 0.4103 -0.0000
6 2 -67 3.7254 -0.2675
6 2 -66 -1.9057 0.1276
6 2 -65 -4.3668 0.6839
6 2 -64 -4.4047 0.0074
6 2 -63 -2.6550 0.0355
6 2 -62 1.5894 -0.0951
6 2 -61 -6.6973 0.1965
6 2 -60 0.8146 0.0325
6 2 -59 2.2733 0.4397
6 2 -58 3.0974 -0.3138
6 2 -57 -6.2287 -0.4976
6 2 -56 0.3539 -0.0374
6 2 -55 2.2627 0.4119
6 2 -54 6.6218 -0.2425
6 2 -53 1.9016 -0.6942
6 2 -52 1.5847 -0.1539
6 2 -51 1.4769 -0.2409
6 2 -50 -1.1163 0.0717
6 2 -49 9.7809 -0.1595
6 2 -48 1.2264 -0.1472
6 2 -47 10.5189 -0.8222
6 2 -46 -7.0404 0.3506
6 2 -45 6.3079 0.4670
6 2 -44 -1.2793 0.0670
6 2 -43 9.2430 -0.5513
6 2 -42 -5.1557 0.3459
6 2 -41 9.2610 0.5035
6 2 -40 -2.5937 0.2877
6 2 -39 5.1603 0.4557
6 2 -38 -1.8728 0.0516
6 2 -37 6.4919 -0.0121
6 2 -36 1.6367 0.3237
6 2 -35 -3.1228 1.1709
6 2 -34 6.9787 -0.2463
6 2 -33 5.1172 -0.3587
6 2 -32 9.4961 -0.0018
6 2 -31 -13.6602 0.6711
6 2 -30 7.7879 -0.3041
6 2 -29 15.5405 -0.1598
6 2 -28 15.9211 -0.4023
6 2 -27 0.3185 -0.6161
6 2 -26 8.6632 -0.1463
6 2 -25 -2.2939 0.1874
6 2 -24 -1.1557 -0.4930
6 2 -23 -1.2377 -1.3590
6 2 -22 -28.3961 0.0209
6 2 -21 18.3268 0.1471
6 2 -20 -12.1264 -0.1629
6 2 -19 24.7194 -0.6716
6 2 -18 -11.4470 0.1200
6 2 -17 -1.0038 -0.2271
6 2 -16 3.9958 0.3245
6 2 -15 24.5672 0.6900
6 2 -14 19.6945 0.1883
6 2 -13 -35.0239 -0.4528
6 2 -12 -20.4954 0.5361
6 2 -11 21.2597 1.2808
6 2 -10 -16.3813 0.1144
6 2 -9 -7.1214 -0.0489
6 2 -8 -3.8058 0.3194
6 2 -7 -16.3903 0.4965
6 2 -6 -1.5222 0.0300
6 2 -5 -8.3053 0.5959
6 2 -4 15.9295 -0.0997
6 2 -3 3.9009 -0.7020
6 2 -2 6.3270 -0.0958
6 2 -1 -23.8533 0.6585
6 2 0 10.8283 -0.4083
6 2 1 -16.5338 -1.0401
6 2 2 -8.8025 -0.1914
6 2 3 -15.6283 -0.0670
6 2 4 17.3071 -0.4063
6 2 5 6.4136 -0.2771
6 2 6 8.3063 -0.1574
6 2 7 -21.4479 -0.7875
6 2 8 13.7621 -0.0880
6 2 9 12.3945 0.6333
6 2 10 2.2149 -0.0162
6 2 11 -4.8336 -0.6634
6 2 12 -20.2414 0.2573
6 2 13 -3.2849 0.6908
6 2 14 -18.2457 0.1440
6 2 15 -6.3460 0.1878
6 2 16 -16.1891 0.3974
6 2 17 3.6761 0.0315
6 2 18 -8.8439 0.2263
6 2 19 -12.4896 0.8785
6 2 20 -11.5872 0.2414
6 2 21 3.1746 -0.4984
6 2 22 -18.8053 0.2003
6 2 23 -2.4326 0.6641
6 2 24 -6.1753 -0.1083
6 2 25 -5.9960 -0.3447
6 2 26 22.0533 0.0481
6 2 27 -13.8284 -0.2480
6 2 28 10.4810 -0.3204
6 2 29 6.3212 0.1650
6 2 30 9.4439 -0.1716
6 2 31 -13.5761 -0.8672
6 2 32 5.5661 -0.2364
6 2 33 2.8473 0.3632
6 2 34 -5.3713 -0.3319
6 2 35 3.2026 -0.5884
6 2 36 0.5105 0.0115
6 2 37 -2.6257 0.0775
6 2 38 -1.5478 -0.2244
6 2 39 1.6574 0.2193
6 2 40 -5.0440 0.1641
6 2 41 -0.5529 -0.2684
6 2 42 -3.3184 0.0993
6 2 43 6.9105 0.7016
6 2 44 -6.5093 0.1288
6 2 45 1.7126 -0.2190
6 2 46 -6.5045 0.3565
6 2 47 8.4249 0.4636
6 2 48 -3.0325 0.0067
6 2 49 1.1972 0.1137
6 2 50 -3.1240 0.2815
6 2 51 -2.0833 -0.1701
6 2 52 3.4262 -0.0122
6 2 53 -1.7289 0.3123
6 2 54 0.6666 -0.0516
6 2 55 -1.3355 -0.5289
6 2 56 0.1686 0.0116
6 2 57 -3.1914 0.1275
6 2 58 6.1074 -0.2941
6 2 59 -0.8637 -0.2967
6 2 60 4.9443 -0.0380
6 2 61 -3.7175 -0.1946
6 2 62 4.1971 -0.2322
6 2 63 0.5988 0.1321
6 2 64 11.1781 -0.0954
6 2 65 -1.9872 -0.2833
6 2 66 2.5140 0.0068
6 2 67 4.5674 0.3498
6 2 68 0.4310 -0.0833
6 2 69 3.4529 -0.0767
6 2 70 -0.2338 0.1941
6 2 71 -0.8229 0.1946
6 2 72 1.4163 0.0296
6 2 73 1.3131 0.1365
6 2 74 -1.2368 0.2103
6 2 75 2.0124 -0.0559
6 2 76 -1.8621 0.1682
6 2 77 -0.3880 0.1394
6 2 78 -3.5702 0.1020
6 2 79 1.0846 -0.1165
6 2 80 0.3687 0.1850
6 2 81 1.6750 -0.0557
6 3 -79 3.5870 -0.0436
6 3 -78 0.9850 0.1834
6 3 -77 1.1551 -0.1476
6 3 -76 -4.1096 -0.0380
6 3 -75 2.6465 -0.0129
6 3 -74 -4.2212 0.0102
6 3 -73 -0.1251 0.0465
6 3 -72 -0.0834 0.2801
6 3 -71 -0.1325 -0.0736
6 3 -70 -5.0261 -0.1739
6 3 -69 -1.8803 0.2143
6 3 -68 -0.1584 0.3100
6 3 -67 -0.0035 -0.0703
6 3 -66 1.1486 -0.1683
6 3 -65 -0.5537 0.2252
6 3 -64 0.7734 -0.0470
6 3 -63 -2.4291 -0.0332
6 3 -62 -0.4180 -0.0145
6 3 -61 -0.0286 0.0399
6 3 -60 -4.8428 -0.4348
6 3 -59 -2.2607 0.0520
6 3 -58 0.4616 0.1404
6 3 -57 1.2751 -0.1818
6 3 -56 -1.4855 -0.4147
6 3 -55 -1.8307 0.0402
6 3 -54 -2.2214 0.1097
6 3 -53 7.0654 -0.2257
6 3 -52 0.1188 0.0950
6 3 -51 5.8137 -0.0635
6 3 -50 -4.2541 -0.0794
6 3 -49 3.7991 -0.0682
6 3 -48 3.8597 0.5567
6 3 -47 4.4061 -0.1733
6 3 -46 -4.1885 -0.1573
6 3 -45 5.6789 0.1663
6 3 -44 3.5794 0.4890
6 3 -43 4.7521 -0.0907
6 3 -42 -4.1073 -0.0022
6 3 -41 2.2903 0.1906
6 3 -40 1.0127 -0.0551
6 3 -39 -4.4093 0.1573
6 3 -38 -9.3330 0.1655
6 3 -37 -9.7238 0.0372
6 3 -36 -0.6992 -0.5353
6 3 -35 -5.9317 0.2980
6 3 -34 -9.9897 0.0928
6 3 -33 -5.1067 -0.0929
6 3 -32 5.5086 -0.5128
6 3 -31 -6.1783 0.1522
6 3 -30 -9.1733 -0.1455
6 3 -29 -7.7696 -0.0486
6 3 -28 14.9336 -0.0149
6 3 -27 7.1127 -0.1770
6 3 -26 1.8996 -0.3055
6 3 -25 11.3291 0.0678
6 3 -24 8.7802 0.4715
6 3 -23 21.0459 -0.3468
6 3 -22 11.9732 -0.1042
6 3 -21 7.5516 0.0561
6 3 -20 5.6905 0.5167
6 3 -19 -3.3089 -0.1762
6 3 -18 1.4635 0.2960
6 3 -17 12.0490 -0.1230
6 3 -16 -10.3764 0.1073
6 3 -15 -4.9039 0.1068
6 3 -14 -2.1884 0.4634
6 3 -13 32.7410 -0.2052
6 3 -12 -12.8877 -0.3658
6 3 -11 -8.6004 0.2399
6 3 -10 -15.5082 0.1482
6 3 -9 2.1834 -0.0340
6 3 -8 -0.6703 -0.4623
6 3 -7 -11.8280 0.1268
6 3 -6 -1.4904 -0.3600
6 3 -5 -29.6864 0.2169
6 3 -4 7.4390 -0.1728
6 3 -3 -17.3134 -0.0307
6 3 -2 -3.4866 -0.5233
6 3 -1 -23.9756 0.2378
6 3 0 7.4185 0.2176
6 3 1 -6.9979 -0.0405
6 3 2 6.0094 -0.2044
6 3 3 -2.8158 0.0274
6 3 4 30.0512 0.3732
6 3 5 -13.7729 -0.0373
6 3 6 15.7183 0.3469
6 3 7 7.0972 -0.2075
6 3 8 1.5707 0.1936
6 3 9 -0.0846 -0.0605
6 3 10 10.0113 0.6142
6 3 11 29.5616 -0.2411
6 3 12 1.3790 -0.1082
6 3 13 -0.2976 -0.1040
6 3 14 7.6578 0.3003
6 3 15 9.5293 -0.0603
6 3 16 -14.6419 -0.2182
6 3 17 -1.7322 -0.0443
6 3 18 -6.6190 -0.3173
6 3 19 3.0673 0.1297
6 3 20 -18.0120 -0.1190
6 3 21 -7.2042 0.1130
6 3 22 -0.7569 -0.6330
6 3 23 -5.0701 0.1906
6 3 24 -7.1203 0.0201
6 3 25 -12.0461 0.2112
6 3 26 -3.7601 -0.3567
6 3 27 -5.9742 0.1158
6 3 28 -6.7046 0.0949
6 3 29 -1.8164 0.1428
6 3 30 5.6645 0.2235
6 3 31 -3.9038 -0.0140
6 3 32 -2.1228 0.0679
6 3 33 2.3836 -0.0989
6 3 34 -2.3080 0.5522
6 3 35 -5.1064 -0.0969
6 3 36 7.7641 0.0135
6 3 37 5.4240 -0.2863
6 3 38 -0.6970 0.3836
6 3 39 2.0846 -0.1141
6 3 40 4.9803 0.0296
6 3 41 9.4390 -0.1942
6 3 42 -5.0890 -0.1212
6 3 43 1.7085 -0.0866
6 3 44 1.0367 0.0501
6 3 45 7.7091 0.0593
6 3 46 -2.1746 -0.4930
6 3 47 0.1214 -0.0116
6 3 48 5.3711 0.0183
6 3 49 -0.0179 0.2374
6 3 50 0.7742 -0.3657
6 3 51 -0.8196 0.0747
6 3 52 -0.5579 -0.0739
6 3 53 0.1644 0.2126
6 3 54 -5.1753 0.0648
6 3 55 -0.0221 0.1319
6 3 56 -0.1157 -0.1270
6 3 57 -4.9899 -0.0195
6 3 58 -5.5458 0.3777
6 3 59 -1.1048 0.1046
6 3 60 1.5822 -0.0331
6 3 61 -4.5259 -0.1999
6 3 62 -1.2874 0.2916
6 3 63 -1.6009 -0.0305
6 3 64 -0.2047 0.1210
6 3 65 1.5895 -0.1766
6 3 66 -1.5680 -0.0430
6 3 67 0.2941 -0.0963
6 3 68 2.9206 0.1943
6 3 69 -0.3391 -0.0650
6 3 70 3.4192 -0.2388
6 3 71 3.1646 -0.0194
6 3 72 2.4268 0.0318
6 3 73 2.1925 -0.0022
6 3 74 2.3113 -0.1327
6 3 75 3.3978 0.1589
6 3 76 2.5421 -0.2091
6 3 77 2.4606 0.0605
6 3 78 0.1366 0.0154
6 3 79 1.2440 0.2246
6 4 -76 1.3969 -0.0918
6 4 -75 -1.5509 -0.0612
6 4 -74 -0.0541 0.1435
6 4 -73 0.1243 0.1090
6 4 -72 -0.5813 -0.0022
6 4 -71 0.9817 -0.0976
6 4 -70 -1.1679 -0.2255
6 4 -69 -3.4594 0.1680
6 4 -68 -3.7611 0.2397
6 4 -67 -1.2617 0.0810
6 4 -66 -1.0158 -0.4465
6 4 -65 -0.2642 0.1087
6 4 -64 -2.9130 0.1784
6 4 -63 -0.7877 0.1994
6 4 -62 -0.4149 -0.2032
6 4 -61 1.2352 -0.0149
6 4 -60 -0.0531 -0.0967
6 4 -59 -3.9629 0.1526
6 4 -58 -1.8008 0.2920
6 4 -57 0.4140 -0.0830
6 4 -56 1.4029 -0.3101
6 4 -55 1.2448 -0.0864
6 4 -54 -4.7423 0.5307
6 4 -53 2.9563 -0.1390
6 4 -52 2.9035 -0.1193
6 4 -51 0.6847 -0.2513
6 4 -50 -3.8873 0.1779
6 4 -49 3.9149 -0.1060
6 4 -48 -1.2417 0.3124
6 4 -47 4.7645 -0.1735
6 4 -46 -1.0152 -0.3827
6 4 -45 -0.9260 0.0106
6 4 -44 -5.1612 0.4480
6 4 -43 1.5817 0.0704
6 4 -42 0.8267 -0.5217
6 4 -41 -5.0714 0.1779
6 4 -40 2.3432 -0.0026
6 4 -39 -0.4823 0.3047
6 4 -38 4.8579 -0.0598
6 4 -37 -1.2798 0.1781
6 4 -36 -0.4539 -0.5891
6 4 -35 1.9177 0.3112
6 4 -34 2.0391 0.3946
6 4 -33 0.8807 0.0147
6 4 -32 3.9804 -0.6007
6 4 -31 1.6586 -0.0105
6 4 -30 -8.2445 0.3162
6 4 -29 -1.1241 -0.1848
6 4 -28 -7.8091 0.0907
6 4 -27 7.0616 -0.3305
6 4 -26 -6.8715 -0.1702
6 4 -25 -1.3351 -0.2738
6 4 -24 -3.6567 0.7713
6 4 -23 5.8743 -0.3985
6 4 -22 -6.5536 -0.4244
6 4 -21 0.6980 -0.1555
6 4 -20 11.0104 0.6395
6 4 -19 7.8173 -0.1358
6 4 -18 -2.9582 -0.0424
6 4 -17 -3.6394 0.1195
6 4 -16 6.8583 -0.1589
6 4 -15 5.4088 0.2686
6 4 -14 -3.4755 0.4924
6 4 -13 -5.4847 0.3376
6 4 -12 7.0624 -0.7776
6 4 -11 1.3774 0.4762
6 4 -10 7.1845 0.4225
6 4 -9 -21.0652 0.2812
6 4 -8 7.8164 -0.5354
6 4 -7 -9.9372 0.3166
6 4 -6 12.5137 -0.2390
6 4 -5 -1.2759 0.0115
6 4 -4 -5.1757 0.2235
6 4 -3 6.9647 -0.0880
6 4 -2 22.5164 -0.6885
6 4 -1 -4.2565 -0.2177
6 4 0 -5.2266 0.6220
6 4 1 -7.0682 -0.4986
6 4 2 4.2824 -0.4346
6 4 3 -11.7566 -0.2515
6 4 4 -1.5823 0.3005
6 4 5 17.2759 -0.4943
6 4 6 -1.9053 0.2990
6 4 7 2.8693 -0.1533
6 4 8 -1.5847 -0.2662
6 4 9 -0.9229 -0.0723
6 4 10 -2.4141 0.7747
6 4 11 0.3912 0.0140
6 4 12 -2.7089 -0.4450
6 4 13 -3.3950 0.4006
6 4 14 -6.6284 0.4846
6 4 15 7.6274 0.1685
6 4 16 1.3485 -0.0523
6 4 17 -5.0143 0.5274
6 4 18 6.3982 -0.2635
6 4 19 3.2123 0.2622
6 4 20 2.0637 0.4221
6 4 21 1.3688 0.2116
6 4 22 9.0130 -0.6922
6 4 23 -2.9146 0.1877
6 4 24 2.2156 0.3299
6 4 25 -0.8498 -0.2788
6 4 26 7.0269 -0.3570
6 4 27 -0.3033 -0.0308
6 4 28 -0.2344 -0.2303
6 4 29 -2.3574 -0.4646
6 4 30 -2.3971 0.2276
6 4 31 2.3313 -0.2554
6 4 32 -2.8028 -0.5757
6 4 33 3.7183 -0.1659
6 4 34 -5.7594 0.4622
6 4 35 1.8666 -0.3320
6 4 36 -1.9490 -0.2903
6 4 37 2.4080 0.2171
6 4 38 -8.1748 0.1586
6 4 39 0.8250 -0.1216
6 4 40 -1.8588 0.3295
6 4 41 2.7933 0.3036
6 4 42 -3.1619 -0.2292
6 4 43 0.8176 0.1981
6 4 44 3.2123 0.6010
6 4 45 -3.6860 0.0744
6 4 46 -1.9899 -0.2344
6 4 47 -4.3731 0.3645
6 4 48 1.1404 0.2470
6 4 49 2.8984 -0.1503
6 4 50 -2.9562 0.0667
6 4 51 0.5061 0.2000
6 4 52 1.6791 -0.3252
6 4 53 -0.0073 -0.1292
6 4 54 -0.3286 0.2618
6 4 55 -0.6599 -0.1009
6 4 56 1.0639 -0.5059
6 4 57 0.4068 0.0215
6 4 58 0.3933 0.0973
6 4 59 -0.9611 -0.2939
6 4 60 -0.0935 -0.1607
6 4 61 -0.7783 0.0922
6 4 62 -1.6300 -0.1848
6 4 63 1.2469 -0.2210
6 4 64 -1.0325 0.2432
6 4 65 -1.1777 -0.0020
6 4 66 -1.9889 -0.2508
6 4 67 4.2775 0.0348
6 4 68 0.6643 0.3793
6 4 69 1.6717 -0.0997
6 4 70 -1.1503 -0.0296
6 4 71 0.0429 0.2014
6 4 72 1.2389 0.1725
6 4 73 3.5464 -0.0591
6 4 74 -0.8012 0.1350
6 4 75 1.4587 0.1135
6 4 76 2.4326 -0.0024
6 5 -72 0.7667 -0.0898
6 5 -71 1.0991 0.1185
6 5 -70 -0.0198 0.0318
6 5 -69 -0.1984 -0.0705
6 5 -68 -1.9757 -0.1326
6 5 -67 -1.9841 0.2966
6 5 -66 -1.1539 0.1272
6 5 -65 -1.1034 -0.0468
6 5 -64 -1.6039 0.0346
6 5 -63 -1.8936 0.1305
6 5 -62 -0.7924 0.1632
6 5 -61 -0.9267 0.2046
6 5 -60 -0.9167 0.1706
6 5 -59 0.4437 -0.2147
6 5 -58 -1.0906 0.1129
6 5 -57 -2.4817 0.3512
6 5 -56 -1.9147 0.2063
6 5 -55 0.5259 -0.4200
6 5 -54 0.1524 0.0140
6 5 -53 -2.8970 0.1249
6 5 -52 0.3393 -0.0119
6 5 -51 4.0146 -0.1613
6 5 -50 -1.6511 -0.0636
6 5 -49 -4.2482 -0.3149
6 5 -48 0.5976 -0.2830
6 5 -47 -0.6997 0.2566
6 5 -46 0.0112 -0.1456
6 5 -45 0.3667 -0.5180
6 5 -44 2.5598 -0.3080
6 5 -43 -1.4101 0.4323
6 5 -42 3.5497 -0.1780
6 5 -41 2.1044 -0.1624
6 5 -40 -0.9264 -0.0671
6 5 -39 -0.2864 0.0505
6 5 -38 -2.6945 -0.1038
6 5 -37 4.3449 0.4518
6 5 -36 -4.4510 0.2613
6 5 -35 -4.7194 -0.4032
6 5 -34 -1.0328 0.1308
6 5 -33 -1.2828 0.6417
6 5 -32 -0.0029 0.3853
6 5 -31 4.9951 -0.3916
6 5 -30 -0.8717 0.2928
6 5 -29 -1.2883 0.1555
6 5 -28 -3.3115 0.2112
6 5 -27 -7.4759 0.1257
6 5 -26 3.6331 0.2683
6 5 -25 1.2276 -0.5378
6 5 -24 -3.9721 -0.0950
6 5 -23 -9.4206 0.5828
6 5 -22 9.4367 0.0047
6 5 -21 1.2067 -0.6859
6 5 -20 -1.0041 -0.3328
6 5 -19 2.1798 0.3717
6 5 -18 7.7043 -0.3335
6 5 -17 7.1749 -0.1146
6 5 -16 -2.3675 -0.3163
6 5 -15 -3.0345 -0.3503
6 5 -14 8.8464 -0.4769
6 5 -13 1.3500 0.5615
6 5 -12 6.7367 -0.1029
6 5 -11 -2.0065 -0.7192
6 5 -10 7.5739 -0.2371
6 5 -9 1.8774 0.5678
6 5 -8 2.5740 0.1412
6 5 -7 -3.2928 -0.2856
6 5 -6 -4.8491 0.2818
6 5 -5 -5.6983 -0.0745
6 5 -4 0.9660 0.2363
6 5 -3 -8.3335 0.4897
6 5 -2 -4.0340 0.5911
6 5 -1 2.3478 -0.5683
6 5 0 7.5137 0.2121
6 5 1 4.6395 0.8205
6 5 2 -4.6202 0.4137
6 5 3 -4.4408 -0.3719
6 5 4 0.4023 0.1110
6 5 5 -1.6337 0.2466
6 5 6 5.3710 -0.0678
6 5 7 1.9137 0.3108
6 5 8 6.8757 -0.0670
6 5 9 -0.0101 -0.5707
6 5 10 4.1742 -0.4785
6 5 11 3.5609 0.6449
6 5 12 6.9538 -0.2087
6 5 13 3.9850 -0.7639
6 5 14 3.4898 -0.5055
6 5 15 1.0745 0.1999
6 5 16 1.2099 -0.2859
6 5 17 0.8283 -0.1726
6 5 18 -1.4423 -0.1621
6 5 19 -0.1374 -0.5523
6 5 20 -0.0777 -0.1958
6 5 21 0.9354 0.4985
6 5 22 -1.7867 0.2500
6 5 23 6.9667 -0.7264
6 5 24 -4.4921 0.0898
6 5 25 -4.2480 0.5365
6 5 26 1.0124 0.3523
6 5 27 5.3974 -0.0754
6 5 28 -3.1200 0.3468
6 5 29 -1.8490 0.0522
6 5 30 -0.7873 0.2325
6 5 31 2.8222 0.6843
6 5 32 -0.2942 0.3591
6 5 33 -1.4799 -0.3699
6 5 34 -0.1256 0.0067
6 5 35 -4.8529 0.7320
6 5 36 4.3487 0.0820
6 5 37 2.3851 -0.2586
6 5 38 0.9185 -0.1705
6 5 39 1.1815 0.0146
6 5 40 2.6572 -0.2787
6 5 41 1.4129 0.1433
6 5 42 1.2824 -0.1628
6 5 43 0.7461 -0.6438
6 5 44 2.1506 -0.4167
6 5 45 1.3303 0.2991
6 5 46 -1.5448 -0.0921
6 5 47 4.2672 -0.6210
6 5 48 -3.0338 -0.2003
6 5 49 -1.3280 0.0480
6 5 50 -1.8923 -0.0309
6 5 51 0.4293 0.0004
6 5 52 -3.9555 0.1673
6 5 53 -1.3111 -0.2443
6 5 54 -5.0369 0.0139
6 5 55 1.0907 0.5118
6 5 56 -3.1679 0.3526
6 5 57 -4.1171 -0.2678
6 5 58 -3.9065 0.1151
6 5 59 -1.9891 0.4477
6 5 60 0.1158 0.1851
6 5 61 -1.8889 0.0323
6 5 62 -0.0648 0.1836
6 5 63 0.8366 0.0218
6 5 64 2.5627 -0.1068
6 5 65 4.0765 0.2569
6 5 66 -0.1705 0.1312
6 5 67 -0.4401 -0.3031
6 5 68 1.8159 -0.2257
6 5 69 0.0863 0.0962
6 5 70 2.3021 0.0173
6 5 71 5.0197 -0.1302
6 5 72 -2.4049 -0.1795
6 6 -66 -0.5733 0.1422
6 6 -64 -0.0003 -0.2137
6 6 -62 -1.9473 -0.1912
6 6 -60 1.3738 -0.2526
6 6 -58 -2.8881 -0.4936
6 6 -56 -0.0953 -0.0900
6 6 -54 -1.2497 -0.3667
6 6 -52 2.3205 0.1082
6 6 -50 4.5035 0.1733
6 6 -48 -0.3737 0.2187
6 6 -46 2.7127 0.6778
6 6 -44 -1.8301 0.1805
6 6 -42 0.3881 0.6336
6 6 -40 -2.6357 0.1726
6 6 -38 -0.3526 0.0025
6 6 -36 2.4918 0.0734
6 6 -34 -2.2807 -0.6665
6 6 -32 -5.4738 -0.2086
6 6 -30 -3.2052 -0.7681
6 6 -28 1.0265 -0.5364
6 6 -26 -9.7188 -0.2478
6 6 -24 2.9353 -0.5544
6 6 -22 -6.5107 0.4257
6 6 -20 5.1151 0.0066
6 6 -18 0.1346 0.6931
6 6 -16 10.4804 0.7783
6 6 -14 0.3033 0.4141
6 6 -12 5.0089 1.0339
6 6 -10 2.7137 -0.0495
6 6 -8 1.0417 0.3644
6 6 -6 6.8189 -0.3282
6 6 -4 0.8784 -0.7479
6 6 -2 4.1835 -0.3290
6 6 0 0.8209 -1.2589
6 6 2 7.8143 -0.2970
6 6 4 -5.6532 -0.6454
6 6 6 0.1418 -0.2150
6 6 8 -2.4939 0.5005
6 6 10 -6.0175 0.0931
6 6 12 -4.9802 1.1088
6 6 14 -4.2077 0.5221
6 6 16 3.7534 0.7416
6 6 18 2.4305 0.6724
6 6 20 -5.0508 -0.1171
6 6 22 5.8703 0.2602
6 6 24 5.8862 -0.7384
6 6 26 -3.6669 -0.4810
6 6 28 7.9458 -0.6800
6 6 30 -5.0305 -0.9266
6 6 32 1.2569 -0.1808
6 6 34 -0.0964 -0.5674
6 6 36 -0.4019 0.2639
6 6 38 -0.5912 0.3143
6 6 40 -0.9128 0.4145
6 6 42 0.0190 0.8795
6 6 44 3.5135 0.3374
6 6 46 -2.7483 0.6705
6 6 48 -0.2005 0.1497
6 6 50 -0.5344 -0.0565
6 6 52 2.2705 -0.0683
6 6 54 3.1297 -0.5919
6 6 56 -1.5408 -0.2454
6 6 58 0.1700 -0.5346
6 6 60 -4.0973 -0.3119
6 6 62 -2.6338 -0.0951
6 6 64 -6.1233 -0.1771
6 6 66 -1.1879 0.2455
7 0 0 -49.1866 -0.4226
7 0 1 -5.7635 0.4859
7 0 2 -5.2495 0.0178
7 0 3 -6.9692 -0.0456
7 0 4 -13.1795 -0.0179
7 0 5 9.6707 0.5407
7 0 6 35.0136 -0.0535
7 0 7 -10.0989 0.3659
7 0 8 -15.2892 0.4208
7 0 9 13.7312 0.1554
7 0 10 0.9453 0.0186
7 0 11 -7.2615 0.5216
7 0 12 9.3321 0.4295
7 0 13 0.1581 -0.2341
7 0 14 19.5012 0.1120
7 0 15 -23.3339 0.0967
7 0 16 12.8841 0.0608
7 0 17 -7.6018 -0.3035
7 0 18 -7.2322 0.1421
7 0 19 -43.3509 -0.4907
7 0 20 -3.0005 -0.3679
7 0 21 -21.8428 -0.1062
7 0 22 -23.6112 -0.0310
7 0 23 -10.0881 -0.6004
7 0 24 -23.5947 -0.4163
7 0 25 4.3132 0.0742
7 0 26 0.7952 -0.2694
7 0 27 -8.5725 -0.0861
7 0 28 -6.1225 -0.0656
7 0 29 3.0189 0.0869
7 0 30 -1.3240 -0.2595
7 0 31 -1.0540 0.4908
7 0 32 5.0079 0.2989
7 0 33 10.4169 0.0601
7 0 34 -9.0258 0.0290
7 0 35 0.2077 0.5670
7 0 36 0.0387 0.3123
7 0 37 6.4208 0.1208
7 0 38 10.6106 0.3453
7 0 39 -9.3708 0.0939
7 0 40 8.2454 0.0391
7 0 41 -2.7234 0.1558
7 0 42 3.8421 0.3593
7 0 43 -8.6518 -0.3452
7 0 44 2.8219 -0.1575
7 0 45 1.0255 -0.0082
7 0 46 -4.3350 -0.0086
7 0 47 -5.7660 -0.4222
7 0 48 7.2296 -0.1169
7 0 49 2.4524 -0.2576
7 0 50 -5.4603 -0.3620
7 0 51 -3.8089 -0.1240
7 0 52 1.8503 0.0069
7 0 53 2.2357 -0.3223
7 0 54 -4.5783 -0.3353
7 0 55 -0.8958 0.1621
7 0 56 -1.2769 0.0024
7 0 57 -0.1552 -0.0624
7 0 58 2.0343 0.0245
7 0 59 1.8019 0.2080
7 0 60 1.3572 -0.0327
7 0 61 -3.4204 0.2976
7 0 62 -0.3024 0.2974
7 0 63 1.0347 0.0240
7 0 64 2.4197 -0.0285
7 0 65 -0.8842 0.4172
7 0 66 3.5128 0.2921
7 0 67 0.1811 -0.0810
7 0 68 2.3560 0.0318
7 0 69 4.6955 0.1542
7 0 70 -3.8613 0.0518
7 0 71 -0.3922 -0.0438
7 0 72 1.7177 0.0864
7 0 73 5.2817 -0.1848
7 0 74 -1.4502 -0.2112
7 0 75 2.4286 0.0519
7 0 76 -2.8372 0.0527
7 0 77 5.9804 -0.2454
7 0 78 -1.0945 -0.1373
7 0 79 0.9716 0.0258
7 0 80 1.8695 -0.1594
7 0 81 2.5392 -0.1254
7 0 82 1.2240 -0.0419
7 1 -80 1.7955 -0.0011
7 1 -79 -0.9872 -0.0898
7 1 -78 0.9972 0.0522
7 1 -77 -0.1610 -0.0240
7 1 -76 0.9300 -0.0956
7 1 -75 -0.3020 0.1895
7 1 -74 -1.5352 -0.1164
7 1 -73 -1.8799 -0.1224
7 1 -72 0.0385 -0.0673
7 1 -71 3.4763 0.2337
7 1 -70 -1.3187 -0.2530
7 1 -69 -2.5590 -0.0395
7 1 -68 -3.7783 -0.0160
7 1 -67 3.4494 0.0245
7 1 -66 -2.3995 -0.1242
7 1 -65 -0.5238 0.1303
7 1 -64 0.3651 0.0233
7 1 -63 1.6086 -0.2526
7 1 -62 -2.7161 0.1431
7 1 -61 -0.5457 0.1288
7 1 -60 -0.2395 0.0546
7 1 -59 1.1601 -0.2469
7 1 -58 0.3322 0.3117
7 1 -57 0.4364 -0.0977
7 1 -56 3.6764 0.0868
7 1 -55 1.3511 0.0126
7 1 -54 0.0569 0.1949
7 1 -53 -0.6023 -0.2962
7 1 -52 6.3340 0.0532
7 1 -51 1.1481 0.2476
7 1 -50 -3.0276 -0.1601
7 1 -49 0.2579 -0.1577
7 1 -48 2.6833 -0.0340
7 1 -47 1.9543 0.2272
7 1 -46 1.7176 -0.3679
7 1 -45 -1.0736 0.1959
7 1 -44 2.3437 -0.1534
7 1 -43 -0.7506 0.0178
7 1 -42 -1.8110 -0.2165
7 1 -41 1.8605 0.4344
7 1 -40 6.6219 -0.1535
7 1 -39 0.0777 -0.1247
7 1 -38 -1.9547 0.1273
7 1 -37 10.0822 0.1946
7 1 -36 4.4818 -0.0011
7 1 -35 2.1793 -0.0830
7 1 -34 1.6692 0.3538
7 1 -33 3.0249 -0.3223
7 1 -32 -1.5927 0.2318
7 1 -31 5.4793 -0.0025
7 1 -30 -12.4735 0.2405
7 1 -29 7.9717 -0.5730
7 1 -28 -0.8136 0.3005
7 1 -27 -1.3276 -0.0473
7 1 -26 0.5644 -0.0615
7 1 -25 33.2352 -0.2285
7 1 -24 -6.8539 0.0146
7 1 -23 7.7554 -0.1441
7 1 -22 -0.5373 -0.2617
7 1 -21 -13.5750 0.3043
7 1 -20 0.6127 -0.3645
7 1 -19 -9.9038 -0.0925
7 1 -18 15.8998 -0.2265
7 1 -17 -12.7850 0.4763
7 1 -16 8.7364 -0.3909
7 1 -15 -4.0011 0.1977
7 1 -14 1.7997 -0.0578
7 1 -13 10.7203 0.2353
7 1 -12 -5.2718 -0.0192
7 1 -11 0.6375 0.3894
7 1 -10 -0.6939 0.1288
7 1 -9 3.9429 -0.1409
7 1 -8 19.7420 0.3829
7 1 -7 -4.7352 0.1541
7 1 -6 -34.8022 0.1876
7 1 -5 10.7767 -0.2393
7 1 -4 4.2374 0.4111
7 1 -3 10.9912 -0.2630
7 1 -2 -8.5384 0.1563
7 1 -1 2.4092 -0.1602
7 1 0 6.6869 0.0206
7 1 1 7.2524 -0.4409
7 1 2 -2.8391 0.0631
7 1 3 -10.0028 -0.0617
7 1 4 -4.7986 -0.3582
7 1 5 -13.3295 -0.2063
7 1 6 5.0154 -0.1427
7 1 7 5.8064 0.0268
7 1 8 -7.9303 -0.3279
7 1 9 -10.2702 0.2249
7 1 10 3.3147 -0.2813
7 1 11 -2.2675 0.0942
7 1 12 10.1824 0.0112
7 1 13 8.1044 0.4590
7 1 14 -11.5689 -0.1683
7 1 15 -13.3918 0.1577
7 1 16 14.0684 0.2987
7 1 17 -3.0192 0.2464
7 1 18 3.7347 0.1067
7 1 19 -4.0532 0.1541
7 1 20 -11.0740 0.2564
7 1 21 -2.0832 -0.2093
7 1 22 -5.7166 0.3300
7 1 23 -14.0754 0.0341
7 1 24 -0.7998 -0.0218
7 1 25 -27.2798 -0.4194
7 1 26 -8.1962 0.2452
7 1 27 -7.3075 -0.2143
7 1 28 -6.1289 -0.1590
7 1 29 -6.3248 -0.2180
7 1 30 0.0171 -0.0974
7 1 31 -2.6558 -0.3414
7 1 32 -6.8547 -0.1182
7 1 33 8.4524 0.1435
7 1 34 6.0253 -0.3244
7 1 35 -2.2103 -0.1520
7 1 36 3.8099 -0.0291
7 1 37 0.0620 0.2762
7 1 38 -0.5734 -0.2257
7 1 39 8.3292 0.2321
7 1 40 0.4607 -0.0127
7 1 41 1.3921 0.1137
7 1 42 -3.7955 0.0505
7 1 43 8.8798 0.4449
7 1 44 -2.7638 0.0052
7 1 45 -3.4576 -0.0517
7 1 46 -7.1147 0.2382
7 1 47 -1.6890 0.2288
7 1 48 0.1848 0.0716
7 1 49 0.2889 -0.0444
7 1 50 3.5856 0.1759
7 1 51 -4.2360 -0.2055
7 1 52 0.5990 0.1302
7 1 53 -0.1243 0.0288
7 1 54 -0.6620 0.0020
7 1 55 -3.7641 -0.3936
7 1 56 7.8048 0.0499
7 1 57 -1.7900 -0.0192
7 1 58 -0.6574 -0.1549
7 1 59 -1.8048 -0.1906
7 1 60 5.3729 -0.0627
7 1 61 3.5085 -0.1117
7 1 62 0.6242 -0.1130
7 1 63 -2.1011 0.1809
7 1 64 -1.6226 -0.1748
7 1 65 4.9878 -0.1243
7 1 66 -2.5828 -0.0013
7 1 67 4.1104 0.3027
7 1 68 -2.9748 -0.1154
7 1 69 1.1545 0.0244
7 1 70 2.2507 0.1056
7 1 71 2.0480 0.1088
7 1 72 -6.3632 0.0102
7 1 73 1.7155 0.1761
7 1 74 -0.2116 0.1101
7 1 75 -0.5326 -0.1962
7 1 76 -3.7599 0.1061
7 1 77 1.5335 0.1520
7 1 78 -0.8319 0.0041
7 1 79 -4.4833 -0.1810
7 1 80 -2.1993 0.1451
7 2 -78 1.2513 0.0834
7 2 -77 3.3301 -0.1179
7 2 -76 0.7951 0.0405
7 2 -75 1.1830 0.1193
7 2 -74 1.7232 0.0057
7 2 -73 -0.3348 -0.3367
7 2 -72 -2.6109 0.0875
7 2 -71 2.8083 0.2155
7 2 -70 -3.0377 0.0288
7 2 -69 -0.0536 -0.1976
7 2 -68 -4.3556 -0.0131
7 2 -67 -1.7917 0.0675
7 2 -66 -1.7138 0.0171
7 2 -65 0.1622 0.1844
7 2 -64 -3.3239 -0.0977
7 2 -63 -1.3280 -0.1104
7 2 -62 -4.6131 -0.0060
7 2 -61 -0.8788 0.3747
7 2 -60 1.9442 -0.1608
7 2 -59 -2.6720 -0.1444
7 2 -58 -3.1167 -0.0952
7 2 -57 0.7369 0.1732
7 2 -56 0.9405 -0.0808
7 2 -55 2.0225 0.0269
7 2 -54 -1.4467 -0.1385
7 2 -53 -0.0960 -0.2185
7 2 -52 3.0559 0.0996
7 2 -51 5.2101 0.1474
7 2 -50 4.7149 -0.0436
7 2 -49 -2.6604 -0.3719
7 2 -48 4.6366 0.1750
7 2 -47 3.0134 -0.0110
7 2 -46 0.3669 0.1224
7 2 -45 2.3908 -0.1270
7 2 -44 2.9066 0.1138
7 2 -43 1.4172 -0.2085
7 2 -42 -1.8224 0.2328
7 2 -41 -0.6509 0.1785
7 2 -40 -1.0886 -0.0474
7 2 -39 6.9423 -0.1731
7 2 -38 -4.5323 0.1322
7 2 -37 -1.9651 0.2502
7 2 -36 -8.9488 -0.1004
7 2 -35 5.4250 0.0776
7 2 -34 -7.3366 -0.1258
7 2 -33 -8.4418 0.0718
7 2 -32 -10.3668 -0.0641
7 2 -31 10.8680 0.2893
7 2 -30 -6.4399 -0.3261
7 2 -29 -15.4146 -0.1154
7 2 -28 -13.4568 -0.0488
7 2 -27 7.9343 0.1898
7 2 -26 -8.2393 -0.2428
7 2 -25 -8.5678 -0.1137
7 2 -24 7.9304 -0.0562
7 2 -23 -4.2646 -0.1503
7 2 -22 16.8058 0.0893
7 2 -21 10.4019 -0.0126
7 2 -20 3.5969 -0.0073
7 2 -19 12.7690 -0.2998
7 2 -18 8.7183 0.3322
7 2 -17 15.5876 -0.0110
7 2 -16 1.0141 0.1148
7 2 -15 6.6642 -0.1064
7 2 -14 -6.1847 0.2864
7 2 -13 11.3075 -0.0768
7 2 -12 3.7446 0.2075
7 2 -11 -8.0061 0.1587
7 2 -10 -6.7793 -0.0194
7 2 -9 -11.6243 -0.0329
7 2 -8 -16.8827 0.1038
7 2 -7 -1.0322 0.2120
7 2 -6 6.5322 -0.2972
7 2 -5 -14.2212 0.1151
7 2 -4 -24.8501 -0.1569
7 2 -3 -10.5958 0.0056
7 2 -2 12.5244 -0.2554
7 2 -1 -10.8454 0.2137
7 2 0 -16.7224 -0.3519
7 2 1 -19.4860 -0.1421
7 2 2 20.3821 0.0295
7 2 3 -11.7378 0.0400
7 2 4 -2.9067 -0.2162
7 2 5 -7.6972 -0.0493
7 2 6 14.1627 0.2212
7 2 7 16.2218 -0.1940
7 2 8 11.7662 0.1573
7 2 9 2.0770 0.1297
7 2 10 8.2759 0.1554
7 2 11 2.1820 -0.1575
7 2 12 6.7364 0.4416
7 2 13 8.9668 0.0920
7 2 14 19.3955 -0.0401
7 2 15 2.4984 0.0640
7 2 16 -7.3410 0.2970
7 2 17 11.1820 -0.0774
7 2 18 2.6457 -0.0789
7 2 19 8.5715 0.1807
7 2 20 -2.3476 -0.1774
7 2 21 -8.8137 -0.1364
7 2 22 -9.1298 -0.0081
7 2 23 -4.1790 0.0620
7 2 24 3.3361 -0.4318
7 2 25 -7.2857 -0.0195
7 2 26 -6.4378 0.0075
7 2 27 -1.3805 -0.1766
7 2 28 -1.3139 -0.2396
7 2 29 -12.8289 0.1465
7 2 30 -3.5541 -0.0535
7 2 31 2.5559 -0.2096
7 2 32 1.7860 0.1547
7 2 33 -4.2641 0.1147
7 2 34 5.5493 -0.1136
7 2 35 5.1393 0.0341
7 2 36 -1.8529 0.3544
7 2 37 4.7477 -0.1186
7 2 38 -1.8625 -0.0487
7 2 39 4.4884 0.2617
7 2 40 1.7134 0.1487
7 2 41 5.7047 -0.2231
7 2 42 -2.3346 0.1205
7 2 43 2.4146 0.1883
7 2 44 4.1126 -0.1399
7 2 45 2.4381 -0.0130
7 2 46 -3.9348 0.1828
7 2 47 -3.3882 -0.1364
7 2 48 -1.3560 -0.2357
7 2 49 -2.1279 0.2208
7 2 50 -3.5484 0.0127
7 2 51 2.0338 -0.2911
7 2 52 -0.7100 -0.0814
7 2 53 4.1662 0.1865
7 2 54 0.7823 -0.1822
7 2 55 -4.9344 -0.1120
7 2 56 0.6835 0.1193
7 2 57 5.4125 -0.0652
7 2 58 -2.4335 -0.1986
7 2 59 -1.7879 0.1924
7 2 60 0.6817 0.1194
7 2 61 4.6466 -0.2050
7 2 62 -2.4900 0.0068
7 2 63 1.7344 0.2934
7 2 64 1.7896 -0.0109
7 2 65 3.4341 -0.0745
7 2 66 -2.6783 0.1886
7 2 67 -5.6974 0.0575
7 2 68 3.5645 -0.1243
7 2 69 1.9881 0.1645
7 2 70 -4.9034 0.1439
7 2 71 -4.0125 -0.2019
7 2 72 2.9090 -0.0634
7 2 73 -0.5964 0.2540
7 2 74 -2.7679 -0.1009
7 2 75 -0.6970 -0.2431
7 2 76 1.7554 0.0507
7 2 77 -0.0896 0.0927
7 2 78 0.7544 -0.1064
7 3 -75 2.0826 -0.0415
7 3 -74 -0.8931 0.1924
7 3 -73 3.1540 -0.1122
7 3 -72 -2.3325 -0.2597
7 3 -71 4.2217 0.1260
7 3 -70 1.7728 0.1666
7 3 -69 0.3097 -0.1375
7 3 -68 -1.0769 -0.0622
7 3 -67 0.5439 0.1372
7 3 -66 -3.1858 -0.0868
7 3 -65 -2.3230 -0.0105
7 3 -64 1.3173 0.2115
7 3 -63 1.6323 0.0755
7 3 -62 -1.4360 -0.2288
7 3 -61 -5.1460 0.1162
7 3 -60 -0.1112 0.2712
7 3 -59 0.8539 -0.0563
7 3 -58 -0.6295 -0.0917
7 3 -57 -3.8146 0.0984
7 3 -56 -1.3306 0.0645
7 3 -55 0.0415 -0.1502
7 3 -54 2.4828 0.1401
7 3 -53 -2.2213 -0.0508
7 3 -52 -2.8040 -0.2056
7 3 -51 0.2543 -0.0703
7 3 -50 1.3150 0.1904
7 3 -49 5.4219 -0.2272
7 3 -48 -2.8566 -0.2057
7 3 -47 3.2147 0.0913
7 3 -46 -0.0152 0.0134
7 3 -45 6.3088 -0.1725
7 3 -44 0.7071 0.0170
7 3 -43 3.0681 0.1184
7 3 -42 -2.3677 -0.1741
7 3 -41 7.0757 0.1369
7 3 -40 -7.1121 0.2698
7 3 -39 0.5674 0.0717
7 3 -38 -5.9962 -0.1216
7 3 -37 8.3810 0.3285
7 3 -36 -4.4891 0.2206
7 3 -35 -4.5257 0.0511
7 3 -34 -4.8736 0.0935
7 3 -33 6.2458 0.1842
7 3 -32 -9.5996 -0.0715
7 3 -31 -2.9038 0.0332
7 3 -30 6.0409 0.2048
7 3 -29 4.0373 -0.1608
7 3 -28 -3.0965 -0.2929
7 3 -27 -13.7086 -0.0720
7 3 -26 5.4485 0.0462
7 3 -25 -5.0088 -0.4033
7 3 -24 3.0727 -0.2412
7 3 -23 0.0014 -0.1936
7 3 -22 0.5878 -0.2335
7 3 -21 -7.3929 -0.3180
7 3 -20 0.3234 0.0176
7 3 -19 1.5218 -0.2067
7 3 -18 1.9012 -0.2607
7 3 -17 -1.5764 0.0231
7 3 -16 3.0068 0.1969
7 3 -15 12.9614 -0.0090
7 3 -14 -4.1255 0.0127
7 3 -13 -7.0738 0.3551
7 3 -12 9.0336 0.2185
7 3 -11 8.1697 0.2882
7 3 -10 1.8135 0.3436
7 3 -9 -7.2093 0.4124
7 3 -8 -7.2233 0.0906
7 3 -7 2.3824 0.3746
7 3 -6 -13.0882 0.3384
7 3 -5 -2.5771 0.1702
7 3 -4 2.3148 -0.0399
7 3 -3 -14.8289 0.1276
7 3 -2 4.0306 -0.0370
7 3 -1 3.3114 -0.1679
7 3 0 11.1124 -0.0986
7 3 1 -4.5509 -0.2466
7 3 2 8.0854 -0.3633
7 3 3 2.5310 -0.3819
7 3 4 -1.6232 -0.1663
7 3 5 -4.3940 -0.4307
7 3 6 7.6693 -0.3449
7 3 7 -14.8663 -0.3601
7 3 8 8.6809 -0.1878
7 3 9 3.3855 -0.2786
7 3 10 8.6964 -0.0135
7 3 11 -9.9615 -0.0727
7 3 12 7.3133 -0.0157
7 3 13 4.9457 0.0842
7 3 14 2.3091 0.2620
7 3 15 -8.8984 0.2460
7 3 16 6.4309 0.2609
7 3 17 -2.3297 0.3394
7 3 18 -3.6976 0.2934
7 3 19 -0.2048 0.4110
7 3 20 6.4369 0.3281
7 3 21 2.5628 0.2916
7 3 22 1.7904 0.1261
7 3 23 -1.3679 0.2606
7 3 24 -2.5381 0.1105
7 3 25 3.2976 0.0548
7 3 26 -8.8041 -0.1010
7 3 27 5.7848 -0.0737
7 3 28 -0.8788 -0.2385
7 3 29 5.0297 -0.1594
7 3 30 -3.8097 -0.2464
7 3 31 5.6144 -0.3331
7 3 32 -4.3165 -0.3956
7 3 33 -0.7205 -0.2316
7 3 34 2.1586 -0.2193
7 3 35 8.2022 -0.3279
7 3 36 1.5504 -0.1878
7 3 37 -1.2764 -0.1265
7 3 38 6.8153 -0.0568
7 3 39 4.8114 -0.0599
7 3 40 1.4440 0.1855
7 3 41 -6.0808 0.0009
7 3 42 4.1138 0.1166
7 3 43 2.9863 0.1869
7 3 44 1.0215 0.3404
7 3 45 -0.5691 0.0967
7 3 46 0.9805 0.2333
7 3 47 -2.4373 0.2250
7 3 48 -3.7927 0.1891
7 3 49 -3.3663 0.1443
7 3 50 -1.0575 0.1880
7 3 51 1.8165 0.0556
7 3 52 -2.8183 -0.1136
7 3 53 -2.2092 0.0689
7 3 54 -1.9560 0.0349
7 3 55 4.0875 -0.0925
7 3 56 -3.2734 -0.2693
7 3 57 2.8937 -0.0510
7 3 58 -0.8714 -0.1705
7 3 59 2.6452 -0.1625
7 3 60 -1.4418 -0.1063
7 3 61 2.5392 -0.1311
7 3 62 -1.5566 -0.2596
7 3 63 -0.1645 -0.1024
7 3 64 -0.8244 0.1119
7 3 65 -0.5370 -0.0863
7 3 66 2.3667 -0.1038
7 3 67 -0.5427 -0.0354
7 3 68 -0.1994 0.1270
7 3 69 -0.6445 0.0641
7 3 70 2.9279 0.1794
7 3 71 0.5525 -0.0311
7 3 72 -0.4995 -0.0051
7 3 73 -0.6613 0.1360
7 3 74 0.8236 0.3403
7 3 75 -0.9106 -0.1211
7 4 -71 -2.0760 0.0501
7 4 -70 0.2867 -0.1035
7 4 -69 1.1824 0.0858
7 4 -68 0.4180 -0.1579
7 4 -67 0.1776 0.2238
7 4 -66 0.2090 -0.2446
7 4 -65 -1.1707 0.0188
7 4 -64 -1.1681 -0.0428
7 4 -63 -0.5126 0.1030
7 4 -62 -0.1155 -0.0667
7 4 -61 -1.1385 0.0331
7 4 -60 1.1354 0.1016
7 4 -59 -0.6797 -0.1080
7 4 -58 0.7478 0.2489
7 4 -57 0.3709 -0.0120
7 4 -56 -0.3000 0.2192
7 4 -55 -0.9972 -0.2375
7 4 -54 -0.0066 0.3852
7 4 -53 1.3594 -0.1170
7 4 -52 -0.4842 0.1786
7 4 -51 0.1759 -0.1798
7 4 -50 0.0325 0.1854
7 4 -49 0.3158 -0.1241
7 4 -48 -2.6609 0.0385
7 4 -47 2.9559 0.0231
7 4 -46 -1.4201 -0.2412
7 4 -45 -3.0018 0.0038
7 4 -44 -4.1304 -0.1597
7 4 -43 4.7037 0.1972
7 4 -42 -3.8569 -0.4551
7 4 -41 3.9200 0.2107
7 4 -40 1.3412 -0.3140
7 4 -39 5.9462 0.1922
7 4 -38 -2.2714 -0.2613
7 4 -37 -3.2320 0.2758
7 4 -36 5.3502 -0.2730
7 4 -35 2.5738 0.0210
7 4 -34 -0.1656 0.1668
7 4 -33 -7.9736 0.0555
7 4 -32 0.3566 0.0216
7 4 -31 -5.5778 -0.1407
7 4 -30 3.0402 0.4164
7 4 -29 -7.7771 -0.2939
7 4 -28 4.5912 0.4270
7 4 -27 0.9331 -0.1864
7 4 -26 -4.5365 0.2906
7 4 -25 -5.4705 -0.3739
7 4 -24 -4.2516 0.5419
7 4 -23 -1.4818 -0.1072
7 4 -22 -5.0181 0.0054
7 4 -21 5.0311 -0.0871
7 4 -20 -8.3581 0.1558
7 4 -19 0.3776 0.0420
7 4 -18 -2.1635 -0.1604
7 4 -17 4.6141 0.3028
7 4 -16 -0.0582 -0.4277
7 4 -15 -1.8309 0.1954
7 4 -14 4.1432 -0.1898
7 4 -13 -2.3537 0.4016
7 4 -12 0.6782 -0.6566
7 4 -11 1.4017 0.2374
7 4 -10 4.6541 -0.1907
7 4 -9 6.9850 0.1245
7 4 -8 2.3746 -0.2806
7 4 -7 1.0648 0.1301
7 4 -6 11.3448 -0.1626
7 4 -5 -2.2378 -0.2266
7 4 -4 8.4157 0.3190
7 4 -3 -5.2429 -0.1023
7 4 -2 -2.1279 0.0045
7 4 -1 -10.6550 -0.3525
7 4 0 6.4161 0.5834
7 4 1 -4.0654 -0.3293
7 4 2 3.1130 0.3173
7 4 3 -0.3121 -0.1428
7 4 4 7.9918 0.3187
7 4 5 -10.2518 -0.2854
7 4 6 2.6941 0.4617
7 4 7 -1.6076 0.1754
7 4 8 0.5687 -0.1343
7 4 9 -3.5722 0.0256
7 4 10 3.3203 0.1833
7 4 11 -2.1205 0.2492
7 4 12 -4.5794 -0.3281
7 4 13 -0.2265 0.3698
7 4 14 8.2959 -0.3163
7 4 15 7.5384 0.0893
7 4 16 -2.5610 -0.2064
7 4 17 7.4765 0.3567
7 4 18 3.4155 -0.5697
7 4 19 5.1259 -0.0648
7 4 20 -1.9688 -0.0139
7 4 21 7.1408 -0.0352
7 4 22 -1.1073 -0.3096
7 4 23 3.6471 -0.0963
7 4 24 4.1995 0.0221
7 4 25 2.9463 -0.3763
7 4 26 -2.9558 0.2103
7 4 27 -1.7184 -0.0818
7 4 28 1.7558 0.0067
7 4 29 -1.7660 -0.3365
7 4 30 -0.1779 0.4880
7 4 31 -5.3065 -0.0699
7 4 32 3.3350 0.0887
7 4 33 -2.6991 0.0392
7 4 34 0.3428 0.2907
7 4 35 -2.4143 -0.0414
7 4 36 -2.1664 0.2080
7 4 37 2.0323 0.3389
7 4 38 -0.7727 -0.1419
7 4 39 -0.8688 0.0504
7 4 40 1.5875 0.1734
7 4 41 4.1783 0.2665
7 4 42 -1.7187 -0.3411
7 4 43 1.1779 0.1466
7 4 44 -0.5814 -0.0630
7 4 45 5.6645 -0.0313
7 4 46 3.0612 -0.1715
7 4 47 1.7173 0.1123
7 4 48 -1.0970 -0.2893
7 4 49 0.6576 -0.2109
7 4 50 -6.6333 0.0865
7 4 51 1.6062 -0.0486
7 4 52 -1.6773 -0.2416
7 4 53 2.8017 -0.1752
7 4 54 -1.2478 0.1450
7 4 55 -4.2914 -0.1506
7 4 56 -0.1388 0.0744
7 4 57 1.3304 0.0063
7 4 58 -1.5129 -0.0011
7 4 59 -3.3887 -0.1266
7 4 60 0.7469 0.2771
7 4 61 0.4578 0.1385
7 4 62 0.2407 -0.0611
7 4 63 -3.3837 0.0301
7 4 64 2.1837 0.2156
7 4 65 -0.8076 0.0705
7 4 66 0.8302 0.0502
7 4 67 0.3427 0.1550
7 4 68 0.0605 -0.0652
7 4 69 2.1257 -0.1279
7 4 70 -1.6435 0.1484
7 4 71 1.8712 0.1571
7 5 -67 0.3936 0.1170
7 5 -66 -1.7905 0.0503
7 5 -65 0.4066 -0.1313
7 5 -64 0.5728 0.0195
7 5 -63 -0.5902 0.2622
7 5 -62 -0.2704 -0.0244
7 5 -61 -2.0115 0.0052
7 5 -60 -0.0298 -0.0663
7 5 -59 0.8672 0.0668
7 5 -58 0.1667 -0.0332
7 5 -57 -0.1359 0.1450
7 5 -56 1.6140 -0.0256
7 5 -55 -0.0817 -0.1573
7 5 -54 0.6468 -0.1255
7 5 -53 0.1802 0.1513
7 5 -52 -0.8450 0.0158
7 5 -51 1.3636 -0.2484
7 5 -50 -0.4456 -0.1039
7 5 -49 5.4058 -0.1093
7 5 -48 0.6928 0.0581
7 5 -47 1.0104 -0.0785
7 5 -46 1.2267 0.0309
7 5 -45 6.1198 -0.2883
7 5 -44 0.2788 0.0781
7 5 -43 1.6224 0.1187
7 5 -42 -2.6904 0.1385
7 5 -41 -0.4798 -0.1884
7 5 -40 0.9908 0.0860
7 5 -39 -2.8531 0.1612
7 5 -38 3.0308 0.1549
7 5 -37 -2.7373 0.1663
7 5 -36 1.3482 0.0707
7 5 -35 0.0431 0.0306
7 5 -34 1.4753 0.0386
7 5 -33 2.6545 0.4070
7 5 -32 3.3292 -0.0114
7 5 -31 -3.7636 -0.0767
7 5 -30 -3.0323 -0.1033
7 5 -29 1.1349 0.2381
7 5 -28 -3.0104 -0.1271
7 5 -27 2.0538 -0.0119
7 5 -26 0.1849 -0.1889
7 5 -25 -0.3560 -0.2085
7 5 -24 -1.8591 -0.1647
7 5 -23 1.4626 0.0531
7 5 -22 -2.5481 -0.1397
7 5 -21 -2.5140 -0.4842
7 5 -20 0.8312 -0.0452
7 5 -19 -0.7252 -0.0474
7 5 -18 -4.0200 -0.0014
7 5 -17 -6.9461 -0.2645
7 5 -16 5.9704 0.1217
7 5 -15 4.4935 -0.1995
7 5 -14 -1.7812 0.1833
7 5 -13 -6.0972 0.2081
7 5 -12 3.4036 0.2147
7 5 -11 0.4617 -0.1190
7 5 -10 1.2424 0.2831
7 5 -9 -3.6950 0.4815
7 5 -8 4.8799 0.1198
7 5 -7 -5.4747 0.2031
7 5 -6 2.8285 0.1460
7 5 -5 -4.0031 0.2742
7 5 -4 9.4647 -0.0305
7 5 -3 2.6934 0.4047
7 5 -2 7.2365 -0.1524
7 5 -1 1.6685 -0.1513
7 5 0 1.0692 -0.1463
7 5 1 2.3505 0.2212
7 5 2 2.2834 -0.3355
7 5 3 4.0740 -0.3641
7 5 4 4.4386 -0.1909
7 5 5 -0.5830 -0.2624
7 5 6 3.1839 -0.2255
7 5 7 2.7250 -0.2222
7 5 8 -2.1010 -0.1196
7 5 9 1.2471 -0.5558
7 5 10 0.3460 0.0607
7 5 11 -0.0753 0.0552
7 5 12 1.1263 0.0707
7 5 13 -1.8968 -0.3036
7 5 14 -4.9796 0.3045
7 5 15 -3.0132 0.1285
7 5 16 -1.4172 0.2181
7 5 17 -0.0028 0.2740
7 5 18 -4.5862 0.2974
7 5 19 2.6766 0.0573
7 5 20 4.9026 0.1797
7 5 21 -4.5119 0.5800
7 5 22 0.1840 0.0695
7 5 23 -0.9688 0.0634
7 5 24 1.6478 0.0402
7 5 25 4.9008 0.3198
7 5 26 0.2108 -0.2036
7 5 27 -3.8941 0.1259
7 5 28 2.8258 -0.1168
7 5 29 3.7300 -0.1829
7 5 30 4.2880 -0.2956
7 5 31 1.7973 0.0859
7 5 32 2.0606 -0.1993
7 5 33 1.3486 -0.4713
7 5 34 -1.8421 -0.1542
7 5 35 3.4920 -0.1009
7 5 36 1.0355 -0.1462
7 5 37 -0.9962 -0.3087
7 5 38 0.9819 0.0891
7 5 39 3.5155 -0.2379
7 5 40 -0.9899 0.0251
7 5 41 -1.2803 0.0961
7 5 42 -2.7938 0.2401
7 5 43 -0.3961 -0.1712
7 5 44 -2.6310 0.1961
7 5 45 -1.5151 0.3308
7 5 46 1.0217 0.1854
7 5 47 0.9582 0.0792
7 5 48 -0.7320 0.2465
7 5 49 0.1184 0.2279
7 5 50 -2.2795 0.0027
7 5 51 -4.3561 0.2781
7 5 52 0.7252 0.1080
7 5 53 -1.6207 -0.0520
7 5 54 -1.0074 -0.1677
7 5 55 5.6819 0.2117
7 5 56 -3.0028 -0.1083
7 5 57 0.5839 -0.1167
7 5 58 0.3330 -0.1541
7 5 59 3.7904 -0.0799
7 5 60 -0.3192 -0.2597
7 5 61 1.6257 -0.0304
7 5 62 0.8068 -0.0572
7 5 63 4.4536 -0.2805
7 5 64 1.1690 -0.1342
7 5 65 1.2857 0.0942
7 5 66 -0.5318 -0.0354
7 5 67 1.1609 -0.1561
7 6 -61 -1.6976 0.0045
7 6 -60 0.1601 -0.0888
7 6 -59 -0.7642 -0.3277
7 6 -58 1.2855 -0.1341
7 6 -57 -0.0563 0.0771
7 6 -56 -0.4064 -0.0002
7 6 -55 2.4241 -0.1563
7 6 -54 -0.9811 -0.2298
7 6 -53 3.0075 0.0387
7 6 -52 -2.3775 0.1637
7 6 -51 0.0006 0.0934
7 6 -50 -3.5155 -0.0930
7 6 -49 -0.5793 -0.0582
7 6 -48 -1.9809 0.0525
7 6 -47 1.0796 0.3904
7 6 -46 -3.5884 0.2179
7 6 -45 -2.0375 -0.0447
7 6 -44 0.9343 -0.0908
7 6 -43 -1.4168 0.2577
7 6 -42 3.1333 0.3094
7 6 -41 -2.8269 0.1180
7 6 -40 5.6220 -0.0584
7 6 -39 -0.1967 -0.1783
7 6 -38 1.9191 0.0643
7 6 -37 -0.1223 0.1825
7 6 -36 1.0895 0.0877
7 6 -35 0.2353 -0.4301
7 6 -34 -0.2517 -0.2370
7 6 -33 -3.1739 -0.0154
7 6 -32 -1.5708 0.1216
7 6 -31 1.5102 -0.2629
7 6 -30 -0.0620 -0.2584
7 6 -29 1.6602 -0.2259
7 6 -28 -5.0210 -0.0885
7 6 -27 3.7405 0.1860
7 6 -26 -1.7333 0.0204
7 6 -25 2.4315 -0.2168
7 6 -24 -4.0337 -0.2818
7 6 -23 5.2244 0.4523
7 6 -22 -1.4492 0.2283
7 6 -21 0.1972 0.0766
7 6 -20 -1.9441 -0.1460
7 6 -19 -0.2919 0.2840
7 6 -18 4.1422 0.1160
7 6 -17 -2.1204 0.3500
7 6 -16 -4.1869 0.2054
7 6 -15 -4.7580 -0.1308
7 6 -14 6.0446 -0.1161
7 6 -13 -1.8341 0.2897
7 6 -12 -0.9340 0.3643
7 6 -11 -4.7622 -0.3866
7 6 -10 3.1755 -0.1425
7 6 -9 -1.0984 -0.0931
7 6 -8 2.1717 0.1288
7 6 -7 -2.6690 -0.2473
7 6 -6 1.7605 0.0719
7 6 -5 2.3003 -0.4135
7 6 -4 0.8690 -0.2534
7 6 -3 -0.7768 0.0971
7 6 -2 0.7617 0.2219
7 6 -1 3.0572 -0.3540
7 6 0 1.0104 -0.3316
7 6 1 -1.8816 0.2556
7 6 2 -1.9077 0.0473
7 6 3 -3.4334 0.1074
7 6 4 4.2852 0.0001
7 6 5 0.1775 0.1407
7 6 6 -4.2192 -0.2799
7 6 7 -1.3819 0.4860
7 6 8 1.7997 0.3251
7 6 9 -1.8165 -0.0500
7 6 10 -0.7592 -0.2900
7 6 11 1.7016 0.3580
7 6 12 -0.7878 0.2176
7 6 13 -0.5831 -0.1155
7 6 14 1.6139 0.0565
7 6 15 2.2449 -0.1132
7 6 16 2.1871 -0.1767
7 6 17 1.4659 -0.0430
7 6 18 1.2793 0.3597
7 6 19 -3.1514 -0.4377
7 6 20 2.2010 -0.3418
7 6 21 2.9248 -0.0117
7 6 22 0.8031 0.2379
7 6 23 -0.3862 -0.3184
7 6 24 -1.2325 -0.0708
7 6 25 -0.6417 -0.0064
7 6 26 2.2435 -0.1541
7 6 27 -0.1840 0.0723
7 6 28 -4.2234 0.2996
7 6 29 -4.0330 0.0195
7 6 30 0.7802 -0.3423
7 6 31 -0.9354 0.3392
7 6 32 -0.8176 0.3271
7 6 33 5.2100 0.0761
7 6 34 2.6907 -0.0932
7 6 35 1.4838 0.2649
7 6 36 -0.6270 -0.0519
7 6 37 2.6690 0.1160
7 6 38 0.4898 0.2471
7 6 39 1.2937 -0.0236
7 6 40 1.5450 -0.3352
7 6 41 0.8030 0.0272
7 6 42 2.1164 0.2646
7 6 43 0.5758 -0.2262
7 6 44 0.2835 -0.2234
7 6 45 -3.7619 -0.0928
7 6 46 1.7385 -0.0574
7 6 47 -0.7891 -0.1931
7 6 48 2.0905 0.1594
7 6 49 0.3973 -0.1233
7 6 50 2.2100 -0.2992
7 6 51 1.7860 -0.0211
7 6 52 -3.9035 0.3128
7 6 53 2.0407 -0.0470
7 6 54 -3.7894 -0.1677
7 6 55 -4.4389 0.0781
7 6 56 0.1536 0.0122
7 6 57 1.6172 0.1067
7 6 58 -0.4801 0.1625
7 6 59 -0.1326 0.1586
7 6 60 -3.3808 -0.1800
7 6 61 2.6378 0.0759
7 7 -54 0.0981 0.1740
7 7 -52 2.8526 0.1280
7 7 -50 -0.3239 0.0998
7 7 -48 0.8340 -0.1618
7 7 -46 5.0994 -0.0740
7 7 -44 -2.4452 -0.3297
7 7 -42 0.9466 -0.2586
7 7 -40 -3.9124 -0.2311
7 7 -38 2.8531 -0.2864
7 7 -36 -2.5641 0.0654
7 7 -34 4.8464 -0.0410
7 7 -32 -5.1045 0.2627
7 7 -30 -4.1061 0.2585
7 7 -28 -6.0764 0.2053
7 7 -26 -0.6058 0.3450
7 7 -24 -3.5948 0.0158
7 7 -22 1.9879 0.1126
7 7 -20 -0.3086 -0.1403
7 7 -18 -3.9886 -0.2155
7 7 -16 6.1241 -0.1229
7 7 -14 -0.9078 -0.3390
7 7 -12 2.7854 0.0040
7 7 -10 1.2074 -0.1464
7 7 -8 2.9801 0.0634
7 7 -6 -3.9226 0.1545
7 7 -4 2.8173 0.0164
7 7 -2 -0.9238 0.2614
7 7 0 1.5596 -0.0547
7 7 2 -1.4408 0.0991
7 7 4 -5.4596 -0.0406
7 7 6 0.1900 -0.1215
7 7 8 -4.0537 0.0352
7 7 10 -0.6009 -0.1779
7 7 12 4.3499 0.0834
7 7 14 2.6738 -0.0199
7 7 16 -2.2152 0.0464
7 7 18 3.2035 0.1560
7 7 20 -0.6295 -0.0248
7 7 22 -0.3281 0.1093
7 7 24 2.0772 -0.0445
7 7 26 -3.0460 -0.0644
7 7 28 1.6832 -0.0652
7 7 30 -2.4256 -0.1669
7 7 32 -1.4995 -0.0506
7 7 34 -1.2395 -0.1256
7 7 36 0.9747 -0.0256
7 7 38 0.6142 0.0330
7 7 40 7.5391 0.0573
7 7 42 0.9482 0.1583
7 7 44 2.1600 0.0735
7 7 46 0.9816 0.1374
7 7 48 -1.8317 0.0571
7 7 50 -1.8801 -0.0055
7 7 52 -1.1629 0.0475
7 7 54 3.7644 -0.1392
8 0 0 5.8823 0.3354
8 0 1 -4.0912 0.0949
8 0 2 5.5799 -0.2941
8 0 3 1.8478 -0.0358
8 0 4 8.1269 0.1599
8 0 5 5.9414 -0.1090
8 0 6 -8.8866 0.1756
8 0 7 -9.0100 -0.0298
8 0 8 -2.7356 -0.2229
8 0 9 1.1846 -0.2031
8 0 10 -7.8296 0.4353
8 0 11 1.9822 -0.0171
8 0 12 -10.2144 -0.3061
8 0 13 -6.4775 -0.1082
8 0 14 15.2772 0.2271
8 0 15 -15.1358 -0.0884
8 0 16 -17.6797 0.0312
8 0 17 -7.3753 0.1156
8 0 18 -0.8968 -0.2257
8 0 19 3.7063 -0.1039
8 0 20 2.9551 0.3837
8 0 21 -13.6113 0.1659
8 0 22 11.2380 -0.4373
8 0 23 -6.6393 0.0620
8 0 24 15.0157 0.3058
8 0 25 -1.5836 -0.0230
8 0 26 -9.8806 -0.0997
8 0 27 -5.0488 0.1999
8 0 28 0.8614 -0.1778
8 0 29 -2.9177 -0.1476
8 0 30 2.8948 0.3714
8 0 31 1.9592 0.1511
8 0 32 -5.1322 -0.4590
8 0 33 -8.5625 -0.0885
8 0 34 -0.5742 0.3469
8 0 35 7.2036 -0.0510
8 0 36 1.3357 -0.1713
8 0 37 2.2008 0.1119
8 0 38 -1.1881 -0.0902
8 0 39 1.0491 -0.1935
8 0 40 -3.1946 0.3316
8 0 41 -1.0460 0.2108
8 0 42 -0.9034 -0.4210
8 0 43 1.1590 -0.1545
8 0 44 1.4379 0.4097
8 0 45 -3.8666 0.0776
8 0 46 4.0283 -0.2538
8 0 47 -2.1284 0.0630
8 0 48 2.9417 0.0078
8 0 49 -5.0335 -0.1693
8 0 50 -0.0374 0.1896
8 0 51 1.3679 0.1933
8 0 52 1.7422 -0.3821
8 0 53 -0.7033 -0.2332
8 0 54 1.5365 0.3735
8 0 55 1.1564 0.1051
8 0 56 -1.6671 -0.2799
8 0 57 3.7437 -0.0172
8 0 58 -0.3806 0.1121
8 0 59 -0.3005 -0.1207
8 0 60 -1.7877 0.1336
8 0 61 2.3844 0.2024
8 0 62 -0.9005 -0.2403
8 0 63 -1.0856 -0.1836
8 0 64 -0.6463 0.3689
8 0 65 1.0533 0.2186
8 0 66 1.8698 -0.2686
8 0 67 -1.3082 -0.0290
8 0 68 1.9734 0.1909
8 0 69 -0.9717 0.0124
8 0 70 -0.6328 0.0072
8 0 71 0.0761 0.1584
8 0 72 2.2280 -0.1425
8 0 73 0.7734 -0.2346
8 0 74 -1.6051 0.2056
8 0 75 1.9424 0.2266
8 0 76 0.2651 -0.2921
8 0 77 2.1035 -0.1521
8 0 78 0.0811 0.1181
8 0 79 1.4464 -0.1112
8 1 -76 0.4472 -0.0219
8 1 -75 3.8978 -0.0069
8 1 -74 0.3296 0.0274
8 1 -73 -1.0808 0.1095
8 1 -72 -1.8113 -0.0170
8 1 -71 5.0076 0.0535
8 1 -70 1.5558 -0.1956
8 1 -69 -0.8749 -0.0468
8 1 -68 1.0604 0.0111
8 1 -67 1.6278 0.1277
8 1 -66 -3.2136 -0.2794
8 1 -65 2.2710 -0.1804
8 1 -64 0.8496 0.0124
8 1 -63 2.3995 -0.0248
8 1 -62 -0.1804 -0.1108
8 1 -61 -3.4505 -0.0602
8 1 -60 -1.9477 -0.0311
8 1 -59 1.2975 -0.2451
8 1 -58 -2.6031 0.1850
8 1 -57 -2.1009 0.1021
8 1 -56 -0.3892 -0.0179
8 1 -55 1.2438 -0.2788
8 1 -54 -1.8689 0.3296
8 1 -53 -3.7752 0.1188
8 1 -52 -1.4195 0.0994
8 1 -51 0.3561 0.0409
8 1 -50 3.8635 0.1541
8 1 -49 0.2180 0.0285
8 1 -48 -3.8243 0.1993
8 1 -47 3.6068 0.3564
8 1 -46 2.3975 -0.2109
8 1 -45 3.8218 -0.0583
8 1 -44 2.8933 0.0921
8 1 -43 4.9019 0.3211
8 1 -42 0.8010 -0.3602
8 1 -41 3.2041 -0.0262
8 1 -40 -1.0980 -0.2420
8 1 -39 1.3462 -0.1114
8 1 -38 -3.4002 -0.1634
8 1 -37 0.0057 0.0718
8 1 -36 -2.9371 -0.4801
8 1 -35 3.8342 -0.4664
8 1 -34 -5.5236 0.1267
8 1 -33 -2.6274 0.0481
8 1 -32 -3.3522 -0.2563
8 1 -31 -3.9084 -0.3196
8 1 -30 -3.3576 0.2310
8 1 -29 -1.4287 -0.1222
8 1 -28 -3.4358 0.2928
8 1 -27 -0.1434 0.1853
8 1 -26 2.9768 0.1053
8 1 -25 -11.1808 -0.1865
8 1 -24 0.1203 0.6757
8 1 -23 5.8046 0.4857
8 1 -22 -10.2510 0.0131
8 1 -21 2.0120 0.0082
8 1 -20 7.3791 0.4231
8 1 -19 7.6007 0.2527
8 1 -18 -6.4020 0.0594
8 1 -17 1.8886 0.2496
8 1 -16 1.9892 -0.2474
8 1 -15 1.2983 -0.2263
8 1 -14 -0.0491 0.0508
8 1 -13 -4.2957 0.2917
8 1 -12 6.3071 -0.7041
8 1 -11 15.8466 -0.3771
8 1 -10 12.4069 -0.1258
8 1 -9 -7.0556 -0.0071
8 1 -8 -3.0053 -0.4782
8 1 -7 -3.5225 -0.0707
8 1 -6 16.3365 -0.3379
8 1 -5 -10.2588 -0.3719
8 1 -4 -8.0801 0.1193
8 1 -3 -7.5929 0.2576
8 1 -2 9.8607 -0.2661
8 1 -1 -11.4341 -0.3735
8 1 0 2.1482 0.4969
8 1 1 1.0818 0.2183
8 1 2 -1.6088 0.1254
8 1 3 -9.8450 0.0653
8 1 4 -6.7093 0.4005
8 1 5 7.1720 -0.0651
8 1 6 -11.7447 0.4653
8 1 7 -14.6945 0.4636
8 1 8 0.4658 0.0200
8 1 9 4.8583 -0.2569
8 1 10 2.5372 0.4085
8 1 11 -1.9061 0.3205
8 1 12 2.1819 -0.2312
8 1 13 -4.4903 -0.0919
8 1 14 0.1696 0.0065
8 1 15 22.8200 -0.1421
8 1 16 -4.3558 -0.2640
8 1 17 -1.1045 0.1695
8 1 18 4.4606 -0.4311
8 1 19 -5.5300 -0.4046
8 1 20 6.3531 -0.1110
8 1 21 1.6940 0.2004
8 1 22 8.9284 -0.5070
8 1 23 -8.7455 -0.2357
8 1 24 -5.2131 0.0302
8 1 25 -1.2916 -0.0264
8 1 26 2.1146 -0.1451
8 1 27 -9.1113 0.1664
8 1 28 2.5917 0.0637
8 1 29 -2.8054 -0.2356
8 1 30 -2.6698 0.2973
8 1 31 -1.2419 0.3289
8 1 32 3.4343 0.0864
8 1 33 -2.8712 -0.1663
8 1 34 -2.2171 0.4523
8 1 35 -1.8388 0.1043
8 1 36 2.7936 0.1278
8 1 37 1.2500 0.0530
8 1 38 -0.9676 0.1829
8 1 39 -0.1114 -0.1909
8 1 40 -0.0145 0.1225
8 1 41 4.2417 0.1966
8 1 42 -2.5526 -0.1983
8 1 43 -3.8485 -0.2316
8 1 44 -1.3857 -0.0068
8 1 45 2.6771 0.1349
8 1 46 -0.1239 -0.3409
8 1 47 2.0815 0.0160
8 1 48 -0.5252 -0.1602
8 1 49 5.4942 -0.0388
8 1 50 -6.5478 -0.1741
8 1 51 -0.8394 0.2261
8 1 52 -0.0591 -0.2300
8 1 53 -0.5608 -0.1349
8 1 54 0.2344 0.0759
8 1 55 4.6562 0.1463
8 1 56 0.9026 -0.1066
8 1 57 -1.7452 -0.0420
8 1 58 0.9719 0.1757
8 1 59 0.9432 -0.0869
8 1 60 2.6477 0.0931
8 1 61 -2.7760 0.0906
8 1 62 -1.5199 0.1270
8 1 63 -2.9084 -0.1863
8 1 64 0.8939 0.1849
8 1 65 -0.6751 0.0859
8 1 66 -0.3503 0.0188
8 1 67 -0.6129 -0.0797
8 1 68 -1.0469 0.1294
8 1 69 0.2234 0.0012
8 1 70 -1.2165 -0.0478
8 1 71 -0.4166 0.0948
8 1 72 -2.4443 -0.0070
8 1 73 1.7015 -0.0816
8 1 74 -2.1712 -0.0624
8 1 75 -2.0844 0.0825
8 1 76 1.1741 -0.1325
8 2 -73 1.6211 0.2159
8 2 -72 0.5499 -0.0249
8 2 -71 -3.6074 -0.2557
8 2 -70 -0.2086 0.1349
8 2 -69 2.6739 -0.0516
8 2 -68 0.4315 -0.1681
8 2 -67 1.7539 0.0676
8 2 -66 -1.9418 0.1762
8 2 -65 -2.3989 -0.2428
8 2 -64 -0.6183 -0.1277
8 2 -63 -1.0879 0.3285
8 2 -62 2.1079 0.0705
8 2 -61 2.4644 -0.2218
8 2 -60 0.4137 0.1029
8 2 -59 -1.6274 0.2028
8 2 -58 1.1546 -0.1469
8 2 -57 1.2365 0.1271
8 2 -56 0.3094 0.2198
8 2 -55 -0.1226 -0.1416
8 2 -54 0.3857 -0.2392
8 2 -53 4.5999 0.3890
8 2 -52 0.2243 0.0425
8 2 -51 1.5803 -0.3103
8 2 -50 -6.8618 -0.0374
8 2 -49 4.5770 0.1970
8 2 -48 0.1540 -0.2666
8 2 -47 -1.0186 -0.0966
8 2 -46 -2.8538 0.2195
8 2 -45 0.7769 -0.2591
8 2 -44 -3.4831 -0.2835
8 2 -43 2.7270 0.1854
8 2 -42 1.0857 0.1573
8 2 -41 -0.0974 -0.4783
8 2 -40 -1.3536 0.0574
8 2 -39 0.1888 0.1966
8 2 -38 1.8657 -0.0863
8 2 -37 -3.8506 -0.1483
8 2 -36 -1.9930 0.3832
8 2 -35 -0.4018 -0.0160
8 2 -34 0.0627 -0.1895
8 2 -33 -0.6361 0.3669
8 2 -32 1.9458 0.3375
8 2 -31 -7.3545 -0.1702
8 2 -30 -4.0073 -0.0346
8 2 -29 2.5260 0.4869
8 2 -28 6.7685 -0.0785
8 2 -27 -1.1938 -0.0288
8 2 -26 -3.6981 0.2087
8 2 -25 5.1280 0.0370
8 2 -24 -1.3865 -0.4153
8 2 -23 2.9720 0.1886
8 2 -22 3.2528 0.1713
8 2 -21 1.7741 -0.4505
8 2 -20 3.8880 -0.3219
8 2 -19 7.8173 0.1406
8 2 -18 -2.4208 -0.1682
8 2 -17 -3.9830 -0.3875
8 2 -16 -0.8164 0.0543
8 2 -15 -2.3983 -0.1589
8 2 -14 4.4557 -0.3750
8 2 -13 -15.1434 0.0390
8 2 -12 -8.0668 0.3152
8 2 -11 -8.8523 -0.3431
8 2 -10 -1.8706 -0.1372
8 2 -9 -1.2678 0.3480
8 2 -8 -0.5084 0.2306
8 2 -7 -5.0179 -0.1142
8 2 -6 -4.1060 0.3434
8 2 -5 -8.8128 0.2178
8 2 -4 12.3312 -0.0099
8 2 -3 -3.2052 0.2853
8 2 -2 -13.8909 0.5122
8 2 -1 0.6569 -0.0603
8 2 0 10.1029 -0.1217
8 2 1 4.9622 0.4129
8 2 2 0.3932 0.1300
8 2 3 3.3130 -0.1368
8 2 4 18.4709 -0.0456
8 2 5 7.9380 0.1272
8 2 6 18.7845 -0.3965
8 2 7 1.3046 -0.0291
8 2 8 6.0077 0.0358
8 2 9 -1.4810 -0.3186
8 2 10 7.1193 -0.5489
8 2 11 1.4669 0.0679
8 2 12 2.2965 -0.0672
8 2 13 -0.6378 -0.4543
8 2 14 1.0265 -0.1575
8 2 15 -4.3429 -0.0123
8 2 16 -0.7801 -0.2293
8 2 17 -5.3302 -0.1212
8 2 18 0.0414 0.3402
8 2 19 -6.4548 -0.1500
8 2 20 -7.6691 -0.1064
8 2 21 -5.7148 0.2965
8 2 22 -1.0091 0.4324
8 2 23 7.2332 -0.1002
8 2 24 -3.9946 0.2401
8 2 25 5.3305 0.3458
8 2 26 5.7517 0.1191
8 2 27 -2.6935 0.1555
8 2 28 -3.4750 0.3824
8 2 29 4.7872 0.0334
8 2 30 6.8116 -0.1972
8 2 31 0.4134 0.3052
8 2 32 7.2098 0.1258
8 2 33 3.6607 -0.2542
8 2 34 3.1300 -0.2467
8 2 35 -1.4056 0.1210
8 2 36 3.8673 -0.2930
8 2 37 4.3368 -0.1950
8 2 38 0.0697 -0.0810
8 2 39 -0.6532 -0.2374
8 2 40 -0.2854 -0.4151
8 2 41 2.7944 0.0754
8 2 42 -0.3044 0.0870
8 2 43 -1.7880 -0.3851
8 2 44 -1.4629 -0.1324
8 2 45 -0.2755 0.1699
8 2 46 -2.1241 0.0893
8 2 47 2.5237 -0.1320
8 2 48 -4.6661 0.2435
8 2 49 3.5766 -0.0191
8 2 50 -4.3438 0.0086
8 2 51 -0.9979 0.2601
8 2 52 0.0800 0.3570
8 2 53 3.7826 -0.1951
8 2 54 -6.6062 -0.0334
8 2 55 -0.7207 0.3159
8 2 56 1.0920 0.1514
8 2 57 0.9722 -0.0787
8 2 58 -0.8646 0.0330
8 2 59 1.2518 0.0136
8 2 60 -1.2017 -0.1747
8 2 61 3.5203 0.1508
8 2 62 1.2940 0.0191
8 2 63 2.3610 -0.2499
8 2 64 -3.3185 -0.2671
8 2 65 -3.9061 0.1840
8 2 66 -2.3124 -0.0544
8 2 67 1.7849 -0.2469
8 2 68 -3.3587 -0.1554
8 2 69 -3.1507 -0.0142
8 2 70 -2.5227 -0.0904
8 2 71 -0.2570 0.0143
8 2 72 -0.5314 0.1497
8 2 73 -2.8043 -0.2225
8 2 74 2.0629 -0.0360
8 3 -70 -2.7990 -0.0518
8 3 -69 -0.9267 0.1812
8 3 -68 -0.5700 -0.1487
8 3 -67 -1.4473 -0.1485
8 3 -66 -0.0669 0.2068
8 3 -65 -1.1246 0.0989
8 3 -64 0.2162 0.0135
8 3 -63 -1.8015 -0.1790
8 3 -62 -2.0668 0.0885
8 3 -61 -2.4689 0.0238
8 3 -60 -0.8018 0.2474
8 3 -59 1.3609 -0.0572
8 3 -58 -1.4961 -0.0618
8 3 -57 -1.1348 -0.0721
8 3 -56 0.0647 0.3144
8 3 -55 1.7852 0.0583
8 3 -54 0.1493 -0.1114
8 3 -53 -2.5690 -0.0039
8 3 -52 1.7573 0.0603
8 3 -51 5.0795 0.0769
8 3 -50 3.6437 -0.0263
8 3 -49 -0.7141 0.1259
8 3 -48 2.7343 -0.2978
8 3 -47 3.4317 0.0536
8 3 -46 1.5984 0.0827
8 3 -45 1.1911 0.1302
8 3 -44 1.2870 -0.4068
8 3 -43 -0.2497 0.0430
8 3 -42 -3.4931 0.0619
8 3 -41 -2.0762 0.0305
8 3 -40 -0.0286 -0.0776
8 3 -39 4.2292 -0.0391
8 3 -38 -6.7626 -0.1123
8 3 -37 -3.6210 -0.0721
8 3 -36 -4.0316 0.3261
8 3 -35 0.7126 -0.1240
8 3 -34 -5.4980 -0.1592
8 3 -33 -1.8399 -0.1216
8 3 -32 0.5848 0.3926
8 3 -31 5.4007 -0.1073
8 3 -30 -8.2617 0.0608
8 3 -29 -3.7592 -0.0927
8 3 -28 -1.8778 0.0507
8 3 -27 6.6381 -0.0158
8 3 -26 0.0342 0.3074
8 3 -25 -1.4947 -0.0183
8 3 -24 5.9486 -0.2751
8 3 -23 3.0442 0.1314
8 3 -22 -3.2249 0.2492
8 3 -21 -4.6655 0.1037
8 3 -20 4.3459 -0.2559
8 3 -19 -1.5683 0.1918
8 3 -18 3.8245 -0.1296
8 3 -17 -5.1144 0.1788
8 3 -16 2.3085 0.0387
8 3 -15 -2.6695 0.0939
8 3 -14 2.7742 -0.4310
8 3 -13 6.2802 0.1406
8 3 -12 -7.2473 0.2144
8 3 -11 -0.5783 -0.0517
8 3 -10 -4.3908 -0.2935
8 3 -9 -1.4675 -0.0438
8 3 -8 2.9309 0.0954
8 3 -7 -6.4975 -0.1557
8 3 -6 1.7293 0.1734
8 3 -5 -3.0047 -0.2065
8 3 -4 -2.0397 -0.1332
8 3 -3 3.7690 -0.1551
8 3 -2 3.5339 0.4356
8 3 -1 -11.3439 -0.2201
8 3 0 -1.7973 -0.1366
8 3 1 -0.1247 -0.0287
8 3 2 5.2825 0.2373
8 3 3 -10.5774 -0.0441
8 3 4 1.3260 0.0871
8 3 5 -0.0973 0.0821
8 3 6 3.1938 -0.1510
8 3 7 3.6992 0.1924
8 3 8 7.5741 0.2550
8 3 9 4.2859 0.1450
8 3 10 4.6314 -0.3106
8 3 11 7.7295 0.2556
8 3 12 5.8820 0.0950
8 3 13 -0.8604 0.1287
8 3 14 1.9281 -0.1238
8 3 15 6.7181 0.1302
8 3 16 5.2884 -0.2049
8 3 17 -5.2710 0.0329
8 3 18 4.1473 0.1109
8 3 19 0.1904 -0.1139
8 3 20 0.4196 -0.2790
8 3 21 -3.3379 -0.0768
8 3 22 0.5186 0.1393
8 3 23 -6.2573 -0.2725
8 3 24 -0.1704 -0.0717
8 3 25 -2.2772 -0.1415
8 3 26 4.9528 -0.0091
8 3 27 3.2563 -0.2014
8 3 28 2.5464 0.1868
8 3 29 0.7541 -0.1291
8 3 30 -0.6787 -0.0924
8 3 31 2.9234 0.0214
8 3 32 1.3219 0.2425
8 3 33 7.6268 -0.0205
8 3 34 -2.0080 -0.0157
8 3 35 4.1479 0.2242
8 3 36 0.8810 0.0785
8 3 37 4.8940 0.1447
8 3 38 -0.4318 0.1192
8 3 39 1.7233 0.2038
8 3 40 0.8147 -0.1099
8 3 41 2.4575 0.1843
8 3 42 -1.5277 0.0928
8 3 43 0.4004 0.0529
8 3 44 0.8713 -0.1667
8 3 45 1.1973 0.0666
8 3 46 -7.3525 -0.0836
8 3 47 4.1586 -0.0842
8 3 48 5.2699 -0.0438
8 3 49 5.6871 -0.0836
8 3 50 -1.5994 -0.1794
8 3 51 -1.4768 -0.1308
8 3 52 0.3979 0.0779
8 3 53 -2.1356 -0.1272
8 3 54 -0.4869 -0.0919
8 3 55 3.5866 -0.0992
8 3 56 -0.1279 0.0712
8 3 57 1.0155 -0.0671
8 3 58 -3.0690 0.1066
8 3 59 1.7607 0.0164
8 3 60 -1.1406 0.0217
8 3 61 -1.5804 -0.0369
8 3 62 -1.2082 0.1860
8 3 63 0.5579 0.0877
8 3 64 -0.4014 0.0431
8 3 65 3.4060 -0.0345
8 3 66 -1.9885 0.1252
8 3 67 -1.6492 0.1321
8 3 68 -0.2605 0.0321
8 3 69 1.2989 -0.0826
8 3 70 -0.7660 -0.1146
8 4 -66 -1.0981 -0.0606
8 4 -65 -3.1777 0.1413
8 4 -64 0.5717 -0.2087
8 4 -63 -2.0469 -0.0442
8 4 -62 0.7848 0.0910
8 4 -61 -0.7456 -0.0595
8 4 -60 -0.8934 0.0009
8 4 -59 -3.4712 0.2006
8 4 -58 -0.0943 0.0854
8 4 -57 -1.1384 -0.1458
8 4 -56 0.2379 0.1824
8 4 -55 -2.1081 0.3378
8 4 -54 -1.3435 -0.0060
8 4 -53 2.9341 -0.1179
8 4 -52 -2.7454 0.2852
8 4 -51 -1.2091 0.0898
8 4 -50 -2.2533 -0.0385
8 4 -49 3.1956 0.1225
8 4 -48 2.0680 0.0799
8 4 -47 1.0399 -0.3529
8 4 -46 -2.0889 -0.0284
8 4 -45 4.6014 0.2618
8 4 -44 1.8915 -0.1987
8 4 -43 4.2046 -0.4357
8 4 -42 2.6702 -0.0001
8 4 -41 2.5427 0.0199
8 4 -40 -2.6201 -0.2915
8 4 -39 1.3790 0.0100
8 4 -38 4.7563 -0.0311
8 4 -37 1.9908 -0.2976
8 4 -36 -4.1088 -0.0962
8 4 -35 -0.7829 0.4507
8 4 -34 -1.0624 -0.0647
8 4 -33 -1.8309 -0.2614
8 4 -32 -1.2333 0.2198
8 4 -31 2.1169 0.4168
8 4 -30 1.0474 -0.0259
8 4 -29 -2.9232 0.1105
8 4 -28 1.7343 0.3234
8 4 -27 -6.3398 -0.0538
8 4 -26 0.5035 0.1029
8 4 -25 -1.3276 0.4207
8 4 -24 1.3389 0.1126
8 4 -23 -2.1318 -0.4809
8 4 -22 2.1933 0.1886
8 4 -21 0.5984 0.2743
8 4 -20 1.7572 -0.1851
8 4 -19 1.4539 -0.3632
8 4 -18 -0.2678 0.0914
8 4 -17 1.5836 -0.2411
8 4 -16 -4.5236 -0.2419
8 4 -15 2.8081 0.1558
8 4 -14 -0.9530 -0.1496
8 4 -13 3.6184 -0.5507
8 4 -12 2.9514 -0.0744
8 4 -11 -1.0864 0.4751
8 4 -10 1.6643 -0.2971
8 4 -9 -1.6372 -0.2247
8 4 -8 7.0704 0.1248
8 4 -7 1.8161 0.2736
8 4 -6 2.2553 -0.1512
8 4 -5 -1.6610 0.4103
8 4 -4 -2.4357 0.1572
8 4 -3 -0.9491 -0.1500
8 4 -2 2.3857 0.1899
8 4 -1 0.7716 0.6334
8 4 0 -0.6411 0.0010
8 4 1 -5.7343 -0.3589
8 4 2 3.9804 0.3748
8 4 3 -1.7802 0.1721
8 4 4 -0.2248 -0.0881
8 4 5 -0.4131 -0.1449
8 4 6 -0.6530 0.1768
8 4 7 -0.2393 -0.5063
8 4 8 3.2126 -0.0288
8 4 9 -1.2083 0.1544
8 4 10 4.6176 -0.2109
8 4 11 -1.2727 -0.6851
8 4 12 5.6999 0.0535
8 4 13 4.4896 0.1819
8 4 14 6.1539 -0.3628
8 4 15 -2.5330 -0.1417
8 4 16 5.8124 0.0260
8 4 17 2.2217 -0.0328
8 4 18 1.3840 -0.1432
8 4 19 -2.8635 0.5198
8 4 20 3.1637 -0.0478
8 4 21 0.4054 -0.1513
8 4 22 -1.2765 0.1788
8 4 23 2.6312 0.6500
8 4 24 -4.3170 -0.0819
8 4 25 -3.5519 0.0104
8 4 26 0.1956 0.3044
8 4 27 0.5015 0.1523
8 4 28 -4.2870 -0.0094
8 4 29 -0.9058 0.2145
8 4 30 -0.7150 0.1133
8 4 31 2.9576 -0.4234
8 4 32 -3.4098 0.1001
8 4 33 -0.1206 0.1745
8 4 34 1.3449 -0.1623
8 4 35 2.5073 -0.5256
8 4 36 0.1866 0.0884
8 4 37 0.2091 -0.1515
8 4 38 -2.4940 -0.2168
8 4 39 4.5652 -0.1183
8 4 40 -0.0033 -0.0364
8 4 41 1.7301 -0.3374
8 4 42 0.5891 -0.0553
8 4 43 1.1858 0.2930
8 4 44 0.2042 -0.1185
8 4 45 1.7906 -0.1441
8 4 46 -1.1484 0.1287
8 4 47 -0.8333 0.3293
8 4 48 -2.5252 -0.0771
8 4 49 0.9200 0.2311
8 4 50 5.0752 0.1620
8 4 51 0.7872 0.1040
8 4 52 -3.6935 0.0882
8 4 53 5.2094 0.4129
8 4 54 -5.7687 0.0177
8 4 55 -1.5389 -0.1217
8 4 56 -2.1388 0.1866
8 4 57 1.3517 0.2322
8 4 58 0.8360 -0.1043
8 4 59 0.8755 -0.1069
8 4 60 -2.3106 0.1141
8 4 61 0.8190 -0.0920
8 4 62 0.6641 -0.1459
8 4 63 0.6949 -0.0635
8 4 64 -1.0189 -0.0832
8 4 65 -1.5859 -0.2382
8 4 66 4.6934 -0.0896
8 5 -61 1.1344 -0.0477
8 5 -60 1.4531 -0.0290
8 5 -59 0.5408 0.0753
8 5 -58 -1.3486 -0.0981
8 5 -57 1.2943 0.0511
8 5 -56 -0.9063 -0.3071
8 5 -55 1.5334 0.1205
8 5 -54 -2.7719 0.0058
8 5 -53 0.6759 0.1820
8 5 -52 -1.0988 -0.3898
8 5 -51 2.7390 0.0978
8 5 -50 -2.5847 -0.0098
8 5 -49 -0.1350 0.2648
8 5 -48 -3.5834 -0.1160
8 5 -47 2.5035 -0.0378
8 5 -46 -0.6746 0.0234
8 5 -45 -2.1669 0.0475
8 5 -44 -2.1579 0.2800
8 5 -43 -1.3240 -0.1569
8 5 -42 0.7305 0.0691
8 5 -41 -0.4794 -0.2368
8 5 -40 -2.4086 0.4044
8 5 -39 0.3513 -0.2083
8 5 -38 3.8574 0.1554
8 5 -37 0.9387 -0.3425
8 5 -36 1.0407 0.1629
8 5 -35 -0.7064 -0.1391
8 5 -34 4.1212 0.1460
8 5 -33 -0.7651 -0.1685
8 5 -32 -3.9706 -0.1932
8 5 -31 -1.8748 0.0575
8 5 -30 1.5105 -0.0178
8 5 -29 -0.3396 0.2105
8 5 -28 -0.8775 -0.3348
8 5 -27 1.6914 0.2454
8 5 -26 -1.2002 -0.1968
8 5 -25 -0.7519 0.4030
8 5 -24 -1.2491 -0.1609
8 5 -23 2.9283 0.3200
8 5 -22 -0.2888 -0.2538
8 5 -21 -2.1130 0.2462
8 5 -20 -0.6327 0.1105
8 5 -19 1.8314 0.1344
8 5 -18 0.4824 -0.0844
8 5 -17 4.5088 -0.1225
8 5 -16 0.5987 0.2035
8 5 -15 -4.5156 -0.2216
8 5 -14 2.3714 0.2001
8 5 -13 0.2192 -0.3646
8 5 -12 2.6123 0.0981
8 5 -11 -1.5189 -0.4427
8 5 -10 2.8934 0.3152
8 5 -9 -1.6485 -0.3248
8 5 -8 1.5667 -0.0354
8 5 -7 -0.3598 -0.3195
8 5 -6 1.3779 0.1214
8 5 -5 -0.4694 -0.0456
8 5 -4 2.9010 -0.0258
8 5 -3 -0.7967 0.0699
8 5 -2 1.9977 -0.1905
8 5 -1 -1.2826 0.2748
8 5 0 3.8276 0.0268
8 5 1 -0.7440 0.4301
8 5 2 0.5322 -0.3068
8 5 3 -3.5158 0.3687
8 5 4 -2.1506 -0.0095
8 5 5 -0.0125 0.4404
8 5 6 -0.3011 -0.1085
8 5 7 -6.3020 0.1722
8 5 8 1.4287 -0.0916
8 5 9 -1.6193 0.0985
8 5 10 -0.9860 0.1621
8 5 11 -2.3584 -0.0874
8 5 12 1.7594 -0.1062
8 5 13 -4.1109 -0.3437
8 5 14 2.3773 0.2130
8 5 15 0.7398 -0.2728
8 5 16 0.1022 0.0115
8 5 17 1.1754 -0.4626
8 5 18 5.0831 0.0383
8 5 19 3.0857 -0.3223
8 5 20 -1.2478 0.1410
8 5 21 1.4426 -0.1746
8 5 22 1.6064 -0.1380
8 5 23 1.4419 -0.1476
8 5 24 3.4117 0.1431
8 5 25 0.7539 0.1874
8 5 26 0.8463 -0.1051
8 5 27 3.1177 0.1727
8 5 28 2.4790 0.0028
8 5 29 1.9135 0.3475
8 5 30 -5.2696 0.0968
8 5 31 0.2985 0.3699
8 5 32 -1.5247 -0.1449
8 5 33 -1.4829 0.2347
8 5 34 -4.0029 0.1784
8 5 35 -2.0041 0.2625
8 5 36 -1.6769 -0.1103
8 5 37 1.7859 0.0034
8 5 38 -3.0387 0.0378
8 5 39 -5.2566 -0.0710
8 5 40 1.1916 0.0249
8 5 41 0.0861 -0.1475
8 5 42 0.3768 -0.1705
8 5 43 -1.8615 -0.3382
8 5 44 1.0735 0.0992
8 5 45 1.6380 -0.2089
8 5 46 -0.2168 -0.1713
8 5 47 -0.0669 -0.2809
8 5 48 -0.0909 0.0071
8 5 49 1.3925 -0.2333
8 5 50 -0.5255 0.0385
8 5 51 6.7815 0.0492
8 5 52 0.7797 -0.1029
8 5 53 0.5768 -0.0806
8 5 54 3.6512 0.2484
8 5 55 0.9572 0.2767
8 5 56 -3.3253 -0.1317
8 5 57 -0.4048 0.0611
8 5 58 -2.7044 0.1956
8 5 59 2.1904 0.2466
8 5 60 -0.8153 0.0382
8 5 61 -1.3427 0.1685
8 6 -54 1.5635 0.0559
8 6 -53 1.0923 -0.0124
8 6 -52 -4.2588 -0.0201
8 6 -51 0.3876 0.1302
8 6 -50 2.0712 0.1150
8 6 -49 -0.8046 0.0803
8 6 -48 -1.3312 0.0966
8 6 -47 0.8991 0.0476
8 6 -46 0.9172 -0.0136
8 6 -45 2.6716 0.0551
8 6 -44 -2.1868 0.1320
8 6 -43 2.0603 -0.0075
8 6 -42 0.4054 -0.0732
8 6 -41 -1.6634 -0.0747
8 6 -40 -0.6548 0.0089
8 6 -39 -2.3113 -0.0783
8 6 -38 -0.2351 -0.0571
8 6 -37 -1.5837 -0.1689
8 6 -36 -0.1384 -0.1645
8 6 -35 -0.0809 -0.1300
8 6 -34 -2.9747 -0.0141
8 6 -33 1.7246 -0.1297
8 6 -32 3.1764 -0.2125
8 6 -31 1.9821 -0.0609
8 6 -30 -0.7929 0.0090
8 6 -29 -1.3424 -0.0101
8 6 -28 -0.6963 -0.0296
8 6 -27 0.7576 0.0591
8 6 -26 -4.0309 -0.0257
8 6 -25 1.8373 0.1326
8 6 -24 -2.4228 0.1778
8 6 -23 -0.1269 0.1601
8 6 -22 -3.5198 -0.0394
8 6 -21 3.7795 0.1867
8 6 -20 -2.7362 0.2215
8 6 -19 1.3885 0.1339
8 6 -18 -2.0678 0.0534
8 6 -17 -3.1159 0.0921
8 6 -16 -0.3141 0.0588
8 6 -15 -0.8316 0.0147
8 6 -14 -0.1931 0.1170
8 6 -13 -1.9596 -0.0869
8 6 -12 4.3291 -0.1494
8 6 -11 0.8227 -0.0840
8 6 -10 0.2929 0.0663
8 6 -9 -3.4225 -0.2179
8 6 -8 4.7794 -0.1680
8 6 -7 3.7443 -0.1348
8 6 -6 5.6566 -0.0756
8 6 -5 -2.3167 -0.1898
8 6 -4 -0.5448 -0.0596
8 6 -3 0.3348 -0.0960
8 6 -2 0.0783 -0.1897
8 6 -1 -2.5180 -0.0350
8 6 0 -2.8934 0.0574
8 6 1 0.0128 -0.0409
8 6 2 1.9015 -0.1439
8 6 3 0.0379 0.1246
8 6 4 -1.3939 0.0461
8 6 5 -1.8158 0.0368
8 6 6 -0.2555 0.0452
8 6 7 -2.6662 0.1971
8 6 8 -1.7901 -0.0412
8 6 9 -3.0736 0.1192
8 6 10 2.5991 0.1870
8 6 11 -3.1176 0.1052
8 6 12 -2.2091 -0.0510
8 6 13 1.5392 0.1475
8 6 14 -0.2482 0.1426
8 6 15 0.8023 -0.0201
8 6 16 3.0223 0.0658
8 6 17 -0.7347 0.0588
8 6 18 -1.3561 -0.0216
8 6 19 -1.5872 -0.0985
8 6 20 5.2428 0.1691
8 6 21 2.0139 -0.0815
8 6 22 -0.3451 -0.1582
8 6 23 -1.7859 -0.1234
8 6 24 0.9582 0.0650
8 6 25 1.1513 -0.1872
8 6 26 -0.3027 -0.1094
8 6 27 1.3193 -0.0828
8 6 28 -0.2895 -0.1667
8 6 29 2.3237 -0.1572
8 6 30 2.0769 0.0153
8 6 31 1.9908 -0.0092
8 6 32 2.8145 -0.2636
8 6 33 0.4278 0.0086
8 6 34 -0.3139 0.0567
8 6 35 1.7423 0.0379
8 6 36 -0.4677 -0.0737
8 6 37 -2.1333 0.1670
8 6 38 2.3132 -0.0270
8 6 39 -2.1259 0.0600
8 6 40 -4.6314 0.1998
8 6 41 0.5697 0.2006
8 6 42 1.8286 -0.0561
8 6 43 -0.0880 0.0588
8 6 44 -1.8773 0.2856
8 6 45 0.8783 0.0472
8 6 46 0.0905 0.0084
8 6 47 0.3585 0.0793
8 6 48 -1.3142 0.1119
8 6 49 -0.8362 -0.1271
8 6 50 1.2864 0.0520
8 6 51 -2.6953 -0.0788
8 6 52 0.8626 -0.0816
8 6 53 -0.8713 -0.1482
8 6 54 0.4540 0.0436
8 7 -46 -1.7298 0.2416
8 7 -45 -1.1136 -0.1698
8 7 -44 2.8890 -0.0761
8 7 -43 -0.6064 0.0409
8 7 -42 0.9984 0.1345
8 7 -41 1.0095 -0.1982
8 7 -40 -1.0538 -0.2302
8 7 -39 -1.4720 0.1032
8 7 -38 -2.0873 -0.1817
8 7 -37 -0.2420 -0.0146
8 7 -36 -1.7086 -0.1313
8 7 -35 -0.4254 0.0304
8 7 -34 -3.3119 -0.3760
8 7 -33 -4.7360 0.2516
8 7 -32 -3.2682 0.0151
8 7 -31 -0.3058 -0.0539
8 7 -30 -1.4001 -0.2261
8 7 -29 0.5848 0.2107
8 7 -28 -1.9363 0.1154
8 7 -27 0.2759 0.0387
8 7 -26 0.8027 0.1525
8 7 -25 1.0078 -0.0429
8 7 -24 -0.9057 0.0968
8 7 -23 3.1405 0.0929
8 7 -22 0.4133 0.4480
8 7 -21 -0.0986 -0.2704
8 7 -20 -1.9496 0.0307
8 7 -19 -2.6382 0.0016
8 7 -18 4.2523 0.3436
8 7 -17 6.3293 -0.1889
8 7 -16 -1.1821 0.0253
8 7 -15 -1.3055 -0.1743
8 7 -14 -0.1009 -0.1159
8 7 -13 -2.2449 0.1160
8 7 -12 -3.1010 0.0342
8 7 -11 0.2097 -0.2091
8 7 -10 2.1886 -0.4365
8 7 -9 -2.0485 0.2820
8 7 -8 -0.9523 -0.0685
8 7 -7 -3.8830 -0.0015
8 7 -6 3.4054 -0.3574
8 7 -5 6.2947 0.1620
8 7 -4 -1.7616 -0.2029
8 7 -3 -1.0926 0.2695
8 7 -2 0.2416 0.0335
8 7 -1 1.6456 -0.0886
8 7 0 -0.7003 -0.1926
8 7 1 -4.7573 0.3042
8 7 2 -1.3819 0.3306
8 7 3 -0.2519 -0.1840
8 7 4 -1.8814 0.0263
8 7 5 3.8944 0.0005
8 7 6 -2.0708 0.2866
8 7 7 -1.9719 -0.0933
8 7 8 -1.3400 0.2813
8 7 9 -1.6486 -0.3414
8 7 10 -1.9253 -0.0062
8 7 11 2.8544 0.0470
8 7 12 -1.6782 0.2980
8 7 13 -1.9709 -0.3850
8 7 14 -0.9765 -0.2281
8 7 15 -4.8108 0.0582
8 7 16 -1.5816 -0.0009
8 7 17 -1.0057 -0.0456
8 7 18 3.0839 -0.1557
8 7 19 -4.0479 -0.0467
8 7 20 -0.6392 -0.3227
8 7 21 1.7145 0.3279
8 7 22 3.4380 0.0453
8 7 23 -0.0358 -0.0484
8 7 24 -0.9462 -0.3452
8 7 25 -1.4463 0.3553
8 7 26 4.8766 0.1068
8 7 27 3.1298 0.0771
8 7 28 1.2424 -0.0439
8 7 29 2.3169 0.0386
8 7 30 0.8663 -0.0032
8 7 31 1.7447 0.1723
8 7 32 -0.8367 0.2975
8 7 33 1.1670 -0.2773
8 7 34 0.5122 -0.1165
8 7 35 0.8119 0.0079
8 7 36 0.0000 0.3329
8 7 37 0.6779 -0.2546
8 7 38 -0.2180 -0.0623
8 7 39 5.6340 -0.1866
8 7 40 -3.5935 -0.0340
8 7 41 -3.9584 -0.0725
8 7 42 -0.2506 0.1248
8 7 43 -1.0658 -0.2301
8 7 44 -0.5947 -0.3449
8 7 45 -0.5375 0.1269
8 7 46 1.5501 0.1153
8 8 -34 1.1695 -0.0952
8 8 -32 -0.3383 0.1600
8 8 -30 -1.8563 -0.0845
8 8 -28 0.0177 -0.0523
8 8 -26 -4.5509 0.0548
8 8 -24 -2.2521 -0.2350
8 8 -22 0.1398 0.1367
8 8 -20 3.0111 -0.1536
8 8 -18 -6.3443 0.0410
8 8 -16 3.0205 0.1263
8 8 -14 2.1540 -0.1123
8 8 -12 -0.1874 0.2662
8 8 -10 1.8297 -0.1083
8 8 -8 -0.9771 0.1113
8 8 -6 -5.5039 0.0277
8 8 -4 2.9832 -0.1741
8 8 -2 -2.5995 0.1289
8 8 0 -0.2271 -0.2922
8 8 2 0.5294 0.0649
8 8 4 -5.7225 -0.0795
8 8 6 5.5418 -0.0946
8 8 8 2.4460 0.2207
8 8 10 -3.8513 -0.1375
8 8 12 4.5292 0.2964
8 8 14 1.7148 0.0068
8 8 16 3.0718 0.0910
8 8 18 -2.8891 0.1936
8 8 20 -2.4682 -0.1913
8 8 22 -3.3828 0.1898
8 8 24 2.2493 -0.2495
8 8 26 -5.5009 -0.0451
8 8 28 1.7003 -0.0420
8 8 30 1.4572 -0.2640
8 8 32 1.2227 0.1571
8 8 34 1.1795 -0.1885
9 0 0 -4.7554 -0.3034
9 0 1 -0.4605 0.0322
9 0 2 -4.7984 -0.1556
9 0 3 9.0106 0.2893
9 0 4 3.4585 0.0456
9 0 5 -3.6161 0.0558
9 0 6 4.4417 0.1448
9 0 7 -2.2494 0.1616
9 0 8 -0.7469 0.3384
9 0 9 -0.1138 0.1241
9 0 10 0.0238 0.3501
9 0 11 4.2906 -0.0816
9 0 12 -2.0053 0.3231
9 0 13 2.1883 0.1013
9 0 14 -8.7129 0.2224
9 0 15 -4.8759 -0.1550
9 0 16 8.8898 0.1018
9 0 17 -5.5820 -0.0563
9 0 18 4.3426 -0.0545
9 0 19 -2.8329 -0.0679
9 0 20 -0.9507 -0.1784
9 0 21 0.7791 -0.1827
9 0 22 3.1985 -0.2160
9 0 23 1.0303 0.0386
9 0 24 1.3666 -0.2807
9 0 25 3.1971 -0.1241
9 0 26 5.0140 -0.1694
9 0 27 3.1129 0.0443
9 0 28 0.4655 -0.1623
9 0 29 4.7906 0.0519
9 0 30 2.4334 0.0074
9 0 31 -4.9380 -0.0217
9 0 32 4.2838 0.0757
9 0 33 1.3369 0.1373
9 0 34 0.5868 0.1198
9 0 35 2.4671 -0.0331
9 0 36 -0.9290 0.2672
9 0 37 3.7703 0.1003
9 0 38 0.0109 0.0997
9 0 39 -3.5888 0.0018
9 0 40 0.8386 0.2041
9 0 41 0.6895 -0.0211
9 0 42 -0.2522 0.0471
9 0 43 -2.9013 0.0606
9 0 44 3.1997 -0.0681
9 0 45 2.6361 -0.1183
9 0 46 -4.2843 0.0058
9 0 47 -0.8278 0.0345
9 0 48 2.6387 -0.2766
9 0 49 -0.9977 -0.0721
9 0 50 0.5353 -0.0255
9 0 51 -1.7026 -0.0468
9 0 52 0.5991 -0.1918
9 0 53 0.1686 0.0289
9 0 54 0.2431 -0.1127
9 0 55 -1.8812 -0.0807
9 0 56 0.5721 0.0716
9 0 57 1.7629 0.0654
9 0 58 -2.7786 -0.1048
9 0 59 -1.8761 -0.0075
9 0 60 0.4078 0.2164
9 0 61 -0.2041 -0.0149
9 0 62 -1.3814 0.0310
9 0 63 -0.4172 0.0656
9 0 64 1.1437 0.1503
9 0 65 -0.4857 -0.0448
9 0 66 -1.8804 0.2021
9 0 67 -2.5702 0.1166
9 0 68 2.8869 -0.0867
9 0 69 -1.4574 -0.1009
9 0 70 -0.0537 0.1962
9 0 71 0.9742 -0.0171
9 0 72 2.3789 -0.1828
9 0 73 -2.9511 -0.0009
9 0 74 3.1032 0.1382
9 1 -72 0.3978 0.0684
9 1 -71 3.7316 -0.0791
9 1 -70 -0.1984 -0.0236
9 1 -69 0.2244 0.0718
9 1 -68 -3.5932 -0.0037
9 1 -67 4.2402 -0.0936
9 1 -66 4.3069 0.0804
9 1 -65 -0.5624 -0.0201
9 1 -64 -4.8481 -0.1513
9 1 -63 1.7398 -0.0886
9 1 -62 -0.1464 0.1602
9 1 -61 -1.1646 -0.1029
9 1 -60 -2.3351 -0.1089
9 1 -59 -0.8001 0.0066
9 1 -58 0.9368 0.0572
9 1 -57 0.5137 -0.0719
9 1 -56 -1.5021 0.0777
9 1 -55 -1.5108 0.0722
9 1 -54 -2.7017 -0.0805
9 1 -53 2.6139 0.0338
9 1 -52 -0.7465 0.1865
9 1 -51 2.7164 0.0501
9 1 -50 0.4447 -0.0771
9 1 -49 -1.7553 0.1349
9 1 -48 1.9277 0.0853
9 1 -47 4.4674 0.0144
9 1 -46 -0.9934 0.0540
9 1 -45 -0.6183 0.1027
9 1 -44 -0.9235 -0.1066
9 1 -43 -1.4455 -0.0388
9 1 -42 -1.9084 0.1201
9 1 -41 0.7394 -0.0428
9 1 -40 2.3839 -0.1706
9 1 -39 -6.0606 -0.0407
9 1 -38 -1.6492 0.0102
9 1 -37 3.7559 -0.1670
9 1 -36 2.2507 -0.0522
9 1 -35 -2.2451 -0.0062
9 1 -34 -3.5252 -0.1181
9 1 -33 -1.3189 -0.0946
9 1 -32 2.6940 0.1143
9 1 -31 -0.6029 0.0337
9 1 -30 1.6866 -0.1041
9 1 -29 -0.2092 0.1218
9 1 -28 1.5441 0.1917
9 1 -27 3.7564 0.0300
9 1 -26 2.3676 0.0914
9 1 -25 1.4111 0.2537
9 1 -24 -2.5164 0.0228
9 1 -23 -0.5894 0.0472
9 1 -22 2.8113 0.2165
9 1 -21 1.9237 0.1162
9 1 -20 -4.2566 -0.1637
9 1 -19 0.3211 0.0470
9 1 -18 5.7607 0.0816
9 1 -17 -1.2785 -0.1597
9 1 -16 3.9679 -0.1181
9 1 -15 0.9107 -0.0427
9 1 -14 4.0942 -0.1877
9 1 -13 4.8745 -0.2979
9 1 -12 4.5692 0.0504
9 1 -11 -1.4381 -0.1615
9 1 -10 -6.6831 -0.2716
9 1 -9 -0.8863 -0.1795
9 1 -8 -0.9119 0.1073
9 1 -7 -8.0595 -0.1862
9 1 -6 -1.1716 -0.0273
9 1 -5 -5.8485 0.1080
9 1 -4 -4.7162 0.0038
9 1 -3 3.1246 0.0154
9 1 -2 -2.3542 0.2367
9 1 -1 -8.5148 0.2849
9 1 0 -3.6948 -0.0675
9 1 1 -5.4276 0.2658
9 1 2 2.2005 0.2412
9 1 3 -9.7079 0.2403
9 1 4 1.4517 0.0054
9 1 5 -4.8769 0.3068
9 1 6 10.0253 -0.0005
9 1 7 8.9542 0.0230
9 1 8 3.8239 0.0891
9 1 9 2.6685 0.0739
9 1 10 10.3149 -0.2470
9 1 11 2.2092 -0.1967
9 1 12 5.5873 0.0709
9 1 13 5.4890 -0.2421
9 1 14 10.7395 -0.2398
9 1 15 -1.9060 -0.2469
9 1 16 5.1536 -0.0495
9 1 17 5.0313 -0.4157
9 1 18 -8.1527 0.0081
9 1 19 -0.7768 -0.1163
9 1 20 -0.5993 -0.1478
9 1 21 2.2694 -0.2314
9 1 22 -9.7486 0.2350
9 1 23 -4.6979 0.0264
9 1 24 -5.7600 -0.1071
9 1 25 -4.4912 0.2026
9 1 26 -0.7763 0.1919
9 1 27 3.7674 0.1509
9 1 28 2.8982 0.0752
9 1 29 -4.9972 0.4184
9 1 30 2.6737 -0.0515
9 1 31 2.6977 0.1836
9 1 32 0.7183 0.1964
9 1 33 0.5554 0.2702
9 1 34 0.0586 -0.1656
9 1 35 2.4422 0.0834
9 1 36 5.6867 0.0629
9 1 37 -2.6848 -0.0833
9 1 38 4.8485 -0.0533
9 1 39 5.5093 -0.0712
9 1 40 4.9814 -0.1274
9 1 41 -4.1280 -0.2912
9 1 42 0.5562 0.0967
9 1 43 4.1471 -0.1425
9 1 44 -0.6015 -0.1530
9 1 45 2.7696 -0.2373
9 1 46 -0.7599 0.1029
9 1 47 4.5528 -0.1032
9 1 48 -0.7000 -0.0011
9 1 49 0.6620 0.0097
9 1 50 -0.9882 -0.0230
9 1 51 3.1932 -0.0279
9 1 52 -2.6821 0.1583
9 1 53 3.5445 0.1941
9 1 54 0.2809 -0.0990
9 1 55 -0.6026 0.0576
9 1 56 -3.3904 0.0993
9 1 57 2.9837 0.1529
9 1 58 1.1086 -0.0374
9 1 59 -1.6120 0.1392
9 1 60 -3.1499 -0.0528
9 1 61 -1.5019 -0.0079
9 1 62 1.7025 0.0484
9 1 63 -3.7613 0.0921
9 1 64 2.2077 -0.1835
9 1 65 1.4851 -0.1184
9 1 66 0.8976 0.0232
9 1 67 -5.2339 0.0126
9 1 68 -1.2264 -0.0325
9 1 69 1.4524 -0.1036
9 1 70 3.1065 -0.0703
9 1 71 -4.7552 -0.1444
9 1 72 -1.2484 -0.0420
9 2 -68 1.7474 0.2846
9 2 -67 -0.8057 -0.1882
9 2 -66 -1.3564 0.0668
9 2 -65 0.9348 0.0959
9 2 -64 0.2201 0.0423
9 2 -63 0.2318 0.0895
9 2 -62 -0.2102 0.0764
9 2 -61 -0.3914 -0.0016
9 2 -60 0.2444 -0.1879
9 2 -59 1.0443 0.1916
9 2 -58 -0.9836 0.0440
9 2 -57 -1.2644 -0.0598
9 2 -56 0.6751 -0.2465
9 2 -55 0.9106 0.1031
9 2 -54 0.7533 -0.0883
9 2 -53 -0.8630 0.0245
9 2 -52 0.3207 -0.0858
9 2 -51 -2.3651 -0.1612
9 2 -50 0.5073 -0.1880
9 2 -49 1.4690 0.0917
9 2 -48 -1.8915 0.1557
9 2 -47 0.2276 -0.2430
9 2 -46 1.6525 -0.0899
9 2 -45 1.3826 0.0455
9 2 -44 -0.9058 0.2456
9 2 -43 3.7170 -0.0895
9 2 -42 -4.7716 0.1174
9 2 -41 -0.4438 -0.0763
9 2 -40 -3.9888 0.1085
9 2 -39 4.2347 0.1600
9 2 -38 -2.2166 0.2310
9 2 -37 -1.0406 -0.0944
9 2 -36 1.1762 -0.0795
9 2 -35 -0.8098 0.2100
9 2 -34 -3.4841 0.1062
9 2 -33 -3.6201 -0.0033
9 2 -32 -1.7846 -0.1936
9 2 -31 0.3194 0.0286
9 2 -30 2.4636 -0.1361
9 2 -29 -1.0441 0.1125
9 2 -28 -1.1937 -0.1312
9 2 -27 -2.9699 -0.1423
9 2 -26 3.6228 -0.2856
9 2 -25 0.3372 0.1237
9 2 -24 0.2751 0.0073
9 2 -23 1.6785 -0.1241
9 2 -22 3.9547 -0.1623
9 2 -21 1.8095 0.0108
9 2 -20 2.3066 0.1325
9 2 -19 -3.8199 0.0389
9 2 -18 -0.6417 0.1158
9 2 -17 2.9540 -0.0928
9 2 -16 -1.6381 0.1479
9 2 -15 -0.4130 0.1454
9 2 -14 -6.2906 0.2931
9 2 -13 -0.0646 -0.1043
9 2 -12 1.9182 0.0339
9 2 -11 -0.7123 0.0375
9 2 -10 3.2272 0.2157
9 2 -9 -4.6244 -0.0368
9 2 -8 0.1707 -0.1014
9 2 -7 -0.2245 -0.1180
9 2 -6 -0.3960 -0.0702
9 2 -5 1.1346 0.0386
9 2 -4 1.4522 -0.1097
9 2 -3 -4.1416 -0.1402
9 2 -2 7.6232 -0.2684
9 2 -1 -1.1181 0.0192
9 2 0 0.0602 -0.0183
9 2 1 -7.5505 -0.0088
9 2 2 8.2490 -0.2166
9 2 3 0.4302 -0.0134
9 2 4 0.9806 0.0540
9 2 5 -4.6434 0.1088
9 2 6 -0.3482 0.0352
9 2 7 -2.0771 0.0510
9 2 8 3.4612 0.0356
9 2 9 -1.8487 0.1499
9 2 10 2.4285 0.2479
9 2 11 0.9899 0.1382
9 2 12 4.2737 -0.0447
9 2 13 -2.8801 0.0519
9 2 14 -0.5179 0.2135
9 2 15 1.5912 0.0997
9 2 16 4.4258 -0.0421
9 2 17 4.4764 -0.0471
9 2 18 2.9015 -0.0208
9 2 19 2.9144 -0.0689
9 2 20 0.8508 0.0211
9 2 21 -0.8881 -0.0840
9 2 22 5.4548 -0.2131
9 2 23 4.4856 -0.1793
9 2 24 2.1907 0.0563
9 2 25 -4.8995 -0.0880
9 2 26 -5.5060 -0.1849
9 2 27 2.3973 -0.1528
9 2 28 2.1025 0.0432
9 2 29 1.9335 -0.0687
9 2 30 -3.0858 0.0360
9 2 31 2.5779 0.0051
9 2 32 -0.7287 -0.0505
9 2 33 -0.6839 -0.0014
9 2 34 -0.9774 0.1882
9 2 35 -1.7031 0.1558
9 2 36 -1.9254 -0.0906
9 2 37 -2.1042 0.1196
9 2 38 -1.5698 0.1376
9 2 39 0.1682 0.1510
9 2 40 2.8484 -0.0518
9 2 41 2.0429 0.2010
9 2 42 -0.3287 -0.0474
9 2 43 1.8546 0.0583
9 2 44 0.0113 0.0718
9 2 45 1.7009 0.0757
9 2 46 2.8382 -0.1730
9 2 47 -1.5785 -0.0614
9 2 48 0.2750 0.0748
9 2 49 1.9389 -0.1581
9 2 50 2.6592 -0.0920
9 2 51 2.7230 -0.0977
9 2 52 -0.4783 0.0029
9 2 53 2.2449 -0.2195
9 2 54 -2.2207 0.0705
9 2 55 1.2697 -0.0565
9 2 56 -2.0505 -0.0302
9 2 57 0.0445 -0.1313
9 2 58 -0.3304 0.1839
9 2 59 -0.4419 0.0097
9 2 60 2.8157 -0.0422
9 2 61 0.4744 0.0226
9 2 62 -2.9402 0.1564
9 2 63 -1.9501 0.0543
9 2 64 -1.8659 -0.0226
9 2 65 -0.7531 0.1513
9 2 66 -0.5366 -0.0346
9 2 67 -0.5973 0.0423
9 2 68 -0.8031 0.0985
9 3 -64 -0.6627 -0.0139
9 3 -63 -3.7194 -0.1437
9 3 -62 -0.2344 0.1271
9 3 -61 -1.4146 0.2652
9 3 -60 -1.1109 -0.1011
9 3 -59 -1.1564 -0.1115
9 3 -58 0.0767 0.0618
9 3 -57 0.0067 0.1583
9 3 -56 -1.4163 -0.1003
9 3 -55 1.1185 0.0831
9 3 -54 -1.7980 0.0124
9 3 -53 1.9556 -0.1339
9 3 -52 0.5608 -0.0078
9 3 -51 0.6279 0.1505
9 3 -50 0.7415 -0.0667
9 3 -49 -0.5891 -0.2801
9 3 -48 -0.7808 0.0774
9 3 -47 1.1311 0.0304
9 3 -46 -0.8275 -0.0999
9 3 -45 0.2961 -0.1155
9 3 -44 -2.5001 0.0663
9 3 -43 -1.8151 -0.1342
9 3 -42 3.9203 -0.0040
9 3 -41 0.6807 0.1620
9 3 -40 -1.5814 -0.0637
9 3 -39 -11.3958 -0.1183
9 3 -38 -0.5702 0.0983
9 3 -37 1.3241 0.2513
9 3 -36 -2.4954 -0.1001
9 3 -35 -0.1419 0.0858
9 3 -34 2.1960 0.0803
9 3 -33 -0.4644 0.1476
9 3 -32 -2.5938 -0.0248
9 3 -31 -2.8769 0.2451
9 3 -30 3.7631 -0.0209
9 3 -29 2.7966 -0.0434
9 3 -28 0.0549 0.0504
9 3 -27 1.5789 0.1446
9 3 -26 -0.9687 -0.0939
9 3 -25 2.3777 -0.1613
9 3 -24 0.2998 0.0655
9 3 -23 -1.0151 -0.1762
9 3 -22 -2.7298 -0.0732
9 3 -21 -0.0844 -0.1742
9 3 -20 2.2239 0.0053
9 3 -19 1.6689 -0.3616
9 3 -18 -2.2708 0.0142
9 3 -17 -1.7731 -0.1286
9 3 -16 3.0847 -0.0665
9 3 -15 2.5156 -0.1673
9 3 -14 -0.2072 0.0833
9 3 -13 -3.1939 0.0206
9 3 -12 2.7128 -0.0764
9 3 -11 2.3390 0.2144
9 3 -10 -1.3957 0.0555
9 3 -9 -0.7837 0.2095
9 3 -8 -0.8605 -0.0320
9 3 -7 0.0610 0.3859
9 3 -6 -1.5202 -0.0176
9 3 -5 -1.2559 0.2708
9 3 -4 -0.6777 0.0259
9 3 -3 -2.9060 0.2247
9 3 -2 3.9894 -0.0353
9 3 -1 -2.4147 0.1326
9 3 0 5.5579 0.0724
9 3 1 -3.3818 -0.0890
9 3 2 1.0189 -0.0335
9 3 3 1.0237 -0.1605
9 3 4 2.4233 0.0499
9 3 5 -0.4354 -0.3049
9 3 6 5.4641 -0.0340
9 3 7 -0.5560 -0.3528
9 3 8 3.4485 -0.0404
9 3 9 0.7111 -0.2801
9 3 10 3.3938 -0.0131
9 3 11 2.7939 -0.2783
9 3 12 2.4134 -0.1057
9 3 13 1.4104 -0.0870
9 3 14 1.9607 0.0018
9 3 15 0.5154 0.0368
9 3 16 -0.7985 -0.0674
9 3 17 1.0584 0.1151
9 3 18 2.7022 0.0288
9 3 19 -1.4841 0.3502
9 3 20 2.6191 0.0032
9 3 21 0.8443 0.2631
9 3 22 1.0386 0.0423
9 3 23 0.8014 0.3401
9 3 24 5.5243 0.0805
9 3 25 4.1480 0.2717
9 3 26 -1.5907 0.0443
9 3 27 0.3147 0.0491
9 3 28 0.1378 0.1006
9 3 29 3.0282 0.1016
9 3 30 -1.1788 -0.0139
9 3 31 2.8592 -0.2384
9 3 32 0.7124 0.0427
9 3 33 1.9190 -0.1606
9 3 34 -3.1649 -0.0566
9 3 35 -0.2520 -0.2647
9 3 36 -2.5938 -0.0719
9 3 37 0.0283 -0.3367
9 3 38 -1.4762 -0.0683
9 3 39 -4.8334 -0.0934
9 3 40 -1.4521 -0.1569
9 3 41 -1.8942 -0.2619
9 3 42 1.1253 -0.0009
9 3 43 -1.3250 0.0751
9 3 44 -1.2905 -0.1043
9 3 45 -2.4734 0.0511
9 3 46 0.4097 0.0758
9 3 47 2.7221 0.1542
9 3 48 1.1311 0.0701
9 3 49 0.4886 0.3409
9 3 50 -1.3927 0.0612
9 3 51 5.4065 0.0927
9 3 52 -1.6360 0.1611
9 3 53 3.8562 0.3569
9 3 54 4.3113 0.0269
9 3 55 2.0948 0.0644
9 3 56 -1.3275 0.0557
9 3 57 -1.4930 0.0506
9 3 58 -2.2516 -0.0154
9 3 59 -0.7766 0.1143
9 3 60 -2.9801 -0.0279
9 3 61 -0.9252 -0.2458
9 3 62 0.0711 0.0040
9 3 63 -1.8327 0.0471
9 3 64 0.0042 -0.1426
9 4 -59 0.1632 -0.0632
9 4 -58 1.1176 0.1516
9 4 -57 -0.0640 0.0322
9 4 -56 -0.8903 -0.0943
9 4 -55 1.8214 -0.1393
9 4 -54 2.1014 0.0532
9 4 -53 -1.2604 -0.0179
9 4 -52 0.6007 0.0526
9 4 -51 2.9902 -0.0036
9 4 -50 1.5742 -0.1463
9 4 -49 0.6143 -0.1301
9 4 -48 -2.5168 0.0815
9 4 -47 1.6014 0.0990
9 4 -46 4.5694 -0.1422
9 4 -45 -2.0843 -0.0820
9 4 -44 0.4231 -0.0077
9 4 -43 0.0206 0.0825
9 4 -42 0.6640 0.0121
9 4 -41 -1.7540 0.0676
9 4 -40 4.5303 -0.1118
9 4 -39 1.5100 0.0060
9 4 -38 -5.4394 0.1407
9 4 -37 -3.8556 0.1330
9 4 -36 1.4947 -0.0927
9 4 -35 -1.0053 -0.0125
9 4 -34 -1.9626 0.1144
9 4 -33 -1.5653 0.0587
9 4 -32 0.3319 0.0214
9 4 -31 -2.8806 -0.0021
9 4 -30 -5.2765 -0.0495
9 4 -29 -1.1840 -0.0579
9 4 -28 -2.0282 0.1534
9 4 -27 0.0880 -0.0099
9 4 -26 -0.4395 -0.1296
9 4 -25 -1.9500 -0.0720
9 4 -24 -2.3716 0.1054
9 4 -23 0.9896 -0.0025
9 4 -22 4.8623 -0.0242
9 4 -21 -0.5803 -0.0139
9 4 -20 -2.2196 -0.0570
9 4 -19 2.8638 0.0521
9 4 -18 4.1744 0.1052
9 4 -17 0.0864 0.0271
9 4 -16 3.3521 -0.1588
9 4 -15 2.1602 0.0681
9 4 -14 1.0996 0.0736
9 4 -13 1.9014 0.0219
9 4 -12 1.3544 -0.0834
9 4 -11 2.2057 -0.0279
9 4 -10 2.0464 -0.0872
9 4 -9 0.1071 0.0104
9 4 -8 2.2320 0.0688
9 4 -7 3.2110 -0.1208
9 4 -6 -1.4339 -0.1629
9 4 -5 -2.8311 -0.0111
9 4 -4 1.6071 0.1032
9 4 -3 -3.7503 -0.0676
9 4 -2 -3.7594 -0.0378
9 4 -1 -2.9317 -0.0288
9 4 0 0.4047 0.0137
9 4 1 0.5612 0.0747
9 4 2 -3.4678 0.1527
9 4 3 1.0284 -0.0103
9 4 4 4.2973 -0.0342
9 4 5 -1.0659 0.1631
9 4 6 1.8024 0.1602
9 4 7 -1.4597 0.0320
9 4 8 1.0342 -0.0076
9 4 9 0.2189 0.0803
9 4 10 3.0778 0.0100
9 4 11 -2.8781 0.0475
9 4 12 2.6992 0.0521
9 4 13 -1.2676 -0.1214
9 4 14 0.5409 -0.1457
9 4 15 -2.3543 0.0189
9 4 16 2.0526 0.0196
9 4 17 -3.9316 -0.2398
9 4 18 2.9166 -0.1293
9 4 19 2.3124 -0.0462
9 4 20 -0.4846 -0.0893
9 4 21 -1.7082 -0.1434
9 4 22 0.4090 0.0281
9 4 23 2.5119 -0.1211
9 4 24 -1.9812 -0.1274
9 4 25 4.0986 0.1165
9 4 26 -0.3894 0.0991
9 4 27 3.9480 -0.0954
9 4 28 -0.5307 0.0070
9 4 29 6.0149 0.2650
9 4 30 -0.8094 0.0371
9 4 31 -2.8180 0.0789
9 4 32 1.3421 0.1429
9 4 33 1.8468 0.1638
9 4 34 2.2979 -0.0298
9 4 35 0.4983 0.2031
9 4 36 0.6833 0.1186
9 4 37 -4.1061 -0.0552
9 4 38 0.1354 0.0031
9 4 39 -3.1159 0.1094
9 4 40 -1.7360 -0.0562
9 4 41 -2.6019 -0.2085
9 4 42 -2.7630 0.0406
9 4 43 1.2720 -0.1343
9 4 44 -0.4660 -0.1414
9 4 45 0.1269 -0.1550
9 4 46 -1.8916 -0.0023
9 4 47 -1.0237 -0.3026
9 4 48 -3.0443 -0.0737
9 4 49 0.2653 0.0295
9 4 50 -2.9645 -0.0795
9 4 51 0.1789 -0.1814
9 4 52 0.6065 0.0202
9 4 53 0.6606 0.1160
9 4 54 -0.3159 -0.0176
9 4 55 4.1338 0.1455
9 4 56 2.2138 0.1182
9 4 57 3.6998 0.0408
9 4 58 0.0112 0.0159
9 4 59 -0.0299 0.2284
9 5 -53 -0.3293 0.0369
9 5 -52 1.1265 -0.2285
9 5 -51 0.2857 -0.0064
9 5 -50 0.5015 0.0904
9 5 -49 1.5659 0.0426
9 5 -48 0.5868 -0.1479
9 5 -47 -0.9654 -0.0013
9 5 -46 -0.9409 0.0211
9 5 -45 3.8296 -0.0244
9 5 -44 0.7187 0.1842
9 5 -43 0.6930 0.0242
9 5 -42 -1.9277 -0.0657
9 5 -41 4.0041 -0.0155
9 5 -40 -1.8695 0.3147
9 5 -39 4.1312 0.0249
9 5 -38 -2.6971 0.0047
9 5 -37 2.0945 -0.0024
9 5 -36 -2.9177 0.1457
9 5 -35 0.8503 -0.0062
9 5 -34 -0.1217 0.1001
9 5 -33 -1.2610 0.0054
9 5 -32 -0.2075 -0.1566
9 5 -31 0.9686 -0.0454
9 5 -30 0.5455 0.1033
9 5 -29 3.0840 0.0095
9 5 -28 -1.0767 -0.2725
9 5 -27 -1.2796 -0.0689
9 5 -26 -0.2774 -0.0894
9 5 -25 -0.7471 -0.0022
9 5 -24 -1.5225 -0.1121
9 5 -23 -3.4387 -0.0435
9 5 -22 -4.9450 -0.2561
9 5 -21 0.6054 -0.0284
9 5 -20 -0.4103 0.1005
9 5 -19 -1.9182 0.0113
9 5 -18 -1.1397 -0.1586
9 5 -17 0.2934 -0.0099
9 5 -16 0.0474 0.1407
9 5 -15 3.5188 0.0573
9 5 -14 -2.4909 0.1675
9 5 -13 -0.9374 0.0233
9 5 -12 1.9994 0.0574
9 5 -11 0.3901 0.0506
9 5 -10 3.6500 0.3530
9 5 -9 -0.0171 0.0191
9 5 -8 -4.3098 0.0108
9 5 -7 -0.4959 0.0119
9 5 -6 3.4360 0.1812
9 5 -5 1.4064 -0.0063
9 5 -4 2.9099 0.0420
9 5 -3 0.8646 -0.0713
9 5 -2 2.3912 -0.1607
9 5 -1 -1.3279 -0.0277
9 5 0 -0.5732 0.0508
9 5 1 -3.9411 -0.0788
9 5 2 -0.4943 -0.3179
9 5 3 -4.3626 -0.0526
9 5 4 -0.1874 -0.0955
9 5 5 -3.1637 -0.0208
9 5 6 4.2276 -0.1513
9 5 7 0.1392 -0.0349
9 5 8 0.0789 -0.2173
9 5 9 -2.4344 0.0439
9 5 10 -1.0672 0.1238
9 5 11 1.0683 0.0536
9 5 12 1.4463 -0.1370
9 5 13 -0.6468 0.0870
9 5 14 1.9819 0.2031
9 5 15 -1.2113 0.0865
9 5 16 0.5185 0.1463
9 5 17 1.1844 0.0576
9 5 18 0.0084 0.0582
9 5 19 0.3046 0.0638
9 5 20 0.6323 0.3196
9 5 21 1.3377 0.0057
9 5 22 1.5714 -0.0495
9 5 23 0.8945 -0.0341
9 5 24 2.4276 0.1957
9 5 25 0.7065 -0.0726
9 5 26 -0.9900 -0.0196
9 5 27 -1.9830 -0.1063
9 5 28 -0.9757 -0.1195
9 5 29 -3.2499 -0.1065
9 5 30 4.6188 0.0284
9 5 31 0.6751 -0.0948
9 5 32 -3.3160 -0.3211
9 5 33 0.8645 -0.0782
9 5 34 -2.3268 -0.0483
9 5 35 0.0653 0.0080
9 5 36 1.1296 -0.1792
9 5 37 1.6196 -0.0136
9 5 38 2.1607 -0.1606
9 5 39 2.5229 0.0657
9 5 40 -0.2810 0.0903
9 5 41 -1.3608 0.0687
9 5 42 -0.8284 -0.1514
9 5 43 0.0882 0.0452
9 5 44 0.7657 0.2140
9 5 45 -2.1622 0.0642
9 5 46 0.8327 0.0486
9 5 47 -0.8773 -0.0090
9 5 48 2.1346 0.1022
9 5 49 -0.7856 0.0086
9 5 50 -1.1883 0.2685
9 5 51 -0.5943 -0.0924
9 5 52 -1.9179 -0.0230
9 5 53 -1.8728 -0.1067
9 6 -45 -0.9743 0.0647
9 6 -44 -1.9878 0.0444
9 6 -43 4.3613 0.0648
9 6 -42 -1.2386 0.0645
9 6 -41 2.1315 0.1692
9 6 -40 -0.4706 -0.1354
9 6 -39 2.3957 0.0453
9 6 -38 1.6555 0.0260
9 6 -37 -1.1731 0.1232
9 6 -36 -2.1984 -0.2348
9 6 -35 0.4482 0.0507
9 6 -34 3.0169 -0.0450
9 6 -33 0.7438 0.0148
9 6 -32 -5.9192 -0.1267
9 6 -31 -1.1010 -0.0260
9 6 -30 -1.3446 -0.1129
9 6 -29 -4.0820 -0.1222
9 6 -28 0.1012 0.0940
9 6 -27 0.9949 -0.0607
9 6 -26 -0.2346 -0.0799
9 6 -25 0.4627 -0.1256
9 6 -24 -2.4288 0.2247
9 6 -23 2.4250 -0.1063
9 6 -22 0.9213 0.0695
9 6 -21 0.6682 0.0004
9 6 -20 -1.9565 0.1353
9 6 -19 2.4370 -0.0900
9 6 -18 -4.1226 0.1845
9 6 -17 -1.7158 0.0719
9 6 -16 -2.3673 -0.0571
9 6 -15 5.3235 -0.0078
9 6 -14 2.7805 0.1207
9 6 -13 0.5277 0.0464
9 6 -12 -2.5880 -0.1580
9 6 -11 -2.8886 0.0828
9 6 -10 -1.4762 -0.1067
9 6 -9 1.7709 -0.0224
9 6 -8 0.3369 -0.0989
9 6 -7 -2.6423 0.0873
9 6 -6 -3.1175 -0.2614
9 6 -5 -2.7114 -0.0493
9 6 -4 2.7178 -0.0049
9 6 -3 -2.5298 0.0107
9 6 -2 3.8477 -0.1723
9 6 -1 -2.3823 -0.0036
9 6 0 5.3701 0.0510
9 6 1 4.1951 -0.0924
9 6 2 -1.4259 0.0825
9 6 3 -0.4994 0.0851
9 6 4 2.2331 0.0750
9 6 5 -3.5542 -0.1140
9 6 6 -1.7833 0.2547
9 6 7 -0.2770 0.0950
9 6 8 -0.2336 0.0640
9 6 9 2.1357 -0.0195
9 6 10 -2.8541 0.1913
9 6 11 -6.0774 -0.0426
9 6 12 0.1401 0.0503
9 6 13 0.1714 0.0894
9 6 14 -1.1910 -0.0466
9 6 15 -0.1926 -0.1368
9 6 16 1.3575 0.0015
9 6 17 -4.5216 0.0708
9 6 18 1.0006 -0.2275
9 6 19 0.0385 -0.0308
9 6 20 3.7178 -0.0815
9 6 21 -2.6435 -0.0751
9 6 22 2.8364 -0.1830
9 6 23 -0.4959 0.1255
9 6 24 1.5879 -0.1375
9 6 25 2.0024 -0.0976
9 6 26 2.7119 0.0068
9 6 27 0.7942 0.1474
9 6 28 -0.0306 -0.0725
9 6 29 3.7714 0.0071
9 6 30 -1.2244 0.1102
9 6 31 1.6342 0.0565
9 6 32 -1.5415 0.0843
9 6 33 3.2333 0.1037
9 6 34 0.2777 0.0994
9 6 35 -1.3569 -0.1223
9 6 36 -0.9387 0.1447
9 6 37 0.9206 0.1396
9 6 38 -0.7051 0.0136
9 6 39 -1.4878 -0.1230
9 6 40 3.2494 0.0590
9 6 41 0.4818 -0.0293
9 6 42 0.4765 -0.0069
9 6 43 -0.9504 -0.0476
9 6 44 1.5537 -0.1043
9 6 45 -2.4629 -0.1608
9 7 -35 -3.4986 -0.0312
9 7 -34 -1.6980 0.1015
9 7 -33 1.9202 0.0428
9 7 -32 2.2613 -0.0824
9 7 -31 -0.3560 -0.1010
9 7 -30 -0.2862 -0.0102
9 7 -29 2.6186 -0.0430
9 7 -28 -2.3966 0.0454
9 7 -27 1.5706 -0.1183
9 7 -26 0.5582 -0.0922
9 7 -25 2.3297 -0.1405
9 7 -24 2.2742 0.1065
9 7 -23 -1.4906 -0.0335
9 7 -22 -3.8885 -0.0609
9 7 -21 1.4326 -0.1521
9 7 -20 0.2696 0.0481
9 7 -19 2.3432 0.0594
9 7 -18 1.5536 0.0433
9 7 -17 -0.3536 -0.0251
9 7 -16 -3.2459 -0.0606
9 7 -15 -3.3655 0.0735
9 7 -14 -3.9499 0.1420
9 7 -13 0.2677 0.1740
9 7 -12 4.1224 -0.0876
9 7 -11 -0.5693 0.0298
9 7 -10 -3.2124 0.0723
9 7 -9 0.4674 0.2035
9 7 -8 -0.3284 -0.0285
9 7 -7 -0.8622 0.0320
9 7 -6 1.3811 -0.0926
9 7 -5 -6.6627 0.0318
9 7 -4 0.2355 0.0620
9 7 -3 -0.3973 0.0152
9 7 -2 -0.7808 -0.1765
9 7 -1 -1.3592 -0.1532
9 7 0 -2.0913 0.0573
9 7 1 -1.0050 -0.0577
9 7 2 1.2117 -0.1012
9 7 3 -1.5400 -0.1615
9 7 4 5.1547 -0.0113
9 7 5 -1.5896 -0.1395
9 7 6 -3.8062 0.0311
9 7 7 1.3897 -0.0166
9 7 8 -0.4220 -0.0555
9 7 9 -0.1546 -0.1216
9 7 10 4.1687 0.1368
9 7 11 -1.0614 0.1187
9 7 12 -3.8489 -0.0409
9 7 13 -4.1848 0.0320
9 7 14 0.5534 0.1360
9 7 15 -0.9742 0.0803
9 7 16 1.0042 0.0316
9 7 17 -0.1066 0.1928
9 7 18 0.2742 -0.0181
9 7 19 1.0671 -0.0239
9 7 20 -0.5088 0.0412
9 7 21 -0.7209 0.1471
9 7 22 0.7894 -0.0411
9 7 23 1.5052 -0.0633
9 7 24 -0.2418 0.0167
9 7 25 1.6023 -0.0362
9 7 26 0.7621 -0.0501
9 7 27 1.8009 -0.0142
9 7 28 -2.1509 -0.0108
9 7 29 -1.4976 -0.1763
9 7 30 0.9231 -0.0678
9 7 31 3.1698 0.0212
9 7 32 -1.2560 -0.0353
9 7 33 -1.2672 -0.1566
9 7 34 2.5366 -0.0641
9 7 35 0.7188 0.0807
9 8 -17 0.0301 0.1303
9 8 -16 0.3866 0.0300
9 8 -15 0.0859 -0.0309
9 8 -14 1.3991 -0.0458
9 8 -13 -2.5445 0.1713
9 8 -12 -0.2501 0.0235
9 8 -11 0.3010 -0.0086
9 8 -10 0.3760 0.1934
9 8 -9 -0.8657 0.0687
9 8 -8 1.7971 0.0224
9 8 -7 -1.8498 0.0452
9 8 -6 0.1106 0.2470
9 8 -5 0.2756 -0.0910
9 8 -4 -0.3982 0.0418
9 8 -3 -3.7326 0.0380
9 8 -2 1.8623 0.0905
9 8 -1 2.3723 -0.1276
9 8 0 0.8432 0.0901
9 8 1 0.8190 -0.0327
9 8 2 -1.4042 -0.1241
9 8 3 -3.5805 -0.0209
9 8 4 0.6409 0.0594
9 8 5 0.5741 -0.0790
9 8 6 2.5565 -0.1908
9 8 7 -0.3477 0.1060
9 8 8 0.5132 -0.0487
9 8 9 -2.3705 -0.0605
9 8 10 3.5134 -0.0591
9 8 11 5.0481 0.1292
9 8 12 -0.2974 -0.1366
9 8 13 0.0902 0.0286
9 8 14 -1.1789 0.0828
9 8 15 0.0088 0.0254
9 8 16 -2.4907 -0.1125
9 8 17 -0.7318 0.0990
10 0 0 -0.2312 -0.1468
10 0 1 0.3322 -0.1775
10 0 2 6.3112 0.3641
10 0 3 1.0542 0.2169
10 0 4 -5.3856 -0.0026
10 0 5 2.2870 0.0026
10 0 6 -3.1008 0.0227
10 0 7 1.1388 -0.3325
10 0 8 2.8206 0.1839
10 0 9 4.7785 0.1781
10 0 10 1.6159 -0.2928
10 0 11 -2.0586 -0.5258
10 0 12 0.1414 0.1537
10 0 13 0.4036 0.0665
10 0 14 1.7109 -0.2852
10 0 15 -0.1973 -0.2005
10 0 16 -4.0243 -0.0455
10 0 17 4.8681 -0.2005
10 0 18 7.5662 -0.0161
10 0 19 2.1513 0.2779
10 0 20 2.3269 -0.2196
10 0 21 -0.9820 -0.2495
10 0 22 0.3014 0.2123
10 0 23 4.0846 0.4371
10 0 24 3.4190 -0.1797
10 0 25 -6.2342 0.0256
10 0 26 -2.6089 0.1888
10 0 27 1.7114 0.1387
10 0 28 -1.0611 0.0805
10 0 29 -1.8297 0.3562
10 0 30 -1.6401 -0.0066
10 0 31 1.4606 -0.2187
10 0 32 1.1379 0.2623
10 0 33 2.3637 0.3151
10 0 34 6.1528 -0.1520
10 0 35 -2.1871 -0.2279
10 0 36 -0.9971 0.1570
10 0 37 5.5741 -0.0851
10 0 38 -0.2785 -0.1098
10 0 39 -1.1159 0.0079
10 0 40 -0.5160 -0.1180
10 0 41 5.7784 -0.4560
10 0 42 0.5059 0.0483
10 0 43 2.3461 0.1292
10 0 44 -3.2919 -0.2645
10 0 45 -0.0172 -0.3426
10 0 46 -1.0989 0.1075
10 0 47 0.4537 0.0344
10 0 48 -3.0364 -0.1065
10 0 49 0.4179 0.1081
10 0 50 -1.5501 0.0184
10 0 51 0.7333 -0.1141
10 0 52 0.3665 0.1404
10 0 53 2.0000 0.3843
10 0 54 -1.0363 -0.0518
10 0 55 -1.3296 -0.0769
10 0 56 2.5162 0.1741
10 0 57 -1.1540 0.2482
10 0 58 -2.7127 -0.0601
10 0 59 -0.1476 0.0755
10 0 60 3.9207 0.0579
10 0 61 -2.0682 -0.0507
10 0 62 -0.6319 -0.0486
10 0 63 -0.0848 0.1434
10 0 64 0.8635 -0.0331
10 0 65 -3.5463 -0.2390
10 0 66 -0.0532 -0.0078
10 0 67 1.3763 -0.0181
10 0 68 -0.4162 -0.1855
10 0 69 -3.6853 -0.0660
10 1 -66 -1.8020 -0.3287
10 1 -65 -0.7908 0.0986
10 1 -64 0.2231 0.1019
10 1 -63 1.4116 -0.0923
10 1 -62 -2.3080 -0.0620
10 1 -61 -0.1158 0.0275
10 1 -60 -1.4869 -0.0051
10 1 -59 2.6864 -0.1584
10 1 -58 3.6747 0.2385
10 1 -57 -1.3326 -0.1160
10 1 -56 -1.2443 -0.0854
10 1 -55 0.7893 -0.1095
10 1 -54 2.5646 0.3299
10 1 -53 1.4710 -0.1719
10 1 -52 0.1201 0.0698
10 1 -51 4.4045 0.0582
10 1 -50 -0.8297 0.0466
10 1 -49 2.2047 -0.0266
10 1 -48 0.7452 0.1913
10 1 -47 -0.9991 0.1187
10 1 -46 -1.6971 -0.2669
10 1 -45 2.2936 0.1917
10 1 -44 -1.3763 0.0602
10 1 -43 0.1895 0.1031
10 1 -42 0.7134 -0.2632
10 1 -41 2.2316 0.2600
10 1 -40 -1.8859 -0.2113
10 1 -39 -3.2394 0.0267
10 1 -38 3.1434 -0.0158
10 1 -37 -0.6530 0.0758
10 1 -36 -1.8497 -0.3107
10 1 -35 1.1764 -0.0590
10 1 -34 1.5789 0.1919
10 1 -33 -0.8112 -0.2258
10 1 -32 -2.3969 -0.0963
10 1 -31 0.7506 -0.1256
10 1 -30 -1.7349 0.1538
10 1 -29 -2.2961 -0.3270
10 1 -28 2.7867 0.2519
10 1 -27 1.6924 -0.1689
10 1 -26 -5.1317 -0.0153
10 1 -25 -4.7562 -0.1227
10 1 -24 0.1974 0.3678
10 1 -23 0.8406 -0.0772
10 1 -22 -0.5168 -0.0696
10 1 -21 -5.5225 0.1508
10 1 -20 1.5644 0.1127
10 1 -19 3.8589 0.1382
10 1 -18 -1.7136 0.0281
10 1 -17 3.2441 0.2495
10 1 -16 1.0929 -0.2285
10 1 -15 0.7732 0.2783
10 1 -14 2.0484 0.0833
10 1 -13 -3.9400 0.1521
10 1 -12 0.9386 -0.3157
10 1 -11 -0.9586 0.1922
10 1 -10 1.8372 -0.0420
10 1 -9 -1.2870 -0.0443
10 1 -8 -0.6293 -0.0898
10 1 -7 -1.8767 -0.1091
10 1 -6 -2.1233 -0.1906
10 1 -5 -6.0370 -0.1807
10 1 -4 0.4471 0.1910
10 1 -3 -4.0010 -0.3441
10 1 -2 -0.7424 -0.1529
10 1 -1 -1.8419 -0.1912
10 1 0 5.5015 0.2009
10 1 1 -0.1437 -0.2620
10 1 2 -2.8549 0.1034
10 1 3 3.6573 -0.0692
10 1 4 5.6680 0.0017
10 1 5 2.0576 0.0447
10 1 6 1.3676 0.2541
10 1 7 -2.4556 0.1026
10 1 8 1.9455 -0.1684
10 1 9 1.1753 0.2833
10 1 10 4.5236 0.1807
10 1 11 -0.7533 0.2290
10 1 12 1.9651 -0.0744
10 1 13 2.0158 0.2747
10 1 14 0.0586 -0.0782
10 1 15 0.0651 0.1772
10 1 16 -2.6520 0.1017
10 1 17 -7.5382 0.0592
10 1 18 1.1570 -0.2714
10 1 19 2.8366 -0.0245
10 1 20 0.9093 0.1191
10 1 21 0.4406 -0.1890
10 1 22 -0.3980 -0.1870
10 1 23 -0.1568 -0.2169
10 1 24 1.6816 -0.0405
10 1 25 7.1514 -0.2878
10 1 26 -1.5222 0.0631
10 1 27 -2.1813 -0.2518
10 1 28 -1.5954 -0.1653
10 1 29 3.4775 -0.1474
10 1 30 0.3159 0.1970
10 1 31 -2.8544 -0.0700
10 1 32 -3.4722 -0.0876
10 1 33 1.9258 0.1181
10 1 34 2.2154 0.1179
10 1 35 4.1237 0.1371
10 1 36 -2.2112 0.1041
10 1 37 -0.9288 0.2512
10 1 38 0.6469 -0.0166
10 1 39 -1.3256 0.2516
10 1 40 -0.6135 0.2118
10 1 41 1.6881 0.1591
10 1 42 0.7680 -0.1027
10 1 43 0.0319 0.1664
10 1 44 3.0733 0.1060
10 1 45 2.7375 0.0058
10 1 46 -0.8368 -0.0594
10 1 47 0.2494 -0.0479
10 1 48 0.2641 -0.1062
10 1 49 2.7642 -0.1126
10 1 50 -2.2939 0.0134
10 1 51 2.1661 -0.1872
10 1 52 0.7623 -0.2381
10 1 53 0.0667 -0.1741
10 1 54 -0.6828 0.0615
10 1 55 1.3708 -0.1744
10 1 56 1.7448 -0.1361
10 1 57 2.0972 -0.1464
10 1 58 -0.6046 -0.0164
10 1 59 -2.2080 -0.0133
10 1 60 -0.9785 0.0904
10 1 61 1.1778 -0.0186
10 1 62 1.4130 -0.0976
10 1 63 0.6585 0.0989
10 1 64 0.0951 0.1942
10 1 65 -0.9401 0.0995
10 1 66 0.0361 -0.0514
10 2 -62 -1.2488 -0.2707
10 2 -61 -0.8842 0.0610
10 2 -60 -0.0428 0.1807
10 2 -59 -2.4758 0.0431
10 2 -58 -2.0403 -0.0841
10 2 -57 1.5733 0.0226
10 2 -56 0.3271 -0.0420
10 2 -55 1.3119 0.0015
10 2 -54 -0.9784 0.1907
10 2 -53 -1.1421 -0.0817
10 2 -52 -0.8318 -0.2334
10 2 -51 -0.5185 -0.0275
10 2 -50 1.7731 0.2397
10 2 -49 -0.6661 -0.0563
10 2 -48 0.7260 -0.1121
10 2 -47 1.6993 -0.0944
10 2 -46 1.3010 -0.0533
10 2 -45 -4.1402 0.0244
10 2 -44 0.1434 0.1534
10 2 -43 -3.2051 -0.1138
10 2 -42 -0.4006 -0.2816
10 2 -41 -4.7316 0.0860
10 2 -40 4.2306 0.2161
10 2 -39 3.8691 -0.0051
10 2 -38 -4.1419 -0.1042
10 2 -37 -1.3594 0.0795
10 2 -36 -4.4867 -0.0025
10 2 -35 -2.1525 0.1331
10 2 -34 0.8918 0.2111
10 2 -33 2.0370 0.0337
10 2 -32 -1.3796 -0.1753
10 2 -31 1.9655 0.1495
10 2 -30 -3.1395 0.3034
10 2 -29 0.6369 -0.0328
10 2 -28 -0.3432 -0.0994
10 2 -27 5.1619 0.0402
10 2 -26 1.1469 0.0507
10 2 -25 -0.0806 -0.0803
10 2 -24 3.4683 0.1350
10 2 -23 0.3150 -0.1489
10 2 -22 -0.6162 -0.2731
10 2 -21 -1.7861 -0.0853
10 2 -20 -1.0331 0.1697
10 2 -19 -0.6254 -0.2471
10 2 -18 0.3203 -0.2721
10 2 -17 -2.0809 -0.0390
10 2 -16 -1.4283 -0.1122
10 2 -15 -3.7061 -0.1010
10 2 -14 1.6983 0.0177
10 2 -13 -4.7696 0.0055
10 2 -12 -2.4939 -0.3015
10 2 -11 0.6196 0.1672
10 2 -10 -0.1169 0.2522
10 2 -9 -5.1879 0.0595
10 2 -8 -0.3010 -0.1008
10 2 -7 5.0728 0.3108
10 2 -6 0.3446 0.1550
10 2 -5 -2.5257 0.0932
10 2 -4 1.8346 0.2984
10 2 -3 -2.0548 0.1570
10 2 -2 -1.6774 -0.0735
10 2 -1 -1.4563 0.1033
10 2 0 -0.7137 0.4140
10 2 1 2.9267 -0.1403
10 2 2 0.7827 -0.1129
10 2 3 -1.2244 0.0193
10 2 4 3.6897 0.0695
10 2 5 1.0700 -0.2671
10 2 6 4.1539 0.0360
10 2 7 0.0561 -0.1488
10 2 8 0.3967 -0.3546
10 2 9 -0.2524 -0.1805
10 2 10 1.9274 0.0885
10 2 11 -1.6936 -0.2158
10 2 12 1.5548 -0.4230
10 2 13 2.7293 0.0511
10 2 14 6.5461 -0.0674
10 2 15 -0.6697 -0.1203
10 2 16 2.8477 -0.0819
10 2 17 0.6287 0.2413
10 2 18 2.9612 -0.2359
10 2 19 -1.8783 0.1143
10 2 20 -0.4955 0.2975
10 2 21 2.2023 0.1898
10 2 22 0.9828 -0.1276
10 2 23 0.5807 0.3178
10 2 24 -2.5124 0.3399
10 2 25 4.5440 -0.0391
10 2 26 2.5078 0.2002
10 2 27 1.1943 0.2468
10 2 28 -4.5889 0.0413
10 2 29 -0.4942 -0.1438
10 2 30 -1.8682 0.3793
10 2 31 2.9704 -0.0830
10 2 32 -1.8095 -0.2335
10 2 33 0.2794 -0.0936
10 2 34 -2.4209 0.1656
10 2 35 0.1650 -0.3479
10 2 36 2.9855 -0.1654
10 2 37 0.1561 -0.0116
10 2 38 -0.3269 -0.2722
10 2 39 -0.6528 -0.2632
10 2 40 -2.2664 0.0700
10 2 41 -0.6172 0.0050
10 2 42 -0.4710 -0.4340
10 2 43 -0.8012 0.0469
10 2 44 -0.1161 0.1000
10 2 45 1.4938 -0.0137
10 2 46 0.0022 -0.1400
10 2 47 -3.1017 0.2636
10 2 48 -2.4164 -0.0650
10 2 49 -0.6658 0.0220
10 2 50 0.3577 0.2982
10 2 51 -1.9903 0.2476
10 2 52 2.1550 -0.1303
10 2 53 -0.1308 0.1189
10 2 54 -0.1963 0.3883
10 2 55 1.2475 0.0502
10 2 56 1.2281 0.0253
10 2 57 1.5797 0.1521
10 2 58 3.1081 0.0843
10 2 59 2.0989 -0.2442
10 2 60 -0.0033 0.1828
10 2 61 -3.3858 0.1299
10 2 62 -0.7154 -0.1358
10 3 -57 -0.6416 0.0871
10 3 -56 1.0847 0.1938
10 3 -55 -1.4192 -0.3028
10 3 -54 3.1140 -0.1001
10 3 -53 1.2726 0.1429
10 3 -52 -0.3602 -0.0681
10 3 -51 0.1818 0.0110
10 3 -50 0.7266 -0.1560
10 3 -49 1.2429 0.0070
10 3 -48 1.8465 -0.1880
10 3 -47 -2.4972 0.2843
10 3 -46 -1.2026 -0.0909
10 3 -45 3.3850 -0.0997
10 3 -44 1.5278 -0.1809
10 3 -43 -0.5956 0.2742
10 3 -42 -1.8646 -0.0260
10 3 -41 -2.6646 -0.0133
10 3 -40 -3.8960 0.0252
10 3 -39 3.0633 -0.0816
10 3 -38 2.9352 0.0143
10 3 -37 -1.5213 0.1230
10 3 -36 3.3250 0.2062
10 3 -35 0.1121 -0.3253
10 3 -34 -1.7027 0.0747
10 3 -33 0.8281 0.0874
10 3 -32 1.7804 0.1924
10 3 -31 1.6618 -0.2352
10 3 -30 -1.3939 0.1083
10 3 -29 -4.6391 -0.1133
10 3 -28 -2.3396 -0.0055
10 3 -27 -0.8351 0.0724
10 3 -26 1.7097 0.0695
10 3 -25 -2.0155 -0.2344
10 3 -24 -0.7376 -0.1743
10 3 -23 0.9884 0.2958
10 3 -22 0.2690 -0.0426
10 3 -21 0.6512 -0.0850
10 3 -20 -2.7416 -0.1701
10 3 -19 0.0700 0.1978
10 3 -18 0.1317 -0.1500
10 3 -17 0.2596 0.2251
10 3 -16 2.9517 -0.0310
10 3 -15 3.0995 -0.1006
10 3 -14 0.0850 -0.1459
10 3 -13 1.1161 0.3169
10 3 -12 -2.6539 0.1158
10 3 -11 -0.9330 -0.2114
10 3 -10 -0.0340 -0.0323
10 3 -9 1.2927 0.0394
10 3 -8 -5.3457 0.1324
10 3 -7 -3.6056 -0.0789
10 3 -6 3.8948 0.1270
10 3 -5 -0.0486 -0.3095
10 3 -4 0.1388 0.0140
10 3 -3 1.7306 0.0852
10 3 -2 0.0112 0.1615
10 3 -1 1.1137 -0.3161
10 3 0 -0.7569 -0.0817
10 3 1 0.9092 0.0849
10 3 2 0.4739 0.0330
10 3 3 -5.5825 0.0176
10 3 4 0.8512 -0.0682
10 3 5 1.4975 -0.0229
10 3 6 3.3369 -0.1045
10 3 7 0.5463 0.3135
10 3 8 3.1655 0.0127
10 3 9 -1.8491 -0.0761
10 3 10 6.8636 -0.1344
10 3 11 -1.4435 0.2886
10 3 12 2.3714 0.0678
10 3 13 -2.0112 0.0261
10 3 14 4.5846 -0.0422
10 3 15 -0.8281 -0.0201
10 3 16 2.4442 0.0293
10 3 17 1.9679 0.1315
10 3 18 -1.2144 0.0836
10 3 19 2.4158 -0.2916
10 3 20 1.4821 -0.0327
10 3 21 6.3528 0.0668
10 3 22 -4.2826 0.0978
10 3 23 1.1709 -0.2413
10 3 24 -3.3653 -0.0452
10 3 25 1.9547 -0.1068
10 3 26 -0.8410 0.0007
10 3 27 4.7735 0.0451
10 3 28 0.1875 -0.0314
10 3 29 0.6457 -0.1695
10 3 30 1.4889 -0.0710
10 3 31 0.4129 0.2444
10 3 32 -3.3990 0.0391
10 3 33 -2.6795 -0.0355
10 3 34 -0.3286 -0.0279
10 3 35 -1.0161 0.1437
10 3 36 0.2395 0.0449
10 3 37 1.0818 0.1826
10 3 38 1.1457 0.0528
10 3 39 -0.0077 -0.0734
10 3 40 -0.2346 0.0357
10 3 41 -2.7491 0.1949
10 3 42 -1.7716 0.0773
10 3 43 -3.6473 -0.1750
10 3 44 -0.2319 -0.0046
10 3 45 -2.0168 0.0169
10 3 46 3.4614 -0.0018
10 3 47 2.3581 -0.0580
10 3 48 3.0228 0.0128
10 3 49 -0.6933 -0.2055
10 3 50 -1.0775 -0.1585
10 3 51 -0.5586 0.0643
10 3 52 -0.8326 0.0309
10 3 53 0.0891 -0.2888
10 3 54 -1.5854 -0.1190
10 3 55 -1.2541 0.1027
10 3 56 -1.8020 0.0352
10 3 57 0.2263 -0.0009
10 4 -51 -1.0913 -0.2099
10 4 -50 -1.0805 -0.0528
10 4 -49 0.5984 0.1371
10 4 -48 -0.7687 -0.0913
10 4 -47 4.2613 -0.0841
10 4 -46 -2.1118 -0.0983
10 4 -45 -0.5793 0.0475
10 4 -44 -2.8643 -0.2310
10 4 -43 4.0904 0.0937
10 4 -42 1.4616 -0.0416
10 4 -41 1.3039 -0.0627
10 4 -40 -5.3898 -0.0897
10 4 -39 -0.8645 0.1367
10 4 -38 2.4466 0.0160
10 4 -37 -1.8066 0.0078
10 4 -36 -2.8713 0.1278
10 4 -35 -1.2074 0.0183
10 4 -34 2.2978 0.0702
10 4 -33 -3.3359 0.1138
10 4 -32 -0.8776 0.2494
10 4 -31 2.0600 -0.1373
10 4 -30 4.3962 0.1018
10 4 -29 -2.9686 0.0751
10 4 -28 1.4272 0.1488
10 4 -27 -1.0108 -0.1224
10 4 -26 1.3610 0.0723
10 4 -25 1.5758 -0.0629
10 4 -24 0.8565 -0.1160
10 4 -23 3.7148 0.0285
10 4 -22 -2.4909 -0.0311
10 4 -21 0.8471 -0.1496
10 4 -20 0.8080 -0.2800
10 4 -19 1.4832 0.1394
10 4 -18 -3.8942 -0.1722
10 4 -17 0.7474 -0.0258
10 4 -16 -2.1199 -0.1593
10 4 -15 -0.3498 0.0769
10 4 -14 3.1382 -0.2151
10 4 -13 -2.5348 0.1512
10 4 -12 1.2929 0.0823
10 4 -11 0.0624 -0.0433
10 4 -10 -0.2693 -0.0252
10 4 -9 -0.2972 0.1883
10 4 -8 3.1688 0.2112
10 4 -7 -6.3237 -0.0546
10 4 -6 -0.6077 0.2361
10 4 -5 -3.9231 0.0413
10 4 -4 -2.4068 0.1506
10 4 -3 0.7692 0.0163
10 4 -2 0.0713 0.2606
10 4 -1 0.2936 -0.1590
10 4 0 0.8741 -0.0192
10 4 1 1.0305 0.0363
10 4 2 3.4583 0.0430
10 4 3 0.8441 -0.1817
10 4 4 -3.0220 -0.1334
10 4 5 -1.8761 -0.0495
10 4 6 -3.0733 -0.2330
10 4 7 -1.4362 -0.0207
10 4 8 2.8740 -0.1432
10 4 9 -3.0859 -0.1139
10 4 10 -0.7824 -0.3352
10 4 11 -4.5563 0.1317
10 4 12 1.3701 -0.0587
10 4 13 0.0844 -0.0181
10 4 14 -0.1092 -0.0972
10 4 15 0.5865 0.1171
10 4 16 2.1805 0.0264
10 4 17 2.3057 0.1633
10 4 18 2.5669 0.2315
10 4 19 -0.7463 -0.0273
10 4 20 -0.7764 0.1133
10 4 21 4.2457 0.1883
10 4 22 4.7545 0.3557
10 4 23 1.0239 -0.0826
10 4 24 -1.0713 0.1585
10 4 25 4.2261 -0.0082
10 4 26 1.7459 0.1302
10 4 27 -1.1678 -0.0136
10 4 28 -0.6317 0.1002
10 4 29 -0.2335 -0.2196
10 4 30 -5.2747 -0.1886
10 4 31 1.9628 0.0452
10 4 32 0.9439 -0.0570
10 4 33 2.2203 -0.2365
10 4 34 2.4973 -0.3011
10 4 35 -6.1151 -0.0109
10 4 36 -1.2230 -0.2053
10 4 37 -3.2109 -0.0459
10 4 38 2.1431 -0.1576
10 4 39 -0.6246 -0.0745
10 4 40 1.9805 -0.1748
10 4 41 1.8161 0.1125
10 4 42 3.8341 0.0694
10 4 43 -3.6483 -0.0134
10 4 44 0.2299 0.0097
10 4 45 -0.6369 0.0834
10 4 46 -1.6360 0.1513
10 4 47 -2.2377 0.0484
10 4 48 -4.3761 0.2213
10 4 49 1.1381 -0.0055
10 4 50 0.9788 0.1765
10 4 51 0.0946 0.0686
10 5 -43 -1.9382 -0.2348
10 5 -42 -0.0487 0.1437
10 5 -41 0.8701 -0.0267
10 5 -40 1.3260 0.0976
10 5 -39 1.6389 -0.1842
10 5 -38 -0.9445 -0.0472
10 5 -37 2.4099 -0.0246
10 5 -36 0.6948 0.1208
10 5 -35 1.4457 0.0053
10 5 -34 -3.4463 -0.1516
10 5 -33 2.1779 -0.0097
10 5 -32 0.4256 0.0530
10 5 -31 -1.7300 0.2053
10 5 -30 0.3274 -0.1018
10 5 -29 -1.1430 0.0696
10 5 -28 -4.5569 -0.2276
10 5 -27 -0.3249 0.2428
10 5 -26 -4.7713 0.0445
10 5 -25 -1.1770 0.0923
10 5 -24 -2.5046 -0.2523
10 5 -23 1.3398 0.0872
10 5 -22 0.2088 0.1051
10 5 -21 0.3670 0.0505
10 5 -20 -0.7184 -0.0265
10 5 -19 3.0478 -0.1231
10 5 -18 3.4088 0.0520
10 5 -17 -1.0038 -0.0552
10 5 -16 -0.4054 0.2427
10 5 -15 -2.4000 -0.1859
10 5 -14 2.8311 -0.0145
10 5 -13 3.7782 -0.1535
10 5 -12 -1.4458 0.2734
10 5 -11 0.8013 -0.0992
10 5 -10 1.9048 0.0013
10 5 -9 -4.4752 -0.1357
10 5 -8 1.6847 0.0229
10 5 -7 1.2908 0.0528
10 5 -6 -2.0874 0.0366
10 5 -5 -1.9809 0.0370
10 5 -4 -1.3517 -0.2112
10 5 -3 -2.5688 0.1010
10 5 -2 -2.4475 0.0089
10 5 -1 -1.0638 0.2103
10 5 0 -1.4804 -0.2237
10 5 1 0.2520 0.0774
10 5 2 4.8642 -0.0751
10 5 3 -1.2102 0.1939
10 5 4 2.5640 -0.0282
10 5 5 2.0907 0.0369
10 5 6 4.9739 -0.0824
10 5 7 -3.1163 0.0035
10 5 8 0.0935 0.1924
10 5 9 -0.5083 -0.0247
10 5 10 4.3092 0.0106
10 5 11 0.3986 -0.1327
10 5 12 -5.4216 0.2058
10 5 13 -1.6772 -0.0914
10 5 14 1.1813 0.1273
10 5 15 -5.5205 -0.1310
10 5 16 -2.5170 0.0131
10 5 17 1.0271 -0.1122
10 5 18 0.7068 0.1366
10 5 19 -1.7612 -0.0290
10 5 20 -3.9649 -0.1605
10 5 21 2.1333 -0.0594
10 5 22 1.3785 -0.0305
10 5 23 2.2694 0.0958
10 5 24 -1.7667 -0.1687
10 5 25 -2.0519 0.0325
10 5 26 0.7628 -0.1667
10 5 27 2.2912 0.0993
10 5 28 1.8157 -0.0671
10 5 29 3.1889 0.1020
10 5 30 1.3900 -0.1211
10 5 31 -2.9271 -0.0469
10 5 32 1.0905 0.0912
10 5 33 -4.8948 0.1189
10 5 34 3.6445 0.0477
10 5 35 1.2173 -0.0782
10 5 36 1.6717 0.0392
10 5 37 -0.4040 -0.0139
10 5 38 -1.5008 0.1628
10 5 39 0.0926 -0.0408
10 5 40 0.1210 0.0512
10 5 41 -2.5471 -0.1771
10 5 42 1.7859 0.0682
10 5 43 0.1478 0.0650
10 5 44 -1.9862 0.0187
10 6 -33 -2.2690 -0.1485
10 6 -32 -0.2981 0.0540
10 6 -31 1.2495 0.1099
10 6 -30 -1.0730 -0.1286
10 6 -29 2.0043 -0.1391
10 6 -28 0.6332 0.0792
10 6 -27 -1.7734 0.0600
10 6 -26 -0.7812 0.0700
10 6 -25 -0.3981 -0.0205
10 6 -24 -1.5766 -0.0230
10 6 -23 1.8695 -0.0381
10 6 -22 0.2267 0.1751
10 6 -21 -1.4080 0.1123
10 6 -20 -1.4493 -0.0550
10 6 -19 -1.6143 -0.0884
10 6 -18 -1.0864 0.0485
10 6 -17 3.2182 0.0911
10 6 -16 1.9328 0.0278
10 6 -15 0.4415 -0.0209
10 6 -14 -4.2853 -0.1465
10 6 -13 -2.7831 -0.0551
10 6 -12 -0.8625 0.1090
10 6 -11 0.4546 0.0863
10 6 -10 -0.9055 -0.2053
10 6 -9 0.5298 -0.0805
10 6 -8 0.3429 0.0613
10 6 -7 -0.7583 0.0120
10 6 -6 2.3817 0.0043
10 6 -5 1.8162 -0.0128
10 6 -4 -1.8374 -0.0435
10 6 -3 0.1014 -0.0466
10 6 -2 1.4797 0.1977
10 6 -1 -2.6252 0.0642
10 6 0 1.9761 -0.1155
10 6 1 -5.3277 -0.0729
10 6 2 3.8073 0.1935
10 6 3 1.6423 0.0574
10 6 4 -4.0091 -0.0530
10 6 5 -1.1353 -0.0000
10 6 6 2.1143 -0.0035
10 6 7 -1.7137 -0.0166
10 6 8 -0.3451 0.0516
10 6 9 -1.6568 0.0943
10 6 10 0.1985 -0.2208
10 6 11 2.1507 -0.1265
10 6 12 2.0660 0.1421
10 6 13 0.2879 0.0684
10 6 14 0.8853 -0.1650
10 6 15 -0.2947 -0.0239
10 6 16 -3.5788 0.0887
10 6 17 3.2323 -0.0558
10 6 18 0.7003 0.0887
10 6 19 1.4075 0.0703
10 6 20 -1.1733 -0.0363
10 6 21 -0.9800 -0.1300
10 6 22 -0.8500 0.2090
10 6 23 -1.8980 0.0898
10 6 24 0.9192 -0.0533
10 6 25 1.8549 -0.0398
10 6 26 -1.1882 0.0646
10 6 27 -4.1755 -0.0054
10 6 28 0.1759 0.0161
10 6 29 0.2042 0.0985
10 6 30 0.0684 -0.1486
10 6 31 -3.5165 -0.1052
10 6 32 2.9951 -0.0384
10 6 33 -0.4431 0.1453
10 7 -14 0.2326 -0.0201
10 7 -13 0.6432 0.0668
10 7 -12 -3.6107 -0.1505
10 7 -11 -2.4023 0.0614
10 7 -10 0.8612 0.0530
10 7 -9 -2.4484 0.0796
10 7 -8 -1.9189 -0.1265
10 7 -7 1.2230 -0.0316
10 7 -6 0.0265 0.0262
10 7 -5 -1.1492 0.0232
10 7 -4 1.5547 -0.0117
10 7 -3 0.3986 -0.0772
10 7 -2 0.7772 -0.0175
10 7 -1 -1.1646 -0.0881
10 7 0 0.3883 0.1239
10 7 1 1.2410 -0.0490
10 7 2 -0.1941 -0.0270
10 7 3 -0.1964 -0.1326
10 7 4 2.7212 0.1242
10 7 5 -1.3703 0.0043
10 7 6 -0.2264 0.0386
10 7 7 -1.3021 -0.0427
10 7 8 -0.5109 0.0246
10 7 9 1.6041 0.0237
10 7 10 -3.8011 0.1303
10 7 11 -1.9589 0.0961
10 7 12 0.9986 -0.1288
10 7 13 4.7417 -0.0010
10 7 14 0.9450 0.0788
10 7 15 0.4675 0.1285
11 0 0 0.7557 -0.3519
11 0 1 3.6730 0.1399
11 0 2 -0.5934 -0.3364
11 0 3 -2.1952 -0.0072
11 0 4 3.5866 -0.2862
11 0 5 1.4266 -0.0180
11 0 6 1.7918 -0.0981
11 0 7 0.5576 0.1771
11 0 8 3.3246 0.0146
11 0 9 -0.8968 -0.1294
11 0 10 -0.9372 0.1952
11 0 11 4.8916 0.2047
11 0 12 -1.1917 0.2721
11 0 13 1.3363 -0.0572
11 0 14 -0.7170 0.3490
11 0 15 1.0958 0.0805
11 0 16 5.0295 0.2789
11 0 17 4.1865 0.1079
11 0 18 -5.2986 0.2629
11 0 19 0.1565 -0.1157
11 0 20 -4.3960 0.0784
11 0 21 -0.4710 0.1476
11 0 22 -0.2208 -0.0216
11 0 23 0.8232 -0.1887
11 0 24 -0.4265 -0.1317
11 0 25 2.1911 0.0037
11 0 26 4.2650 -0.2926
11 0 27 0.1758 -0.1138
11 0 28 -0.9323 -0.2260
11 0 29 3.1781 -0.1550
11 0 30 2.0703 -0.3137
11 0 31 3.1098 0.0321
11 0 32 2.2514 -0.1729
11 0 33 -2.9550 -0.1866
11 0 34 -2.2772 -0.0802
11 0 35 0.7838 0.1315
11 0 36 4.2604 -0.0232
11 0 37 -1.6182 -0.0264
11 0 38 -3.8720 0.1874
11 0 39 -3.4254 0.1052
11 0 40 0.6307 0.0746
11 0 41 -0.4659 0.1970
11 0 42 -2.0475 0.2720
11 0 43 -0.3501 -0.0150
11 0 44 -1.9272 0.1466
11 0 45 -1.7516 0.2476
11 0 46 1.1511 0.1297
11 0 47 0.1844 -0.0413
11 0 48 -0.3835 0.1391
11 0 49 0.9750 0.0368
11 0 50 3.5009 -0.0815
11 0 51 0.5285 0.0177
11 0 52 -0.9917 0.0142
11 0 53 1.6767 -0.2709
11 0 54 -0.8591 -0.1778
11 0 55 0.0898 0.0837
11 0 56 -2.3153 -0.0947
11 0 57 -3.5935 -0.2923
11 0 58 1.9914 -0.0915
11 0 59 2.0420 0.0287
11 0 60 -1.2015 -0.1959
11 0 61 0.4670 -0.1319
11 0 62 0.8789 0.0319
11 0 63 -1.3756 0.0103
11 1 -59 1.7632 -0.0814
11 1 -58 -3.1107 -0.0703
11 1 -57 -1.7233 0.1770
11 1 -56 1.4538 -0.0334
11 1 -55 0.2650 -0.0407
11 1 -54 2.9713 0.1217
11 1 -53 0.4673 0.2906
11 1 -52 1.6130 -0.0630
11 1 -51 -1.8430 -0.0343
11 1 -50 -2.3890 0.2117
11 1 -49 0.3053 0.1392
11 1 -48 0.1132 -0.0412
11 1 -47 1.2900 0.0876
11 1 -46 -0.7393 0.0676
11 1 -45 0.1020 -0.1885
11 1 -44 4.1774 0.0703
11 1 -43 0.4164 0.0822
11 1 -42 -0.8072 -0.1157
11 1 -41 -1.8060 -0.3184
11 1 -40 -5.4228 0.0495
11 1 -39 -0.1857 -0.0851
11 1 -38 0.7064 -0.1708
11 1 -37 -0.8174 -0.1193
11 1 -36 0.8582 -0.0805
11 1 -35 -1.0136 -0.2233
11 1 -34 -5.7735 -0.0624
11 1 -33 0.5913 0.1786
11 1 -32 -0.1869 -0.1277
11 1 -31 -0.6143 -0.0923
11 1 -30 -0.0077 0.0668
11 1 -29 4.1634 0.2820
11 1 -28 -2.9777 -0.0430
11 1 -27 -2.3274 0.2047
11 1 -26 -0.5274 0.1137
11 1 -25 2.4441 0.0881
11 1 -24 0.0222 0.1334
11 1 -23 4.2601 0.3578
11 1 -22 1.2318 0.0621
11 1 -21 1.5269 -0.1408
11 1 -20 4.2584 0.1960
11 1 -19 -0.8452 0.1407
11 1 -18 0.9047 -0.0105
11 1 -17 -6.0454 -0.2053
11 1 -16 1.7310 0.0670
11 1 -15 -1.9102 -0.2962
11 1 -14 -1.4596 -0.0335
11 1 -13 -1.0775 -0.0843
11 1 -12 -1.1127 -0.1295
11 1 -11 -4.1357 -0.4701
11 1 -10 -3.7563 -0.0521
11 1 -9 -1.5638 0.0664
11 1 -8 -8.1515 -0.1792
11 1 -7 -1.8573 -0.1602
11 1 -6 -0.1542 -0.0396
11 1 -5 0.0985 0.0787
11 1 -4 -5.1052 -0.0639
11 1 -3 2.6192 0.3192
11 1 -2 3.0199 -0.0096
11 1 -1 2.3219 0.0134
11 1 0 -2.6523 0.0954
11 1 1 -0.1846 0.4789
11 1 2 1.8146 0.0457
11 1 3 -0.9222 0.0185
11 1 4 0.0187 0.1559
11 1 5 -1.2255 0.1605
11 1 6 2.3483 0.0719
11 1 7 -2.2896 0.0779
11 1 8 3.3947 0.0838
11 1 9 -0.2293 -0.2675
11 1 10 0.1338 0.0107
11 1 11 -3.9403 0.0264
11 1 12 0.1383 -0.0422
11 1 13 -0.8037 -0.3983
11 1 14 2.2084 -0.0665
11 1 15 -1.4262 -0.1256
11 1 16 -1.5619 -0.1463
11 1 17 4.4723 -0.1836
11 1 18 1.5333 -0.0738
11 1 19 3.0190 -0.2017
11 1 20 0.4856 -0.1211
11 1 21 0.6620 0.1413
11 1 22 -1.0189 -0.0115
11 1 23 1.1089 -0.1057
11 1 24 -1.0037 0.0135
11 1 25 1.8598 0.3030
11 1 26 1.9077 0.0861
11 1 27 3.3681 0.1430
11 1 28 2.9072 0.1049
11 1 29 0.9765 0.1801
11 1 30 -2.3491 0.1108
11 1 31 -1.3850 0.2681
11 1 32 3.8860 0.1288
11 1 33 2.5341 -0.0531
11 1 34 0.8407 0.0353
11 1 35 -3.5487 0.1377
11 1 36 -0.5787 0.0493
11 1 37 1.0734 -0.1734
11 1 38 2.0708 -0.0463
11 1 39 0.9324 -0.1220
11 1 40 -0.6651 -0.0503
11 1 41 -3.2037 -0.1141
11 1 42 -0.8876 -0.0705
11 1 43 -1.5315 -0.2599
11 1 44 3.4334 -0.1183
11 1 45 -2.6033 -0.0141
11 1 46 -0.9600 -0.0158
11 1 47 1.3328 -0.1606
11 1 48 3.0450 -0.0778
11 1 49 -0.8896 0.0661
11 1 50 -0.4335 0.0439
11 1 51 1.4935 0.0778
11 1 52 -2.2026 -0.0018
11 1 53 2.4486 0.0588
11 1 54 3.1264 0.0255
11 1 55 0.4661 0.1923
11 1 56 1.0541 0.0947
11 1 57 0.4080 0.0576
11 1 58 -0.9985 0.0538
11 1 59 0.7749 0.1670
11 2 -55 -2.1902 0.1503
11 2 -54 -1.5924 -0.2573
11 2 -53 0.8729 0.0918
11 2 -52 -0.4420 -0.0139
11 2 -51 1.3578 0.0786
11 2 -50 -0.3819 0.0791
11 2 -49 0.0790 0.0642
11 2 -48 -3.3363 -0.0290
11 2 -47 -0.4595 -0.0637
11 2 -46 0.4379 0.3657
11 2 -45 -3.3346 0.0396
11 2 -44 -1.2979 0.0336
11 2 -43 1.4835 -0.1414
11 2 -42 2.6072 0.2619
11 2 -41 3.5170 -0.0544
11 2 -40 -1.4089 0.1628
11 2 -39 -4.9122 -0.0769
11 2 -38 2.4324 -0.0600
11 2 -37 -1.0774 -0.1614
11 2 -36 -1.8156 0.1027
11 2 -35 2.9653 0.0220
11 2 -34 1.8977 -0.2937
11 2 -33 -1.5403 -0.1399
11 2 -32 -0.6894 -0.1253
11 2 -31 3.6679 0.0773
11 2 -30 0.0812 -0.2219
11 2 -29 3.7378 0.0160
11 2 -28 0.1839 -0.2484
11 2 -27 2.1373 0.0472
11 2 -26 -3.0728 -0.0093
11 2 -25 1.6195 0.1486
11 2 -24 -2.3179 -0.1360
11 2 -23 -0.7054 0.0070
11 2 -22 0.1952 0.1646
11 2 -21 2.1460 0.1720
11 2 -20 1.6984 0.1516
11 2 -19 -1.8801 0.0161
11 2 -18 2.0915 0.1975
11 2 -17 -2.9368 0.0354
11 2 -16 -4.2582 0.3401
11 2 -15 0.9427 0.0347
11 2 -14 -3.3401 0.0928
11 2 -13 -0.3149 -0.1480
11 2 -12 3.3392 0.2063
11 2 -11 -1.5280 -0.0041
11 2 -10 -5.2247 -0.0260
11 2 -9 1.7521 -0.2228
11 2 -8 5.4248 -0.0996
11 2 -7 -2.3419 -0.0797
11 2 -6 -5.8592 -0.1241
11 2 -5 1.3356 -0.0914
11 2 -4 2.1929 -0.3117
11 2 -3 -1.1032 -0.1236
11 2 -2 -3.7904 -0.1395
11 2 -1 0.1450 0.0838
11 2 0 2.6218 -0.2282
11 2 1 2.2465 -0.0749
11 2 2 5.1145 -0.0869
11 2 3 -3.9993 0.1440
11 2 4 0.3459 0.0293
11 2 5 -1.5560 0.0735
11 2 6 -0.2366 0.0315
11 2 7 -5.0126 0.0886
11 2 8 1.7042 0.2352
11 2 9 -0.2813 0.2019
11 2 10 -2.1155 0.1280
11 2 11 1.7069 -0.0105
11 2 12 2.4376 0.2042
11 2 13 -0.8263 0.1512
11 2 14 -2.8193 0.1441
11 2 15 2.2623 -0.0430
11 2 16 -1.8407 0.0314
11 2 17 0.5371 -0.0610
11 2 18 -1.2073 0.0606
11 2 19 2.6621 -0.0227
11 2 20 0.7109 -0.1265
11 2 21 1.2231 -0.2240
11 2 22 2.2474 -0.0822
11 2 23 1.2785 -0.0255
11 2 24 0.2547 -0.1751
11 2 25 -3.7685 -0.1430
11 2 26 -2.3551 -0.1790
11 2 27 -0.8824 -0.0761
11 2 28 1.0629 -0.0750
11 2 29 5.6157 0.0574
11 2 30 5.2715 -0.1088
11 2 31 -0.5538 -0.0927
11 2 32 0.7999 0.0412
11 2 33 -0.6422 0.1896
11 2 34 0.3513 0.0414
11 2 35 -0.7987 0.0401
11 2 36 -0.8013 0.1109
11 2 37 -1.8659 0.1187
11 2 38 -1.7146 0.1759
11 2 39 -2.6423 0.1601
11 2 40 1.3431 0.0823
11 2 41 0.1849 -0.0159
11 2 42 -0.8603 0.1604
11 2 43 -3.7276 0.1424
11 2 44 -2.0982 0.0088
11 2 45 -1.2062 -0.1075
11 2 46 -3.3669 0.0059
11 2 47 -2.2704 -0.0229
11 2 48 -0.5663 -0.0761
11 2 49 4.8836 -0.0669
11 2 50 1.9767 -0.0782
11 2 51 2.3565 -0.1101
11 2 52 2.3223 -0.0201
11 2 53 0.8251 -0.0327
11 2 54 1.6393 -0.1931
11 2 55 1.8868 -0.0833
11 3 -48 0.0543 -0.0111
11 3 -47 -1.9229 -0.0183
11 3 -46 -0.5486 0.0898
11 3 -45 1.1118 0.0381
11 3 -44 -3.4914 -0.0705
11 3 -43 -0.4233 0.0786
11 3 -42 -4.3576 0.0896
11 3 -41 2.0719 -0.1142
11 3 -40 3.9315 -0.1489
11 3 -39 -0.7401 0.0959
11 3 -38 -2.0418 -0.0180
11 3 -37 0.9796 -0.1129
11 3 -36 0.9231 -0.0568
11 3 -35 -1.5439 0.0174
11 3 -34 -1.8689 -0.1142
11 3 -33 -1.2305 -0.0374
11 3 -32 -1.5548 0.0531
11 3 -31 -5.2222 -0.0936
11 3 -30 0.1318 -0.0712
11 3 -29 1.2111 0.0609
11 3 -28 2.3731 0.0746
11 3 -27 0.6299 -0.0676
11 3 -26 0.4720 0.0613
11 3 -25 -1.0000 0.0628
11 3 -24 2.6977 0.0178
11 3 -23 1.4985 0.0022
11 3 -22 0.5051 0.1388
11 3 -21 -2.3097 -0.0075
11 3 -20 2.7808 -0.0175
11 3 -19 2.4858 0.0329
11 3 -18 -0.2720 0.0659
11 3 -17 0.5880 -0.0649
11 3 -16 -0.0869 0.0215
11 3 -15 -1.4529 0.0022
11 3 -14 -1.2061 -0.0684
11 3 -13 -2.4489 -0.0225
11 3 -12 -3.1607 0.0295
11 3 -11 2.4402 -0.0184
11 3 -10 -0.3500 -0.1296
11 3 -9 -2.7416 0.0578
11 3 -8 0.4675 -0.0413
11 3 -7 4.6037 -0.0046
11 3 -6 1.5605 -0.0337
11 3 -5 0.0867 0.0909
11 3 -4 -1.1740 -0.0870
11 3 -3 2.1294 0.0431
11 3 -2 2.0785 0.1094
11 3 -1 -4.3409 0.0351
11 3 0 2.4093 -0.0369
11 3 1 -1.6121 0.0442
11 3 2 -0.5442 0.1029
11 3 3 2.5262 -0.0336
11 3 4 2.7903 0.0541
11 3 5 0.7478 -0.0409
11 3 6 1.5192 -0.0279
11 3 7 -2.8764 -0.0423
11 3 8 -0.7927 0.0739
11 3 9 3.4440 -0.0936
11 3 10 1.2979 -0.0977
11 3 11 -2.9903 -0.0408
11 3 12 -3.8663 -0.0110
11 3 13 -0.2817 -0.0617
11 3 14 4.3425 -0.0339
11 3 15 -3.3029 -0.0016
11 3 16 -0.0199 -0.0800
11 3 17 -1.1412 0.0205
11 3 18 1.5052 0.0701
11 3 19 -2.2977 0.0504
11 3 20 0.3370 -0.0458
11 3 21 -1.6366 0.0900
11 3 22 -1.2652 0.0673
11 3 23 0.1451 0.0700
11 3 24 -0.3415 0.0647
11 3 25 4.3791 0.0842
11 3 26 -0.7919 0.0129
11 3 27 -0.4615 0.0624
11 3 28 -3.7465 0.0982
11 3 29 -0.4607 -0.0114
11 3 30 -0.1614 -0.0411
11 3 31 -2.4906 0.0233
11 3 32 1.4910 0.0255
11 3 33 0.5498 -0.0879
11 3 34 0.8856 -0.0559
11 3 35 0.8190 -0.0703
11 3 36 2.0927 -0.0906
11 3 37 1.3439 -0.1142
11 3 38 -2.6379 -0.0195
11 3 39 -0.9207 -0.1056
11 3 40 0.1520 -0.1622
11 3 41 -2.4209 -0.0191
11 3 42 -0.4222 0.0444
11 3 43 2.8847 -0.1119
11 3 44 0.9818 -0.0596
11 3 45 0.8620 0.0649
11 3 46 -1.3979 0.0718
11 3 47 1.5678 0.0063
11 3 48 0.4561 -0.0155
11 3 49 -5.5130 -0.0159
11 4 -41 -2.0084 -0.0442
11 4 -40 -1.8543 -0.0123
11 4 -39 0.5559 0.1821
11 4 -38 0.3777 0.0151
11 4 -37 1.7982 -0.1235
11 4 -36 0.0470 -0.2365
11 4 -35 0.7720 0.1861
11 4 -34 2.1446 0.0478
11 4 -33 0.3939 -0.0617
11 4 -32 2.9132 -0.2553
11 4 -31 -0.9798 0.0823
11 4 -30 -4.0389 -0.0940
11 4 -29 -0.4208 0.0734
11 4 -28 0.9606 0.0283
11 4 -27 -0.5034 -0.1014
11 4 -26 -0.4047 -0.1291
11 4 -25 -2.8806 0.0792
11 4 -24 -1.2555 0.2639
11 4 -23 -3.3218 -0.1579
11 4 -22 0.1208 -0.0216
11 4 -21 -0.9394 -0.0133
11 4 -20 -0.3465 0.2481
11 4 -19 -0.5013 -0.0604
11 4 -18 0.2865 0.1617
11 4 -17 1.4798 -0.1230
11 4 -16 -0.4572 0.0169
11 4 -15 2.0703 0.0720
11 4 -14 -4.5589 0.1840
11 4 -13 0.4105 -0.0863
11 4 -12 4.2929 -0.2021
11 4 -11 -2.2041 0.0739
11 4 -10 -1.9370 0.0143
11 4 -9 0.1828 0.0653
11 4 -8 0.0002 -0.2280
11 4 -7 1.0232 0.0004
11 4 -6 0.6786 -0.2246
11 4 -5 -1.1968 0.1456
11 4 -4 4.3316 -0.0766
11 4 -3 -2.3601 -0.0303
11 4 -2 3.1531 -0.2908
11 4 -1 -3.8967 0.0840
11 4 0 -2.4465 0.0872
11 4 1 -1.1737 0.0039
11 4 2 2.0776 -0.0996
11 4 3 -1.5712 -0.0292
11 4 4 -0.7519 0.1533
11 4 5 -0.0926 0.0017
11 4 6 1.9498 0.1815
11 4 7 1.6900 -0.0804
11 4 8 -3.0798 0.1025
11 4 9 2.0061 -0.0310
11 4 10 2.4706 0.3290
11 4 11 2.0219 -0.0495
11 4 12 6.3995 0.0166
11 4 13 -0.2414 -0.0647
11 4 14 0.9126 0.1923
11 4 15 1.5290 0.0370
11 4 16 0.9870 -0.0422
11 4 17 0.5548 -0.0335
11 4 18 -1.6714 -0.1247
11 4 19 0.1780 0.1165
11 4 20 1.5246 -0.0609
11 4 21 -0.0681 0.0355
11 4 22 -2.6861 -0.3336
11 4 23 -0.1975 0.0753
11 4 24 1.5038 -0.1012
11 4 25 -0.8862 0.0640
11 4 26 -2.4277 -0.2519
11 4 27 -1.6296 -0.0313
11 4 28 0.5874 -0.0539
11 4 29 -1.3552 0.0109
11 4 30 2.0851 0.0150
11 4 31 1.6743 -0.1272
11 4 32 0.7899 -0.0468
11 4 33 -0.5952 -0.0145
11 4 34 -3.9504 0.2555
11 4 35 0.1491 -0.1210
11 4 36 -2.1502 0.0890
11 4 37 -0.4036 -0.0483
11 4 38 1.7748 0.2247
11 4 39 -2.2911 -0.0948
11 4 40 1.4163 0.1485
11 4 41 -1.0896 -0.0422
11 5 -30 -0.1608 -0.0191
11 5 -29 -0.4835 0.0953
11 5 -28 -1.1895 -0.1178
11 5 -27 0.3877 0.0841
11 5 -26 -0.1920 -0.0167
11 5 -25 0.3547 0.1764
11 5 -24 -0.0324 -0.0257
11 5 -23 -1.8172 0.0202
11 5 -22 -2.5471 -0.0449
11 5 -21 1.9309 0.1570
11 5 -20 -0.5931 0.0943
11 5 -19 -1.1334 -0.0804
11 5 -18 -3.3143 -0.0259
11 5 -17 0.8870 0.0204
11 5 -16 1.3690 0.0851
11 5 -15 0.5684 -0.1083
11 5 -14 3.2777 0.0570
11 5 -13 -1.6837 -0.1322
11 5 -12 -1.6870 -0.0159
11 5 -11 0.7463 -0.0586
11 5 -10 -0.4624 0.1112
11 5 -9 -1.2729 -0.1798
11 5 -8 0.6626 -0.0161
11 5 -7 -2.8500 -0.0060
11 5 -6 0.8314 0.0414
11 5 -5 -0.8040 -0.0367
11 5 -4 3.6258 -0.0314
11 5 -3 0.0700 0.0320
11 5 -2 2.4118 -0.0033
11 5 -1 0.8694 0.1440
11 5 0 0.7165 -0.0087
11 5 1 -0.1727 0.0781
11 5 2 -5.5362 -0.0737
11 5 3 -2.2162 0.1664
11 5 4 5.9876 0.0053
11 5 5 1.4625 0.1052
11 5 6 -2.2343 -0.1020
11 5 7 -2.1816 0.0306
11 5 8 3.0203 0.0101
11 5 9 -1.4306 0.0365
11 5 10 -2.8611 0.0349
11 5 11 -1.6549 -0.1016
11 5 12 1.3377 -0.0830
11 5 13 2.4002 -0.0917
11 5 14 -0.7407 0.0855
11 5 15 4.4491 -0.1287
11 5 16 -0.5209 -0.0507
11 5 17 0.6985 -0.1609
11 5 18 -0.4783 0.0570
11 5 19 1.8811 -0.0232
11 5 20 0.9264 0.0359
11 5 21 2.4370 -0.0933
11 5 22 -0.0371 -0.0230
11 5 23 -0.3176 0.0753
11 5 24 -2.0303 0.0911
11 5 25 1.0688 0.0348
11 5 26 3.5140 -0.0621
11 5 27 1.4576 0.0860
11 5 28 -1.4355 0.0441
11 5 29 -3.4476 0.1259
11 5 30 1.0293 -0.0433
11 6 -8 1.0325 -0.0344
11 6 -7 -0.0817 -0.1340
11 6 -6 0.3214 -0.0963
11 6 -5 -0.1139 -0.0328
11 6 -4 -0.6595 0.0629
11 6 -3 0.1619 -0.1551
11 6 -2 -0.1721 0.0074
11 6 -1 3.8966 -0.1471
11 6 0 1.9527 0.1110
11 6 1 -0.5703 -0.0640
11 6 2 1.6202 0.1195
11 6 3 -3.1589 -0.1070
11 6 4 -3.9461 0.1123
11 6 5 -0.1044 0.0220
11 6 6 0.5892 0.1323
11 6 7 3.0620 0.0538
11 6 8 -2.6889 0.0530
12 0 0 1.4584 -0.1565
12 0 1 -0.7305 0.0586
12 0 2 -1.8641 0.1581
12 0 3 -1.0596 -0.1493
12 0 4 1.3830 -0.0395
12 0 5 -2.1985 -0.1288
12 0 6 1.1847 -0.1408
12 0 7 -1.1725 0.0066
12 0 8 0.2740 0.1482
12 0 9 -1.7428 -0.2064
12 0 10 0.7034 -0.2673
12 0 11 -3.9684 0.0830
12 0 12 -2.0090 0.1340
12 0 13 -4.1797 -0.0627
12 0 14 -2.2998 -0.0775
12 0 15 0.8920 0.0231
12 0 16 -4.4161 -0.0498
12 0 17 -2.0808 0.1549
12 0 18 -0.0400 0.1893
12 0 19 -1.4037 -0.0744
12 0 20 1.0633 -0.1663
12 0 21 3.5055 0.2209
12 0 22 -1.2939 0.2081
12 0 23 2.8417 -0.0410
12 0 24 -0.1676 -0.0744
12 0 25 -0.4404 0.0564
12 0 26 1.2520 -0.0179
12 0 27 1.2933 0.1096
12 0 28 3.4785 0.1083
12 0 29 0.8848 -0.1573
12 0 30 -1.9582 -0.1867
12 0 31 -1.8697 0.1416
12 0 32 -1.4156 0.1390
12 0 33 1.6522 -0.1979
12 0 34 0.0599 -0.1183
12 0 35 -2.1464 -0.0351
12 0 36 -2.7177 -0.0148
12 0 37 -1.4083 -0.0057
12 0 38 -3.0139 0.0343
12 0 39 1.3495 -0.2141
12 0 40 0.7682 -0.1510
12 0 41 -2.8189 0.1826
12 0 42 1.7567 0.1566
12 0 43 -4.3479 -0.1653
12 0 44 -2.6360 -0.0863
12 0 45 3.4664 0.1406
12 0 46 2.1498 0.1112
12 0 47 -1.9038 0.0950
12 0 48 -0.6525 0.0536
12 0 49 1.6403 -0.0613
12 0 50 -1.2781 -0.0964
12 0 51 -2.0403 0.1834
12 0 52 1.1610 0.1533
12 0 53 -2.6764 -0.0270
12 0 54 -3.6448 -0.0967
12 0 55 0.9823 0.0771
12 0 56 0.0119 0.0524
12 1 -51 -0.5584 -0.0300
12 1 -50 -0.1862 -0.0783
12 1 -49 0.8489 0.0637
12 1 -48 -0.3085 -0.0262
12 1 -47 -2.8021 -0.0409
12 1 -46 -1.1938 -0.1037
12 1 -45 2.3700 0.2977
12 1 -44 -3.3978 -0.1571
12 1 -43 -3.9613 0.0561
12 1 -42 -1.2876 -0.0071
12 1 -41 -1.3197 0.1588
12 1 -40 4.5397 -0.0874
12 1 -39 0.3096 0.1470
12 1 -38 -1.2392 0.0059
12 1 -37 -1.3493 -0.0698
12 1 -36 -0.0382 0.0482
12 1 -35 -0.4250 0.0665
12 1 -34 0.6871 0.0155
12 1 -33 1.3836 -0.2110
12 1 -32 -3.1080 0.1534
12 1 -31 3.9703 -0.1347
12 1 -30 0.4527 0.0214
12 1 -29 -3.7451 -0.1345
12 1 -28 -1.3963 0.1121
12 1 -27 3.3481 -0.2812
12 1 -26 -0.5593 0.0568
12 1 -25 1.5015 0.0478
12 1 -24 0.2952 -0.0662
12 1 -23 3.7978 -0.1282
12 1 -22 -1.5490 0.0581
12 1 -21 -2.1644 0.1286
12 1 -20 -2.9148 -0.1673
12 1 -19 -0.1677 0.1943
12 1 -18 -1.7763 -0.0270
12 1 -17 1.9439 0.0985
12 1 -16 -2.4499 -0.0687
12 1 -15 -0.5075 0.3483
12 1 -14 0.1783 -0.1115
12 1 -13 -6.3652 0.0213
12 1 -12 -0.4937 0.0907
12 1 -11 0.8387 0.1528
12 1 -10 1.5038 -0.1022
12 1 -9 -7.4557 -0.0452
12 1 -8 0.7640 0.1146
12 1 -7 4.9769 -0.1922
12 1 -6 -0.0164 0.0375
12 1 -5 -2.2529 -0.0787
12 1 -4 1.4324 0.0126
12 1 -3 8.0215 -0.3745
12 1 -2 1.3036 0.1330
12 1 -1 -3.3323 -0.0845
12 1 0 -0.0889 -0.0760
12 1 1 -1.0753 -0.1930
12 1 2 2.7420 0.0735
12 1 3 2.6108 -0.0647
12 1 4 -1.7542 -0.0696
12 1 5 0.7845 0.1314
12 1 6 -0.0982 -0.0983
12 1 7 -0.0316 -0.0097
12 1 8 -1.7597 -0.0068
12 1 9 0.2031 0.3164
12 1 10 0.7552 -0.1678
12 1 11 -3.0402 0.0943
12 1 12 1.6397 0.0414
12 1 13 3.9289 0.1825
12 1 14 -3.0349 -0.0674
12 1 15 -2.2965 0.1486
12 1 16 1.1443 0.0360
12 1 17 -0.4172 -0.1056
12 1 18 -0.5416 0.1027
12 1 19 -3.6974 0.0771
12 1 20 -3.2277 0.0104
12 1 21 2.7011 -0.2283
12 1 22 2.3188 0.1568
12 1 23 -0.0845 -0.1042
12 1 24 2.7176 0.0050
12 1 25 1.4833 -0.1138
12 1 26 -2.6655 0.0459
12 1 27 -2.1690 -0.2316
12 1 28 -1.0349 0.0345
12 1 29 -2.4494 0.0512
12 1 30 3.5818 -0.1128
12 1 31 3.4054 -0.1269
12 1 32 0.2024 0.0355
12 1 33 0.0757 0.1422
12 1 34 1.2025 -0.1464
12 1 35 1.4468 0.0986
12 1 36 -1.3528 -0.0485
12 1 37 -0.5674 0.1165
12 1 38 0.1382 -0.0081
12 1 39 -2.5157 0.1933
12 1 40 -0.4988 -0.0728
12 1 41 -1.6565 -0.0140
12 1 42 -0.3703 0.0947
12 1 43 1.7356 0.1644
12 1 44 -1.8962 -0.0204
12 1 45 -4.2422 -0.0694
12 1 46 0.1967 0.1093
12 1 47 1.0029 0.0217
12 1 48 -2.0596 0.1302
12 1 49 -2.8709 -0.0801
12 1 50 0.2164 0.0023
12 1 51 0.6178 -0.1762
12 2 -45 -0.2698 0.1116
12 2 -44 0.9124 -0.0395
12 2 -43 -1.0447 -0.1245
12 2 -42 -1.2681 0.0569
12 2 -41 -4.2472 0.2386
12 2 -40 -0.1284 -0.1077
12 2 -39 3.0877 -0.0366
12 2 -38 -0.7331 0.0687
12 2 -37 -0.6573 0.0232
12 2 -36 0.8681 0.0037
12 2 -35 1.5229 0.0981
12 2 -34 1.1801 0.0171
12 2 -33 -0.2942 -0.1877
12 2 -32 4.6257 0.1429
12 2 -31 -0.2696 0.1164
12 2 -30 0.2763 -0.0562
12 2 -29 0.0620 -0.1901
12 2 -28 3.3538 0.1187
12 2 -27 -1.4908 -0.0573
12 2 -26 -2.6913 -0.0055
12 2 -25 0.6354 0.0559
12 2 -24 -1.9718 -0.0299
12 2 -23 0.2542 -0.2199
12 2 -22 0.4548 0.0516
12 2 -21 -0.8477 0.2072
12 2 -20 -2.3638 -0.1605
12 2 -19 1.2774 -0.1246
12 2 -18 -3.8859 0.0083
12 2 -17 -3.7889 0.0984
12 2 -16 0.9202 -0.1318
12 2 -15 -3.5009 0.1676
12 2 -14 -1.1270 -0.0924
12 2 -13 -1.1516 -0.0883
12 2 -12 -2.0522 -0.0053
12 2 -11 -2.2236 0.2626
12 2 -10 1.9180 -0.0652
12 2 -9 -0.0934 -0.1329
12 2 -8 -3.1808 0.0927
12 2 -7 -1.5091 0.0206
12 2 -6 2.3182 0.0475
12 2 -5 1.1081 -0.0018
12 2 -4 -0.3970 0.1150
12 2 -3 -2.2236 -0.2685
12 2 -2 7.8384 0.1403
12 2 -1 2.4261 0.0952
12 2 0 -0.9254 0.0599
12 2 1 1.7662 -0.2744
12 2 2 -1.6181 0.1376
12 2 3 -0.3799 0.0126
12 2 4 0.0274 -0.0071
12 2 5 -0.5936 0.0241
12 2 6 2.0524 0.0074
12 2 7 1.0588 -0.1211
12 2 8 -1.5773 -0.0592
12 2 9 0.0617 0.2634
12 2 10 2.3543 -0.1377
12 2 11 3.3019 -0.0787
12 2 12 -1.1160 -0.0970
12 2 13 -0.2343 0.1956
12 2 14 0.5533 -0.1620
12 2 15 0.3931 0.1161
12 2 16 0.5206 -0.0798
12 2 17 4.0675 -0.0567
12 2 18 0.9674 -0.0407
12 2 19 0.8427 0.2169
12 2 20 -1.9449 -0.0205
12 2 21 0.3996 -0.2045
12 2 22 -0.5787 0.1389
12 2 23 -2.7589 0.0694
12 2 24 0.3170 0.0859
12 2 25 0.2046 -0.1143
12 2 26 3.8037 0.1672
12 2 27 -0.9310 -0.1769
12 2 28 4.3067 0.1605
12 2 29 -1.7572 0.0747
12 2 30 -6.5931 0.0478
12 2 31 -2.7904 -0.2327
12 2 32 -1.6792 0.0635
12 2 33 -0.3287 0.1159
12 2 34 -1.9235 -0.0458
12 2 35 0.0672 -0.0021
12 2 36 -0.3946 -0.0738
12 2 37 -0.1820 0.0004
12 2 38 0.5275 -0.1328
12 2 39 0.6593 0.1891
12 2 40 0.3430 -0.1303
12 2 41 1.6659 -0.0905
12 2 42 0.1683 -0.1052
12 2 43 -0.2298 0.1486
12 2 44 1.1903 -0.0924
12 2 45 1.9067 -0.0488
12 3 -37 -1.5231 0.1452
12 3 -36 0.0121 0.0329
12 3 -35 -0.0100 -0.1451
12 3 -34 0.2661 0.1225
12 3 -33 0.6213 0.1416
12 3 -32 -1.8948 -0.0029
12 3 -31 3.4709 -0.0454
12 3 -30 4.3947 0.0655
12 3 -29 -1.9272 -0.0063
12 3 -28 -0.3766 0.0032
12 3 -27 3.5535 0.0187
12 3 -26 2.4359 -0.0728
12 3 -25 -0.4951 -0.0936
12 3 -24 2.3220 0.0075
12 3 -23 -3.3789 0.0756
12 3 -22 -0.0515 -0.0912
12 3 -21 -1.1243 -0.0680
12 3 -20 -0.0022 -0.0148
12 3 -19 -2.3061 0.0205
12 3 -18 1.2586 0.0120
12 3 -17 -0.1598 0.0087
12 3 -16 0.2111 -0.0664
12 3 -15 -0.3612 -0.0313
12 3 -14 -0.6693 0.1245
12 3 -13 -2.1506 0.0377
12 3 -12 -2.6571 0.0252
12 3 -11 2.6246 -0.0454
12 3 -10 -0.5380 0.0521
12 3 -9 -2.0723 0.0338
12 3 -8 -2.4068 0.0805
12 3 -7 1.4128 -0.0109
12 3 -6 0.7564 -0.0583
12 3 -5 -5.0165 -0.0244
12 3 -4 -0.0157 0.0543
12 3 -3 3.0195 0.0355
12 3 -2 -1.5935 -0.1092
12 3 -1 2.8615 -0.0515
12 3 0 1.0984 -0.0517
12 3 1 -0.1154 0.0257
12 3 2 -0.8777 -0.0297
12 3 3 -1.1126 -0.0300
12 3 4 0.6582 -0.1104
12 3 5 1.1355 -0.0135
12 3 6 -2.2818 0.0896
12 3 7 1.0878 -0.0031
12 3 8 0.2916 -0.0428
12 3 9 -1.4944 -0.0383
12 3 10 -1.0921 0.1121
12 3 11 -3.2857 0.0406
12 3 12 -0.2432 0.1000
12 3 13 5.0782 -0.0182
12 3 14 2.1628 0.0178
12 3 15 -0.9056 0.0671
12 3 16 -0.6191 0.1342
12 3 17 0.9449 0.0291
12 3 18 4.6482 -0.0957
12 3 19 -0.1176 0.0345
12 3 20 0.9123 0.0605
12 3 21 -1.9455 0.0828
12 3 22 5.2617 -0.1123
12 3 23 0.3084 -0.0146
12 3 24 0.9697 -0.0747
12 3 25 -1.1769 0.0533
12 3 26 1.8790 0.0205
12 3 27 0.7527 -0.0732
12 3 28 -3.5872 -0.1854
12 3 29 3.9812 -0.0108
12 3 30 1.6014 0.1042
12 3 31 0.8401 -0.0198
12 3 32 -2.1356 -0.0792
12 3 33 0.9241 -0.1707
12 3 34 0.1070 0.0042
12 3 35 -0.6922 0.0354
12 3 36 -0.0846 0.1397
12 3 37 -1.4630 -0.1287
12 4 -25 0.1345 0.0232
12 4 -24 1.1971 -0.0398
12 4 -23 2.0610 -0.0282
12 4 -22 0.4710 -0.1363
12 4 -21 -1.9291 -0.0297
12 4 -20 -0.1992 -0.0045
12 4 -19 1.0585 -0.0371
12 4 -18 -0.4520 -0.0972
12 4 -17 -1.8788 -0.0861
12 4 -16 -0.9467 -0.0076
12 4 -15 1.4030 -0.0461
12 4 -14 -0.1071 0.0486
12 4 -13 3.8877 -0.1029
12 4 -12 0.0960 -0.0142
12 4 -11 -0.9127 -0.0108
12 4 -10 1.5754 0.1460
12 4 -9 2.0555 -0.0350
12 4 -8 0.9756 0.0823
12 4 -7 -1.8396 -0.0006
12 4 -6 -1.0269 0.0791
12 4 -5 1.5665 0.0795
12 4 -4 -3.8870 0.1539
12 4 -3 -2.5462 -0.0043
12 4 -2 -1.5994 -0.0437
12 4 -1 0.6671 0.1502
12 4 0 2.4463 0.0789
12 4 1 -0.2356 0.0107
12 4 2 2.9382 -0.0618
12 4 3 -1.4944 0.1178
12 4 4 -2.6817 -0.1136
12 4 5 0.2140 0.0438
12 4 6 2.8428 -0.0072
12 4 7 0.4048 -0.0023
12 4 8 0.9052 -0.2253
12 4 9 2.3441 0.0501
12 4 10 1.5517 -0.0259
12 4 11 1.0690 -0.0889
12 4 12 -3.9931 -0.0803
12 4 13 -1.2418 -0.0122
12 4 14 -0.7025 -0.0844
12 4 15 1.4462 -0.1052
12 4 16 -1.3356 0.1665
12 4 17 0.4750 -0.0890
12 4 18 2.2850 -0.0721
12 4 19 -0.4846 -0.0643
12 4 20 -0.2069 0.1954
12 4 21 1.1844 -0.0830
12 4 22 2.4248 0.0769
12 4 23 -0.6960 -0.0075
12 4 24 0.8525 0.0215
12 4 25 1.9167 0.0227
13 0 0 -0.0643 -0.1245
13 0 1 -0.9488 -0.0699
13 0 2 -3.0567 -0.2987
13 0 3 2.3153 0.1033
13 0 4 -1.1061 -0.2010
13 0 5 3.1348 -0.0386
13 0 6 -1.0476 -0.0673
13 0 7 0.0203 -0.0084
13 0 8 -1.5975 -0.1452
13 0 9 -1.0981 0.0411
13 0 10 -0.1125 0.2207
13 0 11 -1.6349 -0.1024
13 0 12 -0.6758 0.0655
13 0 13 1.2054 0.0768
13 0 14 3.3786 0.3068
13 0 15 -1.8798 -0.0923
13 0 16 2.4215 0.2796
13 0 17 0.3053 0.0214
13 0 18 -2.4286 0.1299
13 0 19 -0.6361 -0.0101
13 0 20 0.6973 0.2828
13 0 21 -3.0779 -0.0658
13 0 22 0.2489 -0.1022
13 0 23 -1.2980 0.0687
13 0 24 0.4734 0.0055
13 0 25 4.9706 -0.0869
13 0 26 1.3017 -0.1837
13 0 27 -2.2776 0.0397
13 0 28 -2.3340 -0.2844
13 0 29 -2.0689 0.0002
13 0 30 2.1456 -0.1351
13 0 31 1.7719 -0.0380
13 0 32 1.2642 -0.3487
13 0 33 -0.0084 0.1175
13 0 34 -2.1501 -0.0377
13 0 35 -0.0000 -0.0965
13 0 36 -0.0387 -0.0339
13 0 37 2.0043 0.1019
13 0 38 -0.5529 0.1113
13 0 39 -1.8448 0.0360
13 0 40 -2.1917 0.2191
13 0 41 3.6963 0.0182
13 0 42 -3.4879 0.1136
13 0 43 -0.8623 0.1542
13 0 44 2.3160 0.3417
13 0 45 1.6858 -0.1033
13 0 46 -4.4879 0.0559
13 1 -40 -2.8567 -0.0582
13 1 -39 -3.1902 -0.1357
13 1 -38 0.9782 -0.0854
13 1 -37 -0.4968 -0.0206
13 1 -36 0.8063 -0.2394
13 1 -35 -5.2801 -0.0229
13 1 -34 1.4861 0.1482
13 1 -33 -3.7360 -0.0479
13 1 -32 2.3200 -0.1434
13 1 -31 -2.7109 0.0939
13 1 -30 -2.2189 0.1700
13 1 -29 0.8871 -0.0374
13 1 -28 2.4190 0.0615
13 1 -27 3.3525 0.1100
13 1 -26 2.4175 0.0469
13 1 -25 2.3055 0.0534
13 1 -24 -0.9800 0.2783
13 1 -23 0.3398 0.0229
13 1 -22 -1.8104 -0.0926
13 1 -21 1.2834 0.0564
13 1 -20 -2.2872 0.2006
13 1 -19 1.8785 -0.0664
13 1 -18 2.8412 -0.0955
13 1 -17 -2.0811 -0.0340
13 1 -16 -0.0518 -0.1059
13 1 -15 1.0213 -0.0978
13 1 -14 -1.6205 0.0118
13 1 -13 -0.1005 -0.1241
13 1 -12 -2.2715 -0.3085
13 1 -11 -1.1463 -0.0574
13 1 -10 -0.3135 0.0619
13 1 -9 -0.7542 -0.0661
13 1 -8 2.1707 -0.1852
13 1 -7 -2.8098 0.0150
13 1 -6 0.6155 -0.0210
13 1 -5 0.2544 0.0501
13 1 -4 -1.6802 0.1147
13 1 -3 -1.2384 0.0561
13 1 -2 -4.8004 -0.0792
13 1 -1 -1.5205 0.1026
13 1 0 -0.4489 0.2752
13 1 1 5.1299 0.0729
13 1 2 0.0951 -0.0089
13 1 3 -3.5896 0.0631
13 1 4 -2.4948 0.1494
13 1 5 3.5926 0.0261
13 1 6 -0.9346 0.1079
13 1 7 -1.1022 0.0015
13 1 8 -1.5499 -0.1223
13 1 9 2.9151 -0.0690
13 1 10 -0.0339 0.1103
13 1 11 -0.4002 -0.0355
13 1 12 -0.3937 -0.2252
13 1 13 0.4362 -0.1167
13 1 14 1.9591 -0.0409
13 1 15 0.9669 -0.0556
13 1 16 -1.4986 -0.0785
13 1 17 1.4913 -0.0543
13 1 18 4.5028 -0.1667
13 1 19 -0.9082 -0.0346
13 1 20 4.2152 0.1364
13 1 21 -0.5069 0.0381
13 1 22 3.0604 -0.0945
13 1 23 -1.8846 0.0104
13 1 24 -3.1678 0.1729
13 1 25 -2.9799 0.0719
13 1 26 0.6471 0.1205
13 1 27 1.7764 0.0798
13 1 28 0.9266 0.0376
13 1 29 2.2733 0.0684
13 1 30 -2.1418 0.2022
13 1 31 -0.4617 0.1142
13 1 32 -0.7873 -0.0573
13 1 33 1.9319 -0.0116
13 1 34 -2.7803 0.1041
13 1 35 -0.5561 0.0379
13 1 36 -1.0843 -0.1144
13 1 37 1.0466 -0.0026
13 1 38 -0.7974 -0.1098
13 1 39 1.9799 -0.0298
13 1 40 0.1430 -0.0410
13 2 -31 -0.4009 0.0132
13 2 -30 -1.6947 -0.0903
13 2 -29 -0.9141 -0.0622
13 2 -28 -3.7240 -0.0661
13 2 -27 -3.7051 0.1090
13 2 -26 0.7964 -0.0443
13 2 -25 -2.6489 -0.2225
13 2 -24 1.5844 0.1074
13 2 -23 2.6032 0.0838
13 2 -22 -3.0433 0.0443
13 2 -21 -1.0832 -0.1487
13 2 -20 -0.1701 0.2266
13 2 -19 0.2002 -0.0271
13 2 -18 -4.0970 0.1151
13 2 -17 0.3215 0.0711
13 2 -16 -0.0320 0.1689
13 2 -15 5.0597 -0.1106
13 2 -14 0.0180 0.1064
13 2 -13 0.9699 0.1906
13 2 -12 2.9543 -0.0484
13 2 -11 -0.7962 -0.0075
13 2 -10 0.1026 -0.0136
13 2 -9 -0.2622 0.1166
13 2 -8 1.3783 -0.1682
13 2 -7 -0.1269 0.0932
13 2 -6 -2.5088 -0.1609
13 2 -5 -0.0057 -0.0473
13 2 -4 0.9221 -0.1492
13 2 -3 -0.1779 0.0733
13 2 -2 -1.0781 -0.1918
13 2 -1 -4.2192 -0.1519
13 2 0 0.2228 -0.0276
13 2 1 0.0940 -0.0705
13 2 2 0.6633 -0.0547
13 2 3 0.4997 -0.1162
13 2 4 0.1784 0.1137
13 2 5 1.0421 -0.1632
13 2 6 1.0023 0.1565
13 2 7 -1.0649 0.0158
13 2 8 1.8068 0.1687
13 2 9 -0.6796 -0.1100
13 2 10 -0.8328 0.2423
13 2 11 -1.7635 0.1166
13 2 12 -1.8448 0.1150
13 2 13 -2.8117 0.0821
13 2 14 -1.0908 0.1257
13 2 15 -1.4686 0.1062
13 2 16 1.3666 -0.0012
13 2 17 -2.3923 0.2363
13 2 18 0.3253 -0.0846
13 2 19 -1.8264 -0.0285
13 2 20 1.6007 -0.1424
13 2 21 4.2080 0.1963
13 2 22 -1.2726 -0.1914
13 2 23 2.4934 -0.0941
13 2 24 0.5662 -0.1559
13 2 25 5.0547 -0.0657
13 2 26 -0.5237 -0.1960
13 2 27 0.1484 -0.0326
13 2 28 -2.9794 -0.0568
13 2 29 0.1714 -0.2516
13 2 30 1.2599 -0.0435
13 2 31 0.5580 -0.0329
13 3 -17 -0.4093 0.0550
13 3 -16 -0.9093 -0.0129
13 3 -15 -2.9579 -0.1405
13 3 -14 2.0148 -0.0723
13 3 -13 -0.6789 0.1290
13 3 -12 1.6829 -0.0511
13 3 -11 0.5799 -0.2557
13 3 -10 0.2383 0.0131
13 3 -9 1.2777 0.0321
13 3 -8 1.4864 -0.0341
13 3 -7 1.6752 -0.0650
13 3 -6 0.1276 0.0884
13 3 -5 0.1473 -0.1110
13 3 -4 1.4917 0.0221
13 3 -3 -0.2401 0.1578
13 3 -2 0.0332 0.1107
13 3 -1 -0.1694 -0.1110
13 3 0 -3.1313 0.0612
13 3 1 -0.7655 0.2062
13 3 2 -0.0302 0.0249
13 3 3 0.7801 0.0567
13 3 4 -2.1739 0.0470
13 3 5 0.1465 0.0457
13 3 6 2.4750 -0.0689
13 3 7 -0.6472 0.2013
13 3 8 -1.5649 -0.0060
13 3 9 2.3562 -0.1525
13 3 10 2.0070 -0.0753
13 3 11 0.6289 0.1309
13 3 12 1.0037 -0.0562
13 3 13 1.5571 -0.1838
13 3 14 -1.4091 -0.0066
13 3 15 -2.4383 -0.1086
13 3 16 0.9662 -0.0582
13 3 17 -2.6177 -0.0548
14 0 0 -6.2387 0.1136
14 0 1 0.6827 0.1695
14 0 2 -0.2388 0.0043
14 0 3 -0.5924 0.0385
14 0 4 -1.0505 0.0335
14 0 5 -1.4264 0.0254
14 0 6 -3.5289 0.0298
14 0 7 -2.2175 0.1735
14 0 8 -3.5549 -0.0473
14 0 9 0.2576 -0.1210
14 0 10 -2.0764 0.0198
14 0 11 0.5924 0.1155
14 0 12 0.3951 -0.0603
14 0 13 -0.2496 -0.1202
14 0 14 -1.3121 -0.0360
14 0 15 -2.2155 -0.0900
14 0 16 1.4644 -0.0276
14 0 17 -2.7377 -0.0077
14 0 18 1.2275 -0.0770
14 0 19 0.2897 -0.2174
14 0 20 3.6747 0.0358
14 0 21 0.0853 0.0443
14 0 22 1.1908 -0.0343
14 0 23 -0.0256 -0.1229
14 0 24 4.9847 0.0604
14 0 25 -1.8250 0.0473
14 0 26 -2.4131 0.0262
14 0 27 -1.8233 0.0910
14 0 28 -0.8071 -0.0097
14 0 29 5.7306 0.0381
14 0 30 -1.7364 0.1026
14 0 31 -2.4743 0.1826
14 0 32 -2.7111 -0.0296
14 0 33 2.0543 0.0468
14 1 -23 0.2835 0.0280
14 1 -22 -0.2181 0.0900
14 1 -21 -0.1113 -0.0429
14 1 -20 0.8409 -0.0889
14 1 -19 1.7115 0.1320
14 1 -18 -0.7079 -0.0433
14 1 -17 -0.7869 0.0228
14 1 -16 0.0359 -0.0295
14 1 -15 -1.2549 0.0667
14 1 -14 1.0185 -0.1205
14 1 -13 -0.9610 0.1071
14 1 -12 0.6683 0.0494
14 1 -11 2.8799 -0.0539
14 1 -10 -2.4308 -0.0833
14 1 -9 0.8082 0.0972
14 1 -8 -1.5598 0.0564
14 1 -7 1.7510 -0.0855
14 1 -6 2.0451 0.0426
14 1 -5 -4.0058 -0.0266
14 1 -4 -1.9360 -0.0075
14 1 -3 1.6165 -0.0170
14 1 -2 2.6048 0.1237
14 1 -1 2.0017 -0.1249
14 1 0 0.3590 -0.0500
14 1 1 -0.7757 0.0307
14 1 2 1.7151 0.0677
14 1 3 -1.1092 -0.1031
14 1 4 1.5560 -0.0450
14 1 5 -0.0915 -0.0211
14 1 6 0.3088 -0.0549
14 1 7 1.7540 0.0204
14 1 8 -0.5715 0.0171
14 1 9 -0.2592 -0.0513
14 1 10 0.1178 -0.1236
14 1 11 -0.6655 0.1136
14 1 12 -2.2559 0.0619
14 1 13 0.1671 0.0112
14 1 14 -0.4254 -0.0609
14 1 15 -2.4988 0.1122
14 1 16 -2.6552 0.0320
14 1 17 0.1769 0.0996
14 1 18 -2.6260 0.0832
14 1 19 -2.6024 0.0542
14 1 20 -3.8675 -0.0340
14 1 21 -0.4386 0.0899
14 1 22 -0.2934 0.1165
14 1 23 -2.9057 -0.0203
0 0 0 0.0 0.0
;
_shelx_fab_checksum              30714
_olex2_submission_special_instructions 'No special instructions were received'
####################################################################### 
# 
# This file contains crystal structure data downloaded from the 
# Cambridge Structural Database (CSD) hosted by the Cambridge 
# Crystallographic Data Centre (CCDC).
# 
# Full information about CCDC data access policies and citation 
# guidelines are available at http://www.ccdc.cam.ac.uk/access/V1 
# 
# Audit and citation data items may have been added by the CCDC. 
# Please retain this information to preserve the provenance of 
# this file and to allow appropriate attribution of the data. 
# 
#######################################################################

data_KY047-3deg-crystal02_a
_database_code_depnum_ccdc_archive 'CCDC 1999249'
loop_
_audit_author_name
_audit_author_address
'Yuya Domoto'
;The University of Tokyo
Japan
;
_audit_update_record             
;
2020-07-05 deposited with the CCDC.	2020-09-15 downloaded from the CCDC.
;

# start Validation Reply Form
_vrf_THETM01_KY047-3deg-crystal02_a 
;
PROBLEM: The value of sine(theta_max)/wavelength is less than 0.550
RESPONSE: Repeated experiments for different crystals always gave 
low resolution diffraction data, which is unavoidable due to
the disordered nature of the crystal solvent.
;
_vrf_PLAT084_KY047-3deg-crystal02_a 
;
PROBLEM: High wR2 Value (i.e. > 0.25) ...................
RESPONSE: Diethyleneglycol side chains were severely disordered, thus only the 
initial several atoms could be assigned. This situation resulted in relatively high wR2 value.
;
_vrf_PLAT602_KY047-3deg-crystal02_a 
;
PROBLEM: VERY LARGE Solvent Accessible VOID(S) in Structure
RESPONSE: Only the initial several atoms of the diethyleneglycol chains could be 
definitively located because of severe disorder of the remainder of the side chains. 
Mainly due to this problem, relatively large voids remained.
;
# end Validation Reply Form

_audit_creation_method           SHELXL-2018/3
_shelx_SHELXL_version_number     2018/3
_chemical_name_systematic        ?
_chemical_name_common            ?
_chemical_melting_point          ?
_chemical_formula_moiety         ?
_chemical_formula_sum            'C1328 H819 B10.30 Cu24 F41.20 N54 O130'
_chemical_formula_weight         22030.43

loop_
_atom_type_symbol
_atom_type_description
_atom_type_scat_dispersion_real
_atom_type_scat_dispersion_imag
_atom_type_scat_source
C C 0.0074 0.0035 'International Tables Vol C Tables 4.2.6.8 and 6.1.1.4'
H H 0.0000 0.0000 'International Tables Vol C Tables 4.2.6.8 and 6.1.1.4'
N N 0.0135 0.0071 'International Tables Vol C Tables 4.2.6.8 and 6.1.1.4'
O O 0.0225 0.0128 'International Tables Vol C Tables 4.2.6.8 and 6.1.1.4'
Cu Cu -0.0744 2.2856 'International Tables Vol C Tables 4.2.6.8 and 6.1.1.4'
B B 0.0038 0.0015 'International Tables Vol C Tables 4.2.6.8 and 6.1.1.4'
F F 0.0348 0.0215 'International Tables Vol C Tables 4.2.6.8 and 6.1.1.4'

_space_group_crystal_system      monoclinic
_space_group_IT_number           15
_space_group_name_H-M_alt        'C 2/c'
_space_group_name_Hall           '-C 2yc'

_shelx_space_group_comment       
;
The symmetry employed for this shelxl refinement is uniquely defined
by the following loop, which should always be used as a source of
symmetry information in preference to the above space-group names.
They are only intended as comments.
;

loop_
_space_group_symop_operation_xyz
'x, y, z'
'-x, y, -z+1/2'
'x+1/2, y+1/2, z'
'-x+1/2, y+1/2, -z+1/2'
'-x, -y, -z'
'x, -y, z-1/2'
'-x+1/2, -y+1/2, -z'
'x+1/2, -y+1/2, z-1/2'

_cell_length_a                   67.657(10)
_cell_length_b                   38.962(10)
_cell_length_c                   67.631(10)
_cell_angle_alpha                90.0000(10)
_cell_angle_beta                 109.4650(10)
_cell_angle_gamma                90.0000(10)
_cell_volume                     168089(56)
_cell_formula_units_Z            4
_cell_measurement_temperature    293(2)
_cell_measurement_reflns_used    8871
_cell_measurement_theta_min      0.862
_cell_measurement_theta_max      23.987

_exptl_crystal_description       block
_exptl_crystal_colour            colorless
_exptl_crystal_density_meas      ?
_exptl_crystal_density_method    ?
_exptl_crystal_density_diffrn    0.871
_exptl_crystal_F_000             45293
_exptl_transmission_factor_min   ?
_exptl_transmission_factor_max   ?
_exptl_crystal_size_max          ?
_exptl_crystal_size_mid          ?
_exptl_crystal_size_min          ?
_exptl_absorpt_coefficient_mu    0.869
_shelx_estimated_absorpt_T_min   ?
_shelx_estimated_absorpt_T_max   ?
_exptl_absorpt_correction_type   ?
_exptl_absorpt_correction_T_min  ?
_exptl_absorpt_correction_T_max  ?
_exptl_absorpt_process_details   ?
_exptl_absorpt_special_details   ?
_diffrn_ambient_temperature      293(2)
_diffrn_radiation_wavelength     1.000
_diffrn_radiation_type           Synchrotron
_diffrn_source                   'SPring-8 BL26B1'
_diffrn_measurement_device_type  'EIGER 4M DECTRIS'
_diffrn_measurement_method       'Phi scan'
_diffrn_detector_area_resol_mean ?
_diffrn_reflns_number            156947
_diffrn_reflns_av_unetI/netI     0.1086
_diffrn_reflns_av_R_equivalents  0.1240
_diffrn_reflns_limit_h_min       -54
_diffrn_reflns_limit_h_max       54
_diffrn_reflns_limit_k_min       -30
_diffrn_reflns_limit_k_max       30
_diffrn_reflns_limit_l_min       -54
_diffrn_reflns_limit_l_max       54
_diffrn_reflns_theta_min         0.862
_diffrn_reflns_theta_max         23.987
_diffrn_reflns_theta_full        23.987
_diffrn_measured_fraction_theta_max 0.966
_diffrn_measured_fraction_theta_full 0.966
_diffrn_reflns_Laue_measured_fraction_max 0.966
_diffrn_reflns_Laue_measured_fraction_full 0.966
_diffrn_reflns_point_group_measured_fraction_max 0.966
_diffrn_reflns_point_group_measured_fraction_full 0.966
_reflns_number_total             45656
_reflns_number_gt                21181
_reflns_threshold_expression     'I > 2\s(I)'
_reflns_Friedel_coverage         0.000
_reflns_Friedel_fraction_max     .
_reflns_Friedel_fraction_full    .

_reflns_special_details          
;
 Reflections were merged by SHELXL according to the crystal
 class for the calculation of statistics and refinement.
 
 _reflns_Friedel_fraction is defined as the number of unique
 Friedel pairs measured divided by the number that would be
 possible theoretically, ignoring centric projections and
 systematic absences.
;

_computing_data_collection       'XDS and BSS (SPring-8)'
_computing_cell_refinement       XDS
_computing_data_reduction        XDS
_computing_structure_solution    'SHELXT 2018/2 (Sheldrick, 2018)'
_computing_structure_refinement  'SHELXL-2018/3 (Sheldrick, 2018)'
_computing_molecular_graphics    ?
_computing_publication_material  ?
_refine_special_details          ?
_refine_ls_structure_factor_coef Fsqd
_refine_ls_matrix_type           full
_refine_ls_weighting_scheme      calc
_refine_ls_weighting_details     
'w=1/[\s^2^(Fo^2^)+(0.2000P)^2^] where P=(Fo^2^+2Fc^2^)/3'
_atom_sites_solution_primary     ?
_atom_sites_solution_secondary   ?
_atom_sites_solution_hydrogens   geom
_refine_ls_hydrogen_treatment    constr
_refine_ls_extinction_method     none
_refine_ls_extinction_coef       .
_refine_ls_number_reflns         45656
_refine_ls_number_parameters     7052
_refine_ls_number_restraints     12197
_refine_ls_R_factor_all          0.2584
_refine_ls_R_factor_gt           0.1723
_refine_ls_wR_factor_ref         0.4699
_refine_ls_wR_factor_gt          0.4172
_refine_ls_goodness_of_fit_ref   1.562
_refine_ls_restrained_S_all      1.408
_refine_ls_shift/su_max          0.015
_refine_ls_shift/su_mean         0.001

loop_
_atom_site_label
_atom_site_type_symbol
_atom_site_fract_x
_atom_site_fract_y
_atom_site_fract_z
_atom_site_U_iso_or_equiv
_atom_site_adp_type
_atom_site_occupancy
_atom_site_site_symmetry_order
_atom_site_calc_flag
_atom_site_refinement_flags_posn
_atom_site_refinement_flags_adp
_atom_site_refinement_flags_occupancy
_atom_site_disorder_assembly
_atom_site_disorder_group
Cu1 Cu 0.47119(5) 0.87256(8) 0.32921(6) 0.1295(13) Uani 1 1 d . U . . .
Cu2 Cu 0.45915(5) 0.88915(8) 0.43267(6) 0.1367(13) Uani 1 1 d . . . . .
Cu3 Cu 0.49649(5) 0.73450(8) 0.41597(6) 0.1303(13) Uani 1 1 d . U . . .
Cu4 Cu 0.34251(5) 0.91960(9) 0.41595(6) 0.1311(13) Uani 1 1 d . U . . .
Cu5 Cu 0.24271(5) 0.85582(8) 0.32921(6) 0.1282(13) Uani 1 1 d . . . . .
Cu6 Cu 0.29225(5) 0.77786(8) 0.43278(6) 0.1363(13) Uani 1 1 d . U . . .
Cu7 Cu 0.38533(6) 0.77719(9) 0.23684(6) 0.1408(13) Uani 1 1 d . U . . .
Cu8 Cu 0.31434(6) 0.65171(9) 0.23674(6) 0.1408(14) Uani 1 1 d . U . . .
Cu9 Cu 0.28716(6) 0.82096(9) 0.23673(6) 0.1401(13) Uani 1 1 d . U . . .
Cu10 Cu 0.43139(6) 0.58309(8) 0.43285(6) 0.1369(14) Uani 1 1 d . . . . .
Cu11 Cu 0.32691(6) 0.59614(8) 0.41595(6) 0.1307(13) Uani 1 1 d . . . . .
Cu12 Cu 0.36531(5) 0.52153(8) 0.32922(6) 0.1290(13) Uani 1 1 d . . . . .
O9A O -0.0053(5) 0.6956(8) 0.1795(6) 0.271(13) Uani 1 1 d . U . . .
O10A O 0.0950(6) 0.8352(10) 0.3237(5) 0.354(14) Uani 1 1 d D U . . .
O9F O 0.2809(3) 0.7947(5) 0.0214(3) 0.135(6) Uani 1 1 d . U . . .
C1A C -0.0440(5) 0.3890(9) 0.2804(7) 0.175(11) Uani 1 1 d . U . . .
H1A H -0.048673 0.365862 0.279732 0.210 Uiso 1 1 calc R U . . .
O1A O -0.0604(4) 0.7483(8) 0.1769(6) 0.270(13) Uani 1 1 d D U . . .
N1A N -0.0330(4) 0.4026(7) 0.2996(5) 0.156(8) Uani 1 1 d . U . . .
O2A O 0.0323(5) 0.6005(9) 0.3220(5) 0.365(16) Uani 1 1 d D U . . .
N2A N -0.1328(4) 0.9987(6) 0.2997(4) 0.142(8) Uani 1 1 d . U . . .
C2A C -0.0487(6) 0.4078(10) 0.2620(6) 0.190(11) Uani 1 1 d . U . . .
H2A H -0.056268 0.397700 0.248837 0.228 Uiso 1 1 calc R U . . .
C3A C -0.0426(6) 0.4391(10) 0.2631(6) 0.187(11) Uani 1 1 d . U . . .
H3A H -0.045542 0.452067 0.250570 0.224 Uiso 1 1 calc R U . . .
N3A N 0.2159(4) 0.8501(6) 0.2994(4) 0.142(7) Uani 1 1 d . U . . .
C4A C -0.0321(6) 0.4544(8) 0.2816(7) 0.179(10) Uani 1 1 d D U . . .
O5A O -0.0076(5) 0.8046(7) 0.1761(6) 0.258(11) Uani 1 1 d . U . . .
C5A C -0.0266(5) 0.4334(9) 0.2999(6) 0.166(10) Uani 1 1 d . U . . .
H5A H -0.017779 0.442790 0.312794 0.199 Uiso 1 1 calc R U . . .
O6A O -0.0532(7) 0.8117(10) 0.3225(6) 0.357(14) Uani 1 1 d D U . . .
C6A C -0.0258(6) 0.4897(7) 0.2834(6) 0.198(11) Uani 1 1 d D U . . .
C7A C -0.0203(5) 0.5195(6) 0.2856(6) 0.215(12) Uani 1 1 d D U . . .
C8A C -0.0118(4) 0.5536(5) 0.2869(4) 0.225(12) Uani 1 1 d DG U . . .
C9A C -0.0213(3) 0.5782(7) 0.2718(4) 0.220(12) Uani 1 1 d DG U . . .
H9A H -0.033749 0.572794 0.260663 0.264 Uiso 1 1 calc R U . . .
C10A C -0.0125(4) 0.6107(6) 0.2731(4) 0.229(12) Uani 1 1 d G U . . .
C11A C 0.0057(5) 0.6187(5) 0.2895(5) 0.279(15) Uani 1 1 d G U . . .
H11A H 0.011735 0.640897 0.290370 0.334 Uiso 1 1 calc R U . . .
C12A C 0.0153(4) 0.5940(7) 0.3045(4) 0.303(15) Uani 1 1 d DG U . . .
C13A C 0.0065(4) 0.5615(6) 0.3032(4) 0.260(15) Uani 1 1 d DG U . . .
H13A H 0.012990 0.544622 0.313454 0.312 Uiso 1 1 calc R U . . .
C14A C -0.0216(7) 0.6371(10) 0.2582(8) 0.235(14) Uani 1 1 d . U . . .
C15A C -0.0294(6) 0.6599(10) 0.2475(8) 0.227(13) Uani 1 1 d . U . . .
C16A C -0.0379(5) 0.6838(6) 0.2301(4) 0.215(11) Uani 1 1 d G U . . .
C17A C -0.0238(3) 0.7031(7) 0.2238(4) 0.201(11) Uani 1 1 d G U . . .
H17A H -0.009154 0.701496 0.231214 0.241 Uiso 1 1 calc R U . . .
C18A C -0.0310(4) 0.7247(6) 0.2065(5) 0.196(10) Uani 1 1 d G U . . .
C19A C -0.0524(5) 0.7271(6) 0.1956(4) 0.240(12) Uani 1 1 d G U . . .
C20A C -0.0665(3) 0.7078(7) 0.2020(5) 0.250(13) Uani 1 1 d G U . . .
C21A C -0.0592(4) 0.6861(6) 0.2192(5) 0.245(13) Uani 1 1 d G U . . .
H21A H -0.068854 0.672926 0.223553 0.294 Uiso 1 1 calc R U . . .
C22A C -0.0667(9) 0.7297(13) 0.1575(7) 0.36(3) Uani 1 1 d D U . . .
H22A H -0.071863 0.745783 0.145730 0.544 Uiso 1 1 calc R U . . .
H22B H -0.054624 0.717083 0.156185 0.544 Uiso 1 1 calc R U . . .
H22C H -0.077834 0.713420 0.157178 0.544 Uiso 1 1 calc R U . . .
C23A C -0.0911(5) 0.7082(9) 0.1902(8) 0.30(2) Uani 1 1 d . U . . .
H23A H -0.097940 0.692715 0.197333 0.451 Uiso 1 1 calc R U . . .
H23B H -0.096455 0.731537 0.190229 0.451 Uiso 1 1 calc R U . . .
H23C H -0.094125 0.700514 0.175653 0.451 Uiso 1 1 calc R U . . .
C29A C -0.1435(6) 1.0114(8) 0.2804(6) 0.163(10) Uani 1 1 d . U . . .
H29A H -0.153465 1.028964 0.279468 0.195 Uiso 1 1 calc R U . . .
C30A C -0.1408(6) 1.0006(9) 0.2623(6) 0.183(10) Uani 1 1 d . U . . .
H30A H -0.148528 1.010820 0.249258 0.220 Uiso 1 1 calc R U . . .
C31A C -0.1275(6) 0.9759(9) 0.2632(6) 0.189(11) Uani 1 1 d . U . . .
H31A H -0.125555 0.967808 0.250683 0.227 Uiso 1 1 calc R U . . .
C32A C -0.1158(6) 0.9611(9) 0.2830(7) 0.170(9) Uani 1 1 d . U . . .
C33A C -0.1205(5) 0.9727(8) 0.2997(5) 0.156(9) Uani 1 1 d . U . . .
H33A H -0.114205 0.961093 0.312634 0.188 Uiso 1 1 calc R U . . .
C34A C -0.1009(7) 0.9347(9) 0.2846(6) 0.191(11) Uani 1 1 d . U . . .
C35A C -0.0874(7) 0.9135(10) 0.2860(7) 0.220(12) Uani 1 1 d . U . . .
C36A C -0.0735(4) 0.8852(6) 0.2877(5) 0.231(11) Uani 1 1 d G U . . .
C37A C -0.0646(4) 0.8788(6) 0.2723(4) 0.228(11) Uani 1 1 d G U . . .
H37A H -0.067288 0.893866 0.260677 0.273 Uiso 1 1 calc R U . . .
C38A C -0.0519(4) 0.8502(8) 0.2739(4) 0.233(11) Uani 1 1 d G U . . .
C39A C -0.0480(4) 0.8281(6) 0.2909(6) 0.267(12) Uani 1 1 d G U . . .
H39A H -0.039287 0.808591 0.291929 0.321 Uiso 1 1 calc R U . . .
C40A C -0.0569(5) 0.8345(7) 0.3063(4) 0.284(12) Uani 1 1 d DG U . . .
C41A C -0.0696(5) 0.8631(8) 0.3047(4) 0.259(12) Uani 1 1 d G U . . .
H41A H -0.075707 0.867476 0.315292 0.311 Uiso 1 1 calc R U . . .
C42A C -0.0415(7) 0.8438(9) 0.2583(8) 0.227(11) Uani 1 1 d . U . . .
C43A C -0.0319(7) 0.8384(9) 0.2460(9) 0.218(11) Uani 1 1 d . U . . .
C44A C -0.0273(6) 0.8275(11) 0.2274(8) 0.209(10) Uani 1 1 d . U . . .
C45A C -0.0264(6) 0.7951(9) 0.2228(7) 0.200(10) Uani 1 1 d . U . . .
H45A H -0.031262 0.777596 0.229860 0.240 Uiso 1 1 calc R U . . .
C46A C -0.0184(5) 0.7878(9) 0.2082(7) 0.193(9) Uani 1 1 d . U . . .
C47A C -0.0128(7) 0.8122(12) 0.1945(9) 0.231(10) Uani 1 1 d . U . . .
C48A C -0.0137(7) 0.8483(11) 0.2007(9) 0.244(11) Uani 1 1 d . U . . .
C49A C -0.0191(6) 0.8550(9) 0.2193(8) 0.231(11) Uani 1 1 d . U . . .
H49A H -0.017201 0.876978 0.225664 0.277 Uiso 1 1 calc R U . . .
C50A C -0.0254(10) 0.8142(16) 0.1546(10) 0.38(3) Uani 1 1 d . U . . .
H50A H -0.020668 0.808301 0.142817 0.565 Uiso 1 1 calc R U . . .
H50B H -0.038219 0.801380 0.153398 0.565 Uiso 1 1 calc R U . . .
H50C H -0.028334 0.838901 0.154293 0.565 Uiso 1 1 calc R U . . .
C51A C -0.0089(7) 0.8778(9) 0.1867(8) 0.32(2) Uani 1 1 d . U . . .
H51A H -0.005610 0.867532 0.174982 0.479 Uiso 1 1 calc R U . . .
H51B H -0.021191 0.892736 0.181326 0.479 Uiso 1 1 calc R U . . .
H51C H 0.003098 0.891417 0.195296 0.479 Uiso 1 1 calc R U . . .
C57A C 0.2174(5) 0.8498(8) 0.2803(6) 0.164(9) Uani 1 1 d . U . . .
H57A H 0.230991 0.854864 0.279775 0.196 Uiso 1 1 calc R U . . .
C58A C 0.2029(6) 0.8435(9) 0.2619(6) 0.186(10) Uani 1 1 d . U . . .
H58A H 0.205416 0.844140 0.248935 0.224 Uiso 1 1 calc R U . . .
C59A C 0.1835(6) 0.8357(10) 0.2639(7) 0.199(11) Uani 1 1 d . U . . .
H59A H 0.172094 0.830724 0.251520 0.239 Uiso 1 1 calc R U . . .
C60A C 0.1801(7) 0.8349(9) 0.2828(7) 0.182(10) Uani 1 1 d . U . . .
C61A C 0.1968(5) 0.8435(7) 0.3001(6) 0.156(9) Uani 1 1 d . U . . .
H61A H 0.194671 0.844897 0.313224 0.187 Uiso 1 1 calc R U . . .
C62A C 0.1599(7) 0.8263(10) 0.2849(6) 0.209(11) Uani 1 1 d . U . . .
C63A C 0.1431(7) 0.8168(10) 0.2875(7) 0.222(12) Uani 1 1 d . U . . .
C64A C 0.1224(3) 0.8122(7) 0.2878(5) 0.221(11) Uani 1 1 d G U . . .
C65A C 0.1073(5) 0.7935(6) 0.2726(4) 0.224(12) Uani 1 1 d G U . . .
H65A H 0.110394 0.784032 0.261075 0.269 Uiso 1 1 calc R U . . .
C66A C 0.0875(4) 0.7887(6) 0.2744(4) 0.237(11) Uani 1 1 d G U . . .
C67A C 0.0830(4) 0.8026(8) 0.2913(6) 0.267(13) Uani 1 1 d G U . . .
H67A H 0.069497 0.799369 0.292445 0.321 Uiso 1 1 calc R U . . .
C68A C 0.0981(6) 0.8213(7) 0.3064(4) 0.288(12) Uani 1 1 d DG U . . .
C69A C 0.1178(5) 0.8261(6) 0.3047(4) 0.254(12) Uani 1 1 d G U . . .
H69A H 0.128185 0.838867 0.315087 0.304 Uiso 1 1 calc R U . . .
C70A C 0.0731(6) 0.7696(10) 0.2596(8) 0.231(13) Uani 1 1 d . U . . .
C71A C 0.0594(6) 0.7532(9) 0.2467(8) 0.217(12) Uani 1 1 d . U . . .
C72A C 0.0422(4) 0.7372(6) 0.2297(4) 0.206(11) Uani 1 1 d G U . . .
C73A C 0.0220(4) 0.7506(5) 0.2235(4) 0.199(11) Uani 1 1 d G U . . .
H73A H 0.018965 0.769534 0.230894 0.239 Uiso 1 1 calc R U . . .
C74A C 0.0063(3) 0.7363(7) 0.2067(5) 0.197(10) Uani 1 1 d G U . . .
C75A C 0.0108(4) 0.7086(7) 0.1959(4) 0.234(11) Uani 1 1 d G U . . .
C76A C 0.0310(5) 0.6952(5) 0.2020(5) 0.239(12) Uani 1 1 d G U . . .
C77A C 0.0467(3) 0.7095(6) 0.2189(5) 0.236(12) Uani 1 1 d G U . . .
H77A H 0.060462 0.700267 0.223116 0.283 Uiso 1 1 calc R U . . .
C78A C -0.0023(9) 0.7085(17) 0.1614(10) 0.36(3) Uani 1 1 d . U . . .
H78D H -0.013471 0.699884 0.148979 0.539 Uiso 1 1 calc R U . . .
H78X H -0.002814 0.733604 0.161560 0.539 Uiso 1 1 calc R U . . .
H78C H 0.011313 0.700988 0.160856 0.539 Uiso 1 1 calc R U . . .
C79A C 0.0364(6) 0.6649(9) 0.1889(8) 0.30(2) Uani 1 1 d . U . . .
H79D H 0.051147 0.658435 0.195277 0.454 Uiso 1 1 calc R U . . .
H79X H 0.027499 0.644965 0.188869 0.454 Uiso 1 1 calc R U . . .
H79C H 0.033796 0.672500 0.174445 0.454 Uiso 1 1 calc R U . . .
C85A C -0.0161(5) 0.7504(8) 0.2000(6) 0.195(8) Uani 1 1 d . U . . .
H85A H -0.021337 0.751487 0.184301 0.234 Uiso 1 1 calc R U . . .
C83D C 0.3317(12) 0.4131(18) 0.2816(10) 0.34(2) Uani 1 1 d . U . . .
O82Z O 0.4393(8) 0.9243(12) 0.4646(9) 0.45(3) Uiso 1 1 d . . . . .
N1B N 0.2632(3) 0.7616(6) 0.4145(4) 0.137(7) Uani 1 1 d . U . . .
C1B C 0.2586(5) 0.7290(8) 0.4115(6) 0.171(10) Uani 1 1 d . U . . .
H1B H 0.269547 0.712552 0.416285 0.205 Uiso 1 1 calc R U . . .
O1B O 0.1501(4) 1.0297(5) 0.4774(4) 0.177(7) Uani 1 1 d . U . . .
O2B O 0.1551(4) 0.8947(6) 0.3295(3) 0.214(8) Uani 1 1 d D U . . .
N2B N 0.3496(4) 0.9061(5) 0.4459(4) 0.127(7) Uani 1 1 d . U . . .
C2B C 0.2389(5) 0.7180(9) 0.4019(6) 0.192(12) Uani 1 1 d . U . . .
H2B H 0.235691 0.694179 0.400104 0.231 Uiso 1 1 calc R U . . .
O3B O 0.1498(8) 0.9379(12) 0.2940(7) 0.352(16) Uani 1 1 d D U . . .
N3B N 0.2572(3) 0.9001(5) 0.3271(4) 0.123(6) Uani 1 1 d . U . . .
C3B C 0.2235(5) 0.7425(8) 0.3948(6) 0.186(11) Uani 1 1 d . U . . .
H3B H 0.209665 0.735035 0.387412 0.223 Uiso 1 1 calc R U . . .
C4B C 0.2270(6) 0.7768(9) 0.3978(5) 0.151(9) Uani 1 1 d . U . . .
O5B O 0.1968(3) 1.1012(4) 0.4905(3) 0.146(6) Uani 1 1 d . U . . .
C5B C 0.2471(5) 0.7850(7) 0.4073(5) 0.129(8) Uani 1 1 d . U . . .
H5B H 0.250593 0.808692 0.409114 0.155 Uiso 1 1 calc R U . . .
O6B O 0.2632(5) 0.8267(5) 0.5190(5) 0.254(10) Uani 1 1 d D U . . .
C6B C 0.2112(5) 0.8021(9) 0.3911(5) 0.142(9) Uani 1 1 d . U . . .
C7B C 0.1985(5) 0.8266(8) 0.3847(5) 0.143(9) Uani 1 1 d . U . . .
O9B O 0.1542(4) 1.0980(5) 0.4325(4) 0.185(8) Uani 1 1 d . U . . .
O10B O 0.3184(3) 1.0766(5) 0.4250(4) 0.201(8) Uani 1 1 d D U . . .
C8B C 0.1850(2) 0.8543(4) 0.3783(4) 0.141(8) Uani 1 1 d G U . . .
C9B C 0.1815(3) 0.8756(5) 0.3933(2) 0.135(8) Uani 1 1 d G U . . .
H9B H 0.187820 0.870560 0.407788 0.162 Uiso 1 1 calc R U . . .
C10B C 0.1687(3) 0.9042(5) 0.3871(3) 0.137(8) Uani 1 1 d G U . . .
C11B C 0.1594(3) 0.9116(4) 0.3659(4) 0.146(8) Uani 1 1 d G U . . .
H11B H 0.150625 0.931161 0.361600 0.175 Uiso 1 1 calc R U . . .
C12B C 0.1629(3) 0.8903(6) 0.3509(2) 0.165(9) Uani 1 1 d DG U . . .
C13B C 0.1758(3) 0.8617(5) 0.3571(3) 0.149(8) Uani 1 1 d G U . . .
H13B H 0.178185 0.847102 0.346903 0.179 Uiso 1 1 calc R U . . .
C14B C 0.1645(5) 0.9270(8) 0.4027(5) 0.147(9) Uani 1 1 d . U . . .
C15B C 0.1613(5) 0.9443(8) 0.4151(6) 0.148(9) Uani 1 1 d . U . . .
C16B C 0.1589(5) 0.9668(9) 0.4317(5) 0.148(8) Uani 1 1 d . U . . .
C17B C 0.1705(4) 0.9968(7) 0.4367(5) 0.137(8) Uani 1 1 d . U . . .
H17B H 0.179995 1.003098 0.429622 0.164 Uiso 1 1 calc R U . . .
C18B C 0.1677(5) 1.0177(8) 0.4525(5) 0.132(7) Uani 1 1 d . U . . .
C19B C 0.1526(6) 1.0076(9) 0.4606(6) 0.161(8) Uani 1 1 d . U . . .
C20B C 0.1413(6) 0.9793(10) 0.4569(6) 0.182(9) Uani 1 1 d . U . . .
C21B C 0.1444(5) 0.9568(9) 0.4417(6) 0.179(9) Uani 1 1 d . U . . .
H21B H 0.137069 0.935676 0.438304 0.215 Uiso 1 1 calc R U . . .
C22B C 0.1313(6) 1.0532(10) 0.4690(7) 0.245(17) Uani 1 1 d . U . . .
H22G H 0.129999 1.067551 0.480445 0.367 Uiso 1 1 calc R U . . .
H22E H 0.133131 1.067943 0.458013 0.367 Uiso 1 1 calc R U . . .
H22F H 0.118550 1.039418 0.463189 0.367 Uiso 1 1 calc R U . . .
C23B C 0.1273(6) 0.9644(9) 0.4682(6) 0.249(17) Uani 1 1 d . U . . .
H23D H 0.121075 0.942873 0.461463 0.373 Uiso 1 1 calc R U . . .
H23E H 0.135616 0.959914 0.482907 0.373 Uiso 1 1 calc R U . . .
H23F H 0.116090 0.980755 0.467646 0.373 Uiso 1 1 calc R U . . .
C24B C 0.1428(8) 0.9283(13) 0.3210(8) 0.277(14) Uani 1 1 d . U . . .
C24A C 0.0443(9) 0.6317(11) 0.3285(11) 0.41(2) Uani 1 1 d D U . . .
C25B C 0.1315(9) 0.9219(15) 0.2961(9) 0.317(17) Uani 1 1 d D U . . .
C25A C 0.0653(10) 0.6266(17) 0.3465(12) 0.50(4) Uani 1 1 d D U . . .
C24I C 0.4357(10) 0.8078(12) 0.5206(10) 0.377(18) Uani 1 1 d D U . . .
C26B C 0.1655(10) 0.9241(18) 0.2864(10) 0.364(19) Uani 1 1 d D U . . .
C25I C 0.4284(11) 0.8352(14) 0.5332(8) 0.42(3) Uani 1 1 d D U . . .
O4B O 0.2020(8) 0.9537(13) 0.2983(9) 0.46(3) Uani 1 1 d D U . . .
C27B C 0.1850(10) 0.9380(16) 0.2824(10) 0.36(2) Uani 1 1 d D U . . .
C29B C 0.3686(5) 0.9017(7) 0.4566(5) 0.133(8) Uani 1 1 d . U . . .
H29B H 0.378912 0.904788 0.450060 0.159 Uiso 1 1 calc R U . . .
C30B C 0.3752(5) 0.8923(8) 0.4779(5) 0.159(9) Uani 1 1 d . U . . .
H30B H 0.389558 0.888913 0.485800 0.190 Uiso 1 1 calc R U . . .
C31B C 0.3592(5) 0.8881(7) 0.4872(5) 0.154(9) Uani 1 1 d . U . . .
H31B H 0.362397 0.882559 0.501604 0.185 Uiso 1 1 calc R U . . .
C32B C 0.3378(5) 0.8928(6) 0.4735(5) 0.122(7) Uani 1 1 d . U . . .
C33B C 0.3346(5) 0.9003(6) 0.4541(5) 0.115(7) Uani 1 1 d . U . . .
H33B H 0.320500 0.901670 0.445003 0.138 Uiso 1 1 calc R U . . .
C34B C 0.3227(5) 0.8903(7) 0.4844(5) 0.128(8) Uani 1 1 d . U . . .
C35B C 0.3074(5) 0.8890(6) 0.4902(4) 0.126(8) Uani 1 1 d . U . . .
C36B C 0.2899(3) 0.8882(5) 0.4980(3) 0.124(7) Uani 1 1 d G U . . .
C37B C 0.2782(3) 0.9179(4) 0.4971(3) 0.113(7) Uani 1 1 d G U . . .
H37B H 0.281608 0.938271 0.491237 0.135 Uiso 1 1 calc R U . . .
C38B C 0.2616(3) 0.9177(4) 0.5048(3) 0.136(8) Uani 1 1 d G U . . .
C39B C 0.2566(3) 0.8878(6) 0.5134(3) 0.167(9) Uani 1 1 d G U . . .
H39B H 0.245269 0.887668 0.518705 0.201 Uiso 1 1 calc R U . . .
C40B C 0.2683(4) 0.8582(4) 0.5143(3) 0.183(9) Uani 1 1 d DG U . . .
C41B C 0.2850(3) 0.8584(4) 0.5065(3) 0.157(9) Uani 1 1 d G U . . .
H41B H 0.292938 0.838099 0.507133 0.188 Uiso 1 1 calc R U . . .
C42B C 0.2502(5) 0.9531(8) 0.5036(5) 0.144(9) Uani 1 1 d . U . . .
C43B C 0.2398(5) 0.9775(9) 0.5010(5) 0.150(9) Uani 1 1 d . U . . .
C44B C 0.2291(5) 1.0079(9) 0.4992(5) 0.129(8) Uani 1 1 d . U . . .
C45B C 0.2112(5) 1.0132(7) 0.4823(5) 0.126(8) Uani 1 1 d . U . . .
H45B H 0.206361 0.994690 0.472742 0.151 Uiso 1 1 calc R U . . .
C46B C 0.1994(5) 1.0443(7) 0.4780(5) 0.121(7) Uani 1 1 d . U . . .
C47B C 0.2081(6) 1.0706(8) 0.4943(6) 0.133(8) Uani 1 1 d . U . . .
C48B C 0.2256(6) 1.0679(9) 0.5108(6) 0.137(8) Uani 1 1 d . U . . .
C49B C 0.2361(5) 1.0353(7) 0.5139(5) 0.139(8) Uani 1 1 d . U . . .
H49B H 0.247997 1.031836 0.526042 0.166 Uiso 1 1 calc R U . . .
C50B C 0.1821(5) 1.1048(6) 0.5012(5) 0.174(12) Uani 1 1 d . U . . .
H50G H 0.174980 1.126940 0.497557 0.262 Uiso 1 1 calc R U . . .
H50E H 0.171779 1.086209 0.496939 0.262 Uiso 1 1 calc R U . . .
H50F H 0.189413 1.103654 0.516319 0.262 Uiso 1 1 calc R U . . .
C51B C 0.2346(5) 1.0938(7) 0.5267(5) 0.176(11) Uani 1 1 d . U . . .
H51G H 0.247475 1.084988 0.536970 0.264 Uiso 1 1 calc R U . . .
H51E H 0.237782 1.114454 0.520020 0.264 Uiso 1 1 calc R U . . .
H51F H 0.224504 1.099589 0.533752 0.264 Uiso 1 1 calc R U . . .
C57B C 0.2635(4) 0.9072(7) 0.3103(5) 0.132(8) Uani 1 1 d . U . . .
H57B H 0.259559 0.891133 0.299156 0.158 Uiso 1 1 calc R U . . .
C58B C 0.2745(4) 0.9342(7) 0.3079(5) 0.138(8) Uani 1 1 d . U . . .
H58B H 0.280007 0.935478 0.296699 0.165 Uiso 1 1 calc R U . . .
C59B C 0.2776(5) 0.9597(7) 0.3222(5) 0.139(8) Uani 1 1 d . U . . .
H59B H 0.283976 0.980654 0.320374 0.167 Uiso 1 1 calc R U . . .
C60B C 0.2716(4) 0.9548(8) 0.3390(5) 0.121(7) Uani 1 1 d . U . . .
C61B C 0.2615(4) 0.9257(7) 0.3420(4) 0.121(7) Uani 1 1 d . U . . .
H61B H 0.257582 0.923207 0.354131 0.145 Uiso 1 1 calc R U . . .
C62B C 0.2750(4) 0.9805(7) 0.3556(5) 0.121(8) Uani 1 1 d . U . . .
C63B C 0.2766(4) 0.9999(7) 0.3696(5) 0.118(8) Uani 1 1 d . U . . .
C64B C 0.2786(3) 1.0241(4) 0.3869(2) 0.122(7) Uani 1 1 d G U . . .
C65B C 0.2613(2) 1.0317(4) 0.3929(3) 0.124(7) Uani 1 1 d G U . . .
H65B H 0.248050 1.021820 0.385519 0.149 Uiso 1 1 calc R U . . .
C66B C 0.2634(3) 1.0539(4) 0.4095(3) 0.134(8) Uani 1 1 d G U . . .
C67B C 0.2827(4) 1.0685(4) 0.4203(2) 0.151(8) Uani 1 1 d G U . . .
H67B H 0.284162 1.083612 0.431674 0.181 Uiso 1 1 calc R U . . .
C68B C 0.3000(3) 1.0608(5) 0.4144(3) 0.157(8) Uani 1 1 d DG U . . .
C69B C 0.2980(3) 1.0386(5) 0.3977(3) 0.137(8) Uani 1 1 d G U . . .
H69B H 0.309792 1.033399 0.393634 0.165 Uiso 1 1 calc R U . . .
C70B C 0.2435(5) 1.0635(7) 0.4135(5) 0.140(8) Uani 1 1 d . U . . .
C71B C 0.2290(6) 1.0681(6) 0.4182(5) 0.134(8) Uani 1 1 d . U . . .
C72B C 0.2102(5) 1.0751(7) 0.4233(5) 0.136(8) Uani 1 1 d . U . . .
C73B C 0.2048(4) 1.0607(6) 0.4381(4) 0.122(7) Uani 1 1 d . U . . .
H73B H 0.213723 1.043495 0.446300 0.146 Uiso 1 1 calc R U . . .
C74B C 0.1871(5) 1.0689(7) 0.4424(5) 0.128(7) Uani 1 1 d . U . . .
C75B C 0.1737(6) 1.0912(8) 0.4294(6) 0.164(8) Uani 1 1 d . U . . .
C76B C 0.1773(6) 1.1076(9) 0.4142(6) 0.181(9) Uani 1 1 d . U . . .
C77B C 0.1963(5) 1.0982(7) 0.4101(5) 0.163(9) Uani 1 1 d . U . . .
H77B H 0.199220 1.107701 0.398439 0.196 Uiso 1 1 calc R U . . .
C78B C 0.1542(7) 1.1280(11) 0.4435(7) 0.28(2) Uani 1 1 d . U . . .
H78G H 0.140381 1.131051 0.445114 0.422 Uiso 1 1 calc R U . . .
H78H H 0.164933 1.126609 0.457434 0.422 Uiso 1 1 calc R U . . .
H78F H 0.157123 1.147596 0.435871 0.422 Uiso 1 1 calc R U . . .
C79B C 0.1621(6) 1.1359(10) 0.3992(6) 0.28(2) Uani 1 1 d . U . . .
H79G H 0.168470 1.144336 0.389063 0.419 Uiso 1 1 calc R U . . .
H79H H 0.148509 1.125504 0.391775 0.419 Uiso 1 1 calc R U . . .
H79F H 0.160242 1.155106 0.407796 0.419 Uiso 1 1 calc R U . . .
C80B C 0.3405(7) 1.0634(10) 0.4241(7) 0.241(13) Uani 1 1 d D U . . .
C80A C 0.0732(7) 0.835(2) 0.3228(14) 0.47(4) Uiso 1 1 d D U . . .
C85B C 0.1808(4) 1.0515(7) 0.4594(5) 0.125(6) Uani 1 1 d . U . . .
H85B H 0.171803 1.068095 0.463915 0.150 Uiso 1 1 calc R U . . .
N2C N 0.3256(4) 0.6421(4) 0.4022(4) 0.119(7) Uani 1 1 d . U . . .
N1C N 0.2998(2) 0.8205(5) 0.2682(2) 0.140(7) Uani 1 1 d G U . . .
C1C C 0.3090(3) 0.7891(4) 0.2757(3) 0.130(8) Uani 1 1 d G U . . .
H1C H 0.305578 0.769277 0.267016 0.156 Uiso 1 1 calc R U . . .
C2C C 0.3231(3) 0.7866(4) 0.2960(3) 0.147(9) Uani 1 1 d G U . . .
H2C H 0.329426 0.765153 0.301148 0.177 Uiso 1 1 calc R U . . .
C3C C 0.3281(3) 0.8156(5) 0.3087(2) 0.149(9) Uani 1 1 d G U . . .
H3C H 0.337810 0.813883 0.322557 0.179 Uiso 1 1 calc R U . . .
C4C C 0.3189(3) 0.8470(4) 0.3011(3) 0.131(8) Uani 1 1 d G U . . .
C5C C 0.3048(3) 0.8494(4) 0.2809(3) 0.133(8) Uani 1 1 d G U . . .
H5C H 0.298497 0.870859 0.275703 0.160 Uiso 1 1 calc R U . . .
O1C O 0.2670(2) 0.9688(4) 0.4566(2) 0.113(5) Uani 1 1 d . U . . .
O2C O 0.3634(4) 1.0062(6) 0.3522(4) 0.231(9) Uani 1 1 d D U . . .
C6C C 0.3226(4) 0.8756(7) 0.3137(5) 0.122(8) Uani 1 1 d . U . . .
C7C C 0.3266(4) 0.9006(7) 0.3254(5) 0.121(8) Uani 1 1 d . U . . .
C8C C 0.3316(5) 0.9284(7) 0.3406(5) 0.126(7) Uani 1 1 d . U . . .
C9C C 0.3248(4) 0.9267(6) 0.3579(4) 0.116(7) Uani 1 1 d . U . . .
H9C H 0.316522 0.907799 0.359377 0.139 Uiso 1 1 calc R U . . .
C10C C 0.3300(4) 0.9526(7) 0.3730(5) 0.122(7) Uani 1 1 d . U . . .
C11C C 0.3449(5) 0.9778(7) 0.3726(5) 0.158(9) Uani 1 1 d . U . . .
H11C H 0.349931 0.993703 0.383807 0.189 Uiso 1 1 calc R U . . .
C12C C 0.3522(5) 0.9789(7) 0.3557(6) 0.173(9) Uani 1 1 d D U . . .
C13C C 0.3449(5) 0.9547(7) 0.3401(5) 0.154(9) Uani 1 1 d . U . . .
H13C H 0.349320 0.956365 0.328194 0.184 Uiso 1 1 calc R U . . .
C14C C 0.3238(4) 0.9486(5) 0.3926(5) 0.100(6) Uani 1 1 d . U . . .
C15C C 0.3157(4) 0.9506(5) 0.4067(4) 0.097(6) Uani 1 1 d . U . . .
C16C C 0.3027(4) 0.9565(6) 0.4185(4) 0.092(6) Uani 1 1 d . U . . .
C17C C 0.2840(4) 0.9399(5) 0.4127(4) 0.094(6) Uani 1 1 d . U . . .
H17C H 0.279458 0.926027 0.400487 0.112 Uiso 1 1 calc R U . . .
C18C C 0.2718(4) 0.9442(5) 0.4256(4) 0.084(5) Uani 1 1 d . U . . .
C19C C 0.2787(4) 0.9655(6) 0.4433(4) 0.096(6) Uani 1 1 d . U . . .
C20C C 0.2983(4) 0.9824(6) 0.4491(4) 0.105(7) Uani 1 1 d . U . . .
O1Z O 0.3872(9) 0.9825(13) 0.5040(9) 0.49(3) Uiso 1 1 d . . . . .
C21C C 0.3109(4) 0.9770(5) 0.4359(4) 0.099(6) Uani 1 1 d . U . . .
H21C H 0.324340 0.987242 0.439086 0.118 Uiso 1 1 calc R U . . .
C22C C 0.2542(4) 0.9985(6) 0.4533(4) 0.142(10) Uani 1 1 d . U . . .
H22X H 0.246528 0.998618 0.463327 0.213 Uiso 1 1 calc R U . . .
H22H H 0.262989 1.019047 0.455385 0.213 Uiso 1 1 calc R U . . .
H22I H 0.244169 0.998343 0.438983 0.213 Uiso 1 1 calc R U . . .
C23C C 0.3060(4) 1.0037(6) 0.4685(4) 0.150(10) Uani 1 1 d . U . . .
H23G H 0.319769 1.013222 0.469847 0.225 Uiso 1 1 calc R U . . .
H23H H 0.296086 1.022509 0.467639 0.225 Uiso 1 1 calc R U . . .
H23I H 0.307091 0.989451 0.480767 0.225 Uiso 1 1 calc R U . . .
C29C C 0.3412(5) 0.6493(6) 0.3949(5) 0.128(8) Uani 1 1 d . U . . .
H29C H 0.354100 0.637276 0.400459 0.154 Uiso 1 1 calc R U . . .
C25C C 0.3889(8) 1.0539(10) 0.3612(8) 0.32(2) Uani 1 1 d D U . . .
C24C C 0.3733(7) 1.0315(10) 0.3679(6) 0.256(14) Uani 1 1 d D U . . .
C30C C 0.3392(5) 0.6740(6) 0.3792(5) 0.141(8) Uani 1 1 d . U . . .
H30C H 0.350617 0.678850 0.374445 0.169 Uiso 1 1 calc R U . . .
O2Z O 0.5544(8) 0.6823(12) 0.5040(9) 0.46(3) Uiso 1 1 d . . . . .
C31C C 0.3197(5) 0.6917(7) 0.3703(5) 0.146(8) Uani 1 1 d . U . . .
H31C H 0.317780 0.708345 0.359567 0.175 Uiso 1 1 calc R U . . .
C32C C 0.3040(6) 0.6841(7) 0.3778(5) 0.135(8) Uani 1 1 d . U . . .
C33C C 0.3071(5) 0.6596(6) 0.3940(5) 0.125(8) Uani 1 1 d . U . . .
H33C H 0.295988 0.655161 0.399314 0.150 Uiso 1 1 calc R U . . .
C34C C 0.2848(6) 0.7006(7) 0.3693(5) 0.142(9) Uani 1 1 d . U . . .
C35C C 0.2689(5) 0.7153(7) 0.3633(5) 0.138(9) Uani 1 1 d . U . . .
C36C C 0.2488(3) 0.7351(5) 0.3543(3) 0.155(9) Uani 1 1 d G U . . .
C37C C 0.2498(2) 0.7707(5) 0.3559(3) 0.126(8) Uani 1 1 d G U . . .
H37C H 0.262891 0.781687 0.362492 0.151 Uiso 1 1 calc R U . . .
C38C C 0.2317(3) 0.7902(3) 0.3480(3) 0.128(8) Uani 1 1 d G U . . .
C39C C 0.2125(3) 0.7741(5) 0.3384(3) 0.185(11) Uani 1 1 d G U . . .
H39C H 0.200095 0.787365 0.333044 0.221 Uiso 1 1 calc R U . . .
C40C C 0.2115(3) 0.7385(5) 0.3368(4) 0.246(14) Uani 1 1 d DG U . . .
C41C C 0.2297(4) 0.7190(3) 0.3447(4) 0.234(13) Uani 1 1 d G U . . .
H41C H 0.228980 0.694725 0.343537 0.281 Uiso 1 1 calc R U . . .
C42C C 0.2319(4) 0.8279(7) 0.3493(4) 0.110(7) Uani 1 1 d . U . . .
C43C C 0.2320(4) 0.8584(7) 0.3547(4) 0.103(6) Uani 1 1 d . U . . .
C44C C 0.2289(4) 0.8890(7) 0.3654(5) 0.110(7) Uani 1 1 d . U . . .
C45C C 0.2403(4) 0.8915(6) 0.3866(4) 0.102(7) Uani 1 1 d . U . . .
H45C H 0.249095 0.873232 0.393695 0.123 Uiso 1 1 calc R U . . .
C46C C 0.2386(4) 0.9209(6) 0.3974(4) 0.100(6) Uani 1 1 d . U . . .
C47C C 0.2259(4) 0.9476(7) 0.3856(5) 0.104(6) Uani 1 1 d . U . . .
C48C C 0.2151(4) 0.9452(7) 0.3643(5) 0.113(7) Uani 1 1 d . U . . .
C49C C 0.2165(4) 0.9167(6) 0.3540(4) 0.116(7) Uani 1 1 d . U . . .
H49C H 0.209253 0.914865 0.339314 0.139 Uiso 1 1 calc R U . . .
C50C C 0.2062(4) 0.9817(6) 0.4037(4) 0.135(9) Uani 1 1 d . U . . .
H50X H 0.206861 1.003032 0.411581 0.202 Uiso 1 1 calc R U . . .
H50H H 0.193629 0.981830 0.391202 0.202 Uiso 1 1 calc R U . . .
H50I H 0.205531 0.962097 0.412625 0.202 Uiso 1 1 calc R U . . .
C51C C 0.2026(4) 0.9745(6) 0.3522(4) 0.138(9) Uani 1 1 d . U . . .
H51X H 0.202990 0.993656 0.361665 0.208 Uiso 1 1 calc R U . . .
H51H H 0.208607 0.981901 0.341492 0.208 Uiso 1 1 calc R U . . .
H51I H 0.188086 0.967187 0.345303 0.208 Uiso 1 1 calc R U . . .
N3C N 0.4314(2) 0.8643(3) 0.4227(3) 0.134(7) Uani 1 1 d G U . . .
C57C C 0.4284(3) 0.8471(5) 0.4039(3) 0.148(9) Uani 1 1 d G U . . .
H57C H 0.436514 0.853218 0.395329 0.178 Uiso 1 1 calc R U . . .
C58C C 0.4136(3) 0.8210(5) 0.3977(3) 0.153(9) Uani 1 1 d G U . . .
H58C H 0.411604 0.809293 0.384844 0.184 Uiso 1 1 calc R U . . .
C59C C 0.4018(2) 0.8121(4) 0.4102(3) 0.153(9) Uani 1 1 d G U . . .
H59C H 0.391715 0.794314 0.405976 0.184 Uiso 1 1 calc R U . . .
C60C C 0.4048(3) 0.8293(5) 0.4290(3) 0.141(8) Uani 1 1 d G U . . .
C61C C 0.4196(3) 0.8554(4) 0.4352(2) 0.131(8) Uani 1 1 d G U . . .
H61C H 0.421646 0.867185 0.448079 0.157 Uiso 1 1 calc R U . . .
O5Z O 0.3140(9) 0.5841(14) 0.5035(10) 0.28(3) Uiso 0.5 1 d . . P . .
C62C C 0.3925(5) 0.8212(7) 0.4414(5) 0.142(9) Uani 1 1 d . U . . .
C63C C 0.3813(5) 0.8133(7) 0.4502(5) 0.137(8) Uani 1 1 d . U . . .
C64C C 0.3672(3) 0.8035(5) 0.4626(3) 0.140(8) Uani 1 1 d G U . . .
C65C C 0.3461(3) 0.8115(4) 0.4541(2) 0.117(7) Uani 1 1 d G U . . .
H65C H 0.340930 0.823191 0.441045 0.140 Uiso 1 1 calc R U . . .
C66C C 0.3324(2) 0.8024(5) 0.4646(3) 0.134(8) Uani 1 1 d G U . . .
C67C C 0.3399(3) 0.7853(6) 0.4837(3) 0.200(11) Uani 1 1 d G U . . .
H67C H 0.330531 0.779053 0.490950 0.240 Uiso 1 1 calc R U . . .
C68C C 0.3611(4) 0.7773(6) 0.4923(3) 0.244(11) Uani 1 1 d DG U . . .
C69C C 0.3747(2) 0.7864(6) 0.4817(4) 0.196(11) Uani 1 1 d G U . . .
H69C H 0.389204 0.780890 0.487540 0.236 Uiso 1 1 calc R U . . .
C70C C 0.3096(5) 0.8088(6) 0.4554(4) 0.101(6) Uani 1 1 d . U . . .
O6Z O 0.2978(9) 0.7152(13) 0.4633(9) 0.26(2) Uiso 0.5 1 d . . P . .
C71C C 0.2917(5) 0.8194(5) 0.4511(4) 0.102(7) Uani 1 1 d . U . . .
C72C C 0.2733(4) 0.8398(6) 0.4478(4) 0.103(6) Uani 1 1 d . U . . .
C73C C 0.2711(3) 0.8707(5) 0.4368(4) 0.093(6) Uani 1 1 d . U . . .
H73C H 0.281896 0.877900 0.431703 0.111 Uiso 1 1 calc R U . . .
C74C C 0.2531(4) 0.8915(6) 0.4330(4) 0.095(6) Uani 1 1 d . U . . .
C75C C 0.2372(4) 0.8799(7) 0.4410(4) 0.103(6) Uani 1 1 d . U . . .
C76C C 0.2388(4) 0.8486(7) 0.4504(4) 0.116(7) Uani 1 1 d . U . . .
C77C C 0.2571(4) 0.8282(6) 0.4547(4) 0.117(7) Uani 1 1 d . U . . .
H77C H 0.258292 0.807114 0.462113 0.140 Uiso 1 1 calc R U . . .
C78C C 0.2189(4) 0.9204(7) 0.4539(5) 0.152(10) Uani 1 1 d . U . . .
H78Z H 0.206035 0.933989 0.450037 0.228 Uiso 1 1 calc R U . . .
H78Y H 0.219536 0.905332 0.465728 0.228 Uiso 1 1 calc R U . . .
H78I H 0.231097 0.935725 0.457988 0.228 Uiso 1 1 calc R U . . .
C79C C 0.2217(4) 0.8364(7) 0.4582(5) 0.164(11) Uani 1 1 d . U . . .
H79Z H 0.225298 0.813563 0.464452 0.246 Uiso 1 1 calc R U . . .
H79Y H 0.220198 0.852425 0.468715 0.246 Uiso 1 1 calc R U . . .
H79I H 0.208516 0.835123 0.446404 0.246 Uiso 1 1 calc R U . . .
C85C C 0.2514(4) 0.9262(5) 0.4211(4) 0.099(5) Uani 1 1 d . U . . .
H85C H 0.242551 0.941418 0.426650 0.119 Uiso 1 1 calc R U . . .
C80C C 0.3852(9) 0.7338(16) 0.5224(11) 0.45(3) Uiso 1 1 d D U . . .
O1D O 0.3462(3) 0.2495(5) 0.4903(3) 0.149(6) Uani 1 1 d . U . . .
O2D O 0.4641(4) 0.4702(7) 0.5207(5) 0.283(14) Uani 1 1 d D U . . .
N2D N 0.3351(3) 0.5222(5) 0.3277(4) 0.121(6) Uani 1 1 d . U . . .
N3D N 0.4448(4) 0.5560(6) 0.4152(4) 0.139(7) Uani 1 1 d . U . . .
O5D O 0.3402(3) 0.2164(5) 0.4324(4) 0.181(8) Uani 1 1 d . U . . .
N1D N 0.3455(2) 0.5981(5) 0.4461(2) 0.123(6) Uani 1 1 d G U . . .
C1D C 0.3437(2) 0.6261(4) 0.4581(3) 0.139(8) Uani 1 1 d G U . . .
H1D H 0.333761 0.643642 0.452087 0.166 Uiso 1 1 calc R U . . .
C2D C 0.3563(3) 0.6283(4) 0.4791(3) 0.154(9) Uani 1 1 d G U . . .
H2D H 0.355026 0.647388 0.487286 0.185 Uiso 1 1 calc R U . . .
C3D C 0.3708(3) 0.6026(5) 0.4879(2) 0.151(9) Uani 1 1 d G U . . .
H3D H 0.379416 0.604106 0.502210 0.181 Uiso 1 1 calc R U . . .
C4D C 0.3726(2) 0.5746(4) 0.4759(3) 0.131(8) Uani 1 1 d G U . . .
C5D C 0.3600(3) 0.5724(3) 0.4550(3) 0.119(7) Uani 1 1 d G U . . .
H5D H 0.361277 0.553332 0.446736 0.143 Uiso 1 1 calc R U . . .
O5C O 0.2257(3) 0.9785(4) 0.3972(3) 0.120(5) Uani 1 1 d . U . . .
O6D O 0.2659(3) 0.4780(6) 0.4253(4) 0.193(8) Uani 1 1 d D U . . .
O6C O 0.1923(4) 0.7215(7) 0.3285(6) 0.38(2) Uani 1 1 d D U . . .
C6D C 0.3860(5) 0.5454(8) 0.4845(5) 0.127(8) Uani 1 1 d . U . . .
C7D C 0.3965(5) 0.5205(9) 0.4894(5) 0.131(9) Uani 1 1 d . U . . .
C8D C 0.4104(6) 0.4908(9) 0.4980(4) 0.125(7) Uani 1 1 d . U . . .
O9D O 0.3980(3) 0.2218(5) 0.4771(4) 0.176(7) Uani 1 1 d . U . . .
O9C O 0.2192(2) 0.8995(4) 0.4361(3) 0.112(5) Uani 1 1 d . U . . .
C9D C 0.4005(5) 0.4608(7) 0.4969(4) 0.127(8) Uani 1 1 d . U . . .
H9D H 0.385733 0.459029 0.490919 0.153 Uiso 1 1 calc R U . . .
O10D O 0.3898(4) 0.3701(6) 0.3293(3) 0.207(8) Uani 1 1 d D U . . .
O10C O 0.3694(5) 0.7569(10) 0.5095(5) 0.348(14) Uani 1 1 d D U . . .
C10D C 0.4130(6) 0.4325(9) 0.5049(5) 0.143(8) Uani 1 1 d . U . . .
O11D O 0.3521(8) 0.3559(12) 0.2939(7) 0.353(17) Uani 1 1 d . U . . .
C11D C 0.4339(5) 0.4331(8) 0.5127(5) 0.159(10) Uani 1 1 d . U . . .
H11D H 0.442240 0.413116 0.517235 0.190 Uiso 1 1 calc R U . . .
O12D O 0.3253(8) 0.4291(12) 0.2972(8) 0.40(2) Uani 1 1 d . U . . .
C12D C 0.4425(5) 0.4667(10) 0.5136(6) 0.172(10) Uani 1 1 d D U . . .
C13D C 0.4314(5) 0.4947(8) 0.5072(5) 0.156(10) Uani 1 1 d . U . . .
H13D H 0.437774 0.516729 0.509013 0.187 Uiso 1 1 calc R U . . .
C14D C 0.4018(5) 0.3991(9) 0.5041(5) 0.151(9) Uani 1 1 d . U . . .
C15D C 0.3921(5) 0.3726(9) 0.5021(5) 0.138(9) Uani 1 1 d . U . . .
C16D C 0.3804(5) 0.3385(8) 0.4994(5) 0.138(8) Uani 1 1 d . U . . .
C17D C 0.3792(4) 0.3171(7) 0.4828(5) 0.133(8) Uani 1 1 d . U . . .
H17D H 0.387097 0.322356 0.473870 0.159 Uiso 1 1 calc R U . . .
C18D C 0.3667(4) 0.2881(7) 0.4790(5) 0.125(7) Uani 1 1 d . U . . .
C19D C 0.3576(5) 0.2784(9) 0.4948(6) 0.141(7) Uani 1 1 d . U . . .
C20D C 0.3595(5) 0.3010(9) 0.5102(6) 0.146(8) Uani 1 1 d . U . . .
C21D C 0.3710(4) 0.3304(8) 0.5141(5) 0.145(8) Uani 1 1 d . U . . .
H21D H 0.372533 0.344325 0.526058 0.174 Uiso 1 1 calc R U . . .
C22D C 0.3575(4) 0.2197(7) 0.5010(5) 0.162(11) Uani 1 1 d . U . . .
H22J H 0.348361 0.199460 0.497114 0.243 Uiso 1 1 calc R U . . .
H22K H 0.369929 0.216082 0.496929 0.243 Uiso 1 1 calc R U . . .
H22L H 0.361746 0.223195 0.516191 0.243 Uiso 1 1 calc R U . . .
C23D C 0.3486(4) 0.2909(7) 0.5258(5) 0.167(10) Uani 1 1 d . U . . .
H23J H 0.350862 0.308863 0.536453 0.251 Uiso 1 1 calc R U . . .
H23K H 0.333586 0.288039 0.518427 0.251 Uiso 1 1 calc R U . . .
H23L H 0.354542 0.269205 0.532590 0.251 Uiso 1 1 calc R U . . .
C29D C 0.3204(5) 0.5370(7) 0.3106(5) 0.133(8) Uani 1 1 d . U . . .
H29D H 0.325258 0.546368 0.300110 0.160 Uiso 1 1 calc R U . . .
C30D C 0.2994(5) 0.5395(7) 0.3076(5) 0.143(9) Uani 1 1 d . U . . .
H30D H 0.290251 0.550471 0.295423 0.171 Uiso 1 1 calc R U . . .
C31D C 0.2919(5) 0.5257(7) 0.3226(5) 0.139(8) Uani 1 1 d . U . . .
H31D H 0.277559 0.527096 0.321504 0.167 Uiso 1 1 calc R U . . .
C32D C 0.3069(5) 0.5096(7) 0.3393(5) 0.127(7) Uani 1 1 d . U . . .
C33D C 0.3275(5) 0.5089(6) 0.3424(5) 0.129(8) Uani 1 1 d . U . . .
H33D H 0.336808 0.499107 0.354906 0.155 Uiso 1 1 calc R U . . .
C34D C 0.3005(4) 0.4940(7) 0.3557(5) 0.122(8) Uani 1 1 d . U . . .
C35D C 0.2967(4) 0.4795(6) 0.3696(5) 0.119(8) Uani 1 1 d . U . . .
C36D C 0.2918(3) 0.4629(5) 0.3863(2) 0.122(7) Uani 1 1 d G U . . .
C37D C 0.2997(2) 0.4302(4) 0.3923(3) 0.118(7) Uani 1 1 d G U . . .
H37D H 0.307710 0.418963 0.385062 0.142 Uiso 1 1 calc R U . . .
C38D C 0.2960(3) 0.4140(4) 0.4091(3) 0.134(7) Uani 1 1 d G U . . .
C39D C 0.2843(3) 0.4305(5) 0.4197(2) 0.148(8) Uani 1 1 d G U . . .
H39D H 0.281772 0.419394 0.431121 0.178 Uiso 1 1 calc R U . . .
C40D C 0.2764(3) 0.4632(5) 0.4136(3) 0.153(8) Uani 1 1 d DG U . . .
C41D C 0.2802(3) 0.4794(3) 0.3969(3) 0.137(8) Uani 1 1 d G U . . .
H41D H 0.274768 0.501772 0.392793 0.165 Uiso 1 1 calc R U . . .
C42D C 0.3037(4) 0.3781(9) 0.4143(5) 0.146(9) Uani 1 1 d . U . . .
C43D C 0.3112(4) 0.3502(9) 0.4179(5) 0.142(9) Uani 1 1 d . U . . .
C44D C 0.3189(5) 0.3141(8) 0.4220(5) 0.135(8) Uani 1 1 d . U . . .
C45D C 0.3361(4) 0.3074(7) 0.4383(5) 0.125(8) Uani 1 1 d . U . . .
H45D H 0.343326 0.325463 0.447296 0.150 Uiso 1 1 calc R U . . .
C46D C 0.3433(5) 0.2748(8) 0.4420(5) 0.130(8) Uani 1 1 d . U . . .
C47D C 0.3316(6) 0.2508(9) 0.4295(6) 0.156(9) Uani 1 1 d . U . . .
C48D C 0.3141(6) 0.2542(9) 0.4140(6) 0.174(10) Uani 1 1 d . U . . .
C49D C 0.3075(5) 0.2886(8) 0.4099(5) 0.167(10) Uani 1 1 d . U . . .
H49D H 0.295180 0.293855 0.398524 0.200 Uiso 1 1 calc R U . . .
C50D C 0.3305(7) 0.1975(9) 0.4412(7) 0.258(19) Uani 1 1 d . U . . .
H50J H 0.336597 0.174419 0.442999 0.387 Uiso 1 1 calc R U . . .
H50K H 0.331777 0.207143 0.454951 0.387 Uiso 1 1 calc R U . . .
H50L H 0.315728 0.196371 0.432505 0.387 Uiso 1 1 calc R U . . .
C51D C 0.3018(6) 0.2261(8) 0.3988(6) 0.26(2) Uani 1 1 d . U . . .
H51J H 0.289194 0.236041 0.388679 0.393 Uiso 1 1 calc R U . . .
H51K H 0.310693 0.216395 0.391305 0.393 Uiso 1 1 calc R U . . .
H51L H 0.297823 0.207852 0.406720 0.393 Uiso 1 1 calc R U . . .
C57D C 0.4625(5) 0.5693(8) 0.4123(5) 0.166(9) Uani 1 1 d . U . . .
H57D H 0.467591 0.591743 0.416620 0.199 Uiso 1 1 calc R U . . .
C58D C 0.4724(5) 0.5467(9) 0.4025(6) 0.178(10) Uani 1 1 d . U . . .
H58D H 0.485375 0.553509 0.401269 0.213 Uiso 1 1 calc R U . . .
C59D C 0.4646(5) 0.5158(8) 0.3947(6) 0.174(10) Uani 1 1 d . U . . .
H59D H 0.471568 0.502684 0.387184 0.209 Uiso 1 1 calc R U . . .
C60D C 0.4469(5) 0.5031(9) 0.3973(5) 0.145(8) Uani 1 1 d . U . . .
C61D C 0.4371(4) 0.5235(7) 0.4071(5) 0.137(8) Uani 1 1 d . U . . .
H61D H 0.424417 0.515671 0.408700 0.165 Uiso 1 1 calc R U . . .
C62D C 0.4386(5) 0.4706(9) 0.3916(5) 0.142(9) Uani 1 1 d . U . . .
C63D C 0.4294(5) 0.4432(8) 0.3847(5) 0.141(9) Uani 1 1 d . U . . .
C64D C 0.4193(3) 0.4121(4) 0.3782(4) 0.136(8) Uani 1 1 d G U . . .
C65D C 0.4177(3) 0.3885(5) 0.3930(2) 0.138(8) Uani 1 1 d G U . . .
H65D H 0.424151 0.393073 0.407492 0.166 Uiso 1 1 calc R U . . .
C66D C 0.4065(3) 0.3583(4) 0.3865(3) 0.137(8) Uani 1 1 d G U . . .
C67D C 0.3970(3) 0.3516(4) 0.3652(4) 0.151(9) Uani 1 1 d G U . . .
H67D H 0.389353 0.330944 0.360777 0.181 Uiso 1 1 calc R U . . .
C68D C 0.3987(3) 0.3752(6) 0.3504(2) 0.166(9) Uani 1 1 d DG U . . .
C69D C 0.4098(3) 0.4055(5) 0.3569(3) 0.153(9) Uani 1 1 d G U . . .
H69D H 0.410981 0.421596 0.346824 0.184 Uiso 1 1 calc R U . . .
C70D C 0.4052(5) 0.3321(8) 0.4029(5) 0.143(9) Uani 1 1 d . U . . .
C71D C 0.4040(5) 0.3117(8) 0.4149(6) 0.144(9) Uani 1 1 d . U . . .
C72D C 0.4021(5) 0.2891(8) 0.4310(5) 0.143(8) Uani 1 1 d . U . . .
C73D C 0.3842(5) 0.2881(6) 0.4363(5) 0.135(8) Uani 1 1 d . U . . .
H73D H 0.372577 0.302207 0.429066 0.162 Uiso 1 1 calc R U . . .
C74D C 0.3831(5) 0.2662(7) 0.4524(5) 0.131(7) Uani 1 1 d . U . . .
C75D C 0.4004(6) 0.2442(8) 0.4615(6) 0.157(8) Uani 1 1 d . U . . .
C76D C 0.4174(6) 0.2437(9) 0.4557(6) 0.174(9) Uani 1 1 d . U . . .
C77D C 0.4199(5) 0.2675(7) 0.4406(5) 0.167(9) Uani 1 1 d . U . . .
H77D H 0.432402 0.268928 0.437246 0.201 Uiso 1 1 calc R U . . .
C78D C 0.3908(5) 0.1857(7) 0.4682(6) 0.208(14) Uani 1 1 d . U . . .
H78J H 0.389311 0.170998 0.479409 0.312 Uiso 1 1 calc R U . . .
H78K H 0.377242 0.187395 0.456917 0.312 Uiso 1 1 calc R U . . .
H78L H 0.401185 0.175740 0.462703 0.312 Uiso 1 1 calc R U . . .
C79D C 0.4363(5) 0.2226(9) 0.4681(6) 0.242(17) Uani 1 1 d . U . . .
H79J H 0.447398 0.225049 0.461893 0.363 Uiso 1 1 calc R U . . .
H79K H 0.441465 0.230731 0.482672 0.363 Uiso 1 1 calc R U . . .
H79L H 0.432277 0.198414 0.467854 0.363 Uiso 1 1 calc R U . . .
C80D C 0.3749(8) 0.3427(12) 0.3206(8) 0.267(15) Uani 1 1 d . U . . .
C81D C 0.3742(11) 0.3389(15) 0.2969(9) 0.321(16) Uani 1 1 d . U . . .
C81B C 0.3568(8) 1.0930(13) 0.4332(9) 0.34(2) Uiso 1 1 d D U . . .
C80I C 0.4412(10) 1.0259(17) 0.3167(10) 0.39(2) Uiso 1 1 d D U . . .
C80H C 0.5546(9) 0.9777(14) 0.5348(10) 0.40(3) Uiso 1 1 d D U . . .
C82D C 0.3525(13) 0.3887(19) 0.2956(12) 0.361(19) Uani 1 1 d . U . . .
C81I C 0.4578(15) 1.047(2) 0.3331(15) 0.58(5) Uiso 1 1 d D U . . .
C85D C 0.3643(4) 0.2658(7) 0.4601(5) 0.129(7) Uani 1 1 d . U . . .
H85D H 0.362889 0.241692 0.464441 0.155 Uiso 1 1 calc R U . . .
N1E N 0.4681(3) 0.7149(6) 0.4024(4) 0.129(7) Uani 1 1 d . U . . .
C1E C 0.4533(5) 0.7375(7) 0.3957(5) 0.126(8) Uani 1 1 d . U . . .
H1E H 0.455681 0.759602 0.402005 0.152 Uiso 1 1 calc R U . . .
O1E O 0.3469(2) 0.4002(4) 0.3966(2) 0.112(5) Uani 1 1 d . U . . .
C2E C 0.4331(5) 0.7315(8) 0.3790(5) 0.148(9) Uani 1 1 d . U . . .
H2E H 0.422973 0.749197 0.374261 0.177 Uiso 1 1 calc R U . . .
O2E O 0.4569(5) 0.5083(9) 0.3282(6) 0.340(17) Uani 1 1 d D U . . .
C3E C 0.4294(5) 0.6983(8) 0.3705(5) 0.157(10) Uani 1 1 d . U . . .
H3E H 0.416740 0.692079 0.359790 0.188 Uiso 1 1 calc R U . . .
C4E C 0.4452(5) 0.6759(8) 0.3785(5) 0.135(8) Uani 1 1 d . U . . .
O5E O 0.4089(2) 0.4117(4) 0.4362(3) 0.116(5) Uani 1 1 d . U . . .
C5E C 0.4637(5) 0.6843(7) 0.3932(5) 0.137(9) Uani 1 1 d . U . . .
H5E H 0.474306 0.667142 0.397138 0.165 Uiso 1 1 calc R U . . .
C6E C 0.4417(5) 0.6422(10) 0.3696(5) 0.153(9) Uani 1 1 d . U . . .
O6E O 0.4403(5) 0.6685(10) 0.5105(5) 0.40(2) Uani 1 1 d D U . . .
C7E C 0.4388(4) 0.6134(9) 0.3630(5) 0.143(9) Uani 1 1 d . U . . .
C8E C 0.4334(5) 0.5786(9) 0.3541(6) 0.161(9) Uani 1 1 d . U . . .
C9E C 0.4171(4) 0.5617(6) 0.3559(4) 0.128(8) Uani 1 1 d . U . . .
H9E H 0.408341 0.571605 0.362775 0.154 Uiso 1 1 calc R U . . .
O9E O 0.3609(2) 0.4369(4) 0.4563(3) 0.115(5) Uani 1 1 d . U . . .
C10E C 0.4134(5) 0.5295(7) 0.3474(5) 0.128(7) Uani 1 1 d . U . . .
O10E O 0.2414(4) 0.6167(6) 0.3520(4) 0.210(9) Uani 1 1 d D U . . .
C11E C 0.4257(5) 0.5127(7) 0.3366(5) 0.172(9) Uani 1 1 d . U . . .
H11E H 0.421042 0.491459 0.329793 0.207 Uiso 1 1 calc R U . . .
C12E C 0.4441(6) 0.5269(10) 0.3361(7) 0.216(11) Uani 1 1 d D U . . .
C13E C 0.4453(5) 0.5633(9) 0.3429(6) 0.206(10) Uani 1 1 d . U . . .
H13E H 0.454945 0.577654 0.339397 0.247 Uiso 1 1 calc R U . . .
C14E C 0.3948(4) 0.5085(6) 0.3491(4) 0.109(7) Uani 1 1 d . U . . .
C15E C 0.3819(4) 0.4896(6) 0.3541(4) 0.099(6) Uani 1 1 d . U . . .
C16E C 0.3736(4) 0.4667(7) 0.3655(5) 0.111(7) Uani 1 1 d . U . . .
C17E C 0.3776(3) 0.4711(6) 0.3871(4) 0.098(6) Uani 1 1 d . U . . .
H17E H 0.386090 0.489572 0.394331 0.117 Uiso 1 1 calc R U . . .
C18E C 0.3691(4) 0.4487(6) 0.3976(4) 0.101(6) Uani 1 1 d . U . . .
C19E C 0.3558(4) 0.4228(6) 0.3861(5) 0.105(6) Uani 1 1 d . U . . .
C20E C 0.3523(4) 0.4175(6) 0.3644(5) 0.114(7) Uani 1 1 d . U . . .
C21E C 0.3601(4) 0.4403(6) 0.3535(4) 0.116(7) Uani 1 1 d . U . . .
H21E H 0.356651 0.438795 0.338694 0.139 Uiso 1 1 calc R U . . .
C22E C 0.3575(4) 0.3663(6) 0.4022(4) 0.134(9) Uani 1 1 d . U . . .
H22M H 0.350083 0.352315 0.409464 0.201 Uiso 1 1 calc R U . . .
H22N H 0.357411 0.354552 0.389313 0.201 Uiso 1 1 calc R U . . .
H22O H 0.372022 0.369813 0.411292 0.201 Uiso 1 1 calc R U . . .
C23E C 0.3364(5) 0.3899(6) 0.3516(5) 0.153(10) Uani 1 1 d . U . . .
N2E N 0.3136(2) 0.7528(4) 0.4227(3) 0.125(7) Uani 1 1 d G U . . .
C29E C 0.3146(3) 0.7669(4) 0.4042(3) 0.138(9) Uani 1 1 d G U . . .
H29E H 0.303406 0.780577 0.395698 0.166 Uiso 1 1 calc R U . . .
C30E C 0.3321(3) 0.7611(5) 0.3983(3) 0.160(9) Uani 1 1 d G U . . .
H30E H 0.332826 0.770776 0.385627 0.192 Uiso 1 1 calc R U . . .
C31E C 0.3486(2) 0.7411(5) 0.4108(4) 0.162(9) Uani 1 1 d G U . . .
H31E H 0.360501 0.737128 0.406685 0.194 Uiso 1 1 calc R U . . .
C32E C 0.3475(2) 0.7269(4) 0.4293(3) 0.140(8) Uani 1 1 d G U . . .
C33E C 0.3300(3) 0.7328(4) 0.4352(2) 0.139(8) Uani 1 1 d G U . . .
H33E H 0.329335 0.723083 0.447888 0.167 Uiso 1 1 calc R U . . .
C34E C 0.3636(5) 0.7059(7) 0.4415(5) 0.136(9) Uani 1 1 d . U . . .
C35E C 0.3776(5) 0.6894(7) 0.4502(5) 0.138(9) Uani 1 1 d . U . . .
C36E C 0.3956(3) 0.6672(4) 0.4624(3) 0.143(9) Uani 1 1 d G U . . .
C37E C 0.3981(3) 0.6355(5) 0.4540(2) 0.116(7) Uani 1 1 d G U . . .
H37E H 0.388262 0.628316 0.440989 0.140 Uiso 1 1 calc R U . . .
C38E C 0.4148(3) 0.6145(4) 0.4646(3) 0.132(8) Uani 1 1 d G U . . .
C39E C 0.4291(3) 0.6250(5) 0.4836(3) 0.190(12) Uani 1 1 d G U . . .
H39E H 0.440596 0.610642 0.490856 0.228 Uiso 1 1 calc R U . . .
C40E C 0.4267(3) 0.6567(6) 0.4920(3) 0.230(13) Uani 1 1 d DG U . . .
C41E C 0.4100(4) 0.6778(4) 0.4814(3) 0.191(12) Uani 1 1 d G U . . .
H41E H 0.408329 0.699423 0.487114 0.229 Uiso 1 1 calc R U . . .
C42E C 0.4186(4) 0.5819(7) 0.4563(4) 0.105(7) Uani 1 1 d . U . . .
C43E C 0.4198(4) 0.5521(7) 0.4507(4) 0.112(7) Uani 1 1 d . U . . .
C44E C 0.4170(4) 0.5150(7) 0.4475(4) 0.107(7) Uani 1 1 d . U . . .
C45E C 0.3973(4) 0.5032(6) 0.4372(4) 0.101(7) Uani 1 1 d . U . . .
H45E H 0.385772 0.518539 0.432634 0.121 Uiso 1 1 calc R U . . .
C46E C 0.3945(4) 0.4681(6) 0.4335(4) 0.100(6) Uani 1 1 d . U . . .
C47E C 0.4124(5) 0.4468(7) 0.4408(4) 0.110(7) Uani 1 1 d . U . . .
C48E C 0.4321(4) 0.4588(7) 0.4511(4) 0.117(8) Uani 1 1 d . U . . .
C49E C 0.4339(4) 0.4938(6) 0.4539(4) 0.123(8) Uani 1 1 d . U . . .
H49E H 0.447415 0.503425 0.460485 0.148 Uiso 1 1 calc R U . . .
C50E C 0.4072(4) 0.3913(6) 0.4541(4) 0.143(10) Uani 1 1 d . U . . .
H50M H 0.404756 0.367124 0.449940 0.214 Uiso 1 1 calc R U . . .
H50N H 0.420174 0.393404 0.465999 0.214 Uiso 1 1 calc R U . . .
H50O H 0.395402 0.399882 0.458044 0.214 Uiso 1 1 calc R U . . .
C51E C 0.4498(4) 0.4344(6) 0.4586(5) 0.166(12) Uani 1 1 d . U . . .
H51M H 0.462752 0.447036 0.465615 0.249 Uiso 1 1 calc R U . . .
H51N H 0.447084 0.418292 0.468596 0.249 Uiso 1 1 calc R U . . .
H51O H 0.451229 0.421578 0.446717 0.249 Uiso 1 1 calc R U . . .
N3E N 0.3237(3) 0.6550(4) 0.2683(2) 0.136(7) Uani 1 1 d G U . . .
C57E C 0.3387(3) 0.6806(4) 0.2757(3) 0.144(9) Uani 1 1 d G U . . .
H57E H 0.345903 0.689514 0.267005 0.172 Uiso 1 1 calc R U . . .
C58E C 0.3431(3) 0.6930(4) 0.2960(3) 0.146(9) Uani 1 1 d G U . . .
H58E H 0.353331 0.710448 0.301145 0.176 Uiso 1 1 calc R U . . .
C59E C 0.3325(3) 0.6799(5) 0.3088(2) 0.150(9) Uani 1 1 d G U . . .
H59E H 0.335538 0.688388 0.322671 0.180 Uiso 1 1 calc R U . . .
C60E C 0.3175(3) 0.6543(5) 0.3013(3) 0.130(8) Uani 1 1 d G U . . .
C61E C 0.3131(2) 0.6419(4) 0.2810(3) 0.141(8) Uani 1 1 d G U . . .
H61E H 0.302887 0.624459 0.275918 0.169 Uiso 1 1 calc R U . . .
C62E C 0.3074(5) 0.6391(7) 0.3146(5) 0.127(8) Uani 1 1 d . U . . .
C63E C 0.2988(5) 0.6264(7) 0.3255(5) 0.129(8) Uani 1 1 d . U . . .
C64E C 0.2905(5) 0.6123(7) 0.3409(5) 0.121(7) Uani 1 1 d . U . . .
C65E C 0.3039(4) 0.5940(6) 0.3580(4) 0.110(7) Uani 1 1 d . U . . .
H65E H 0.317890 0.588902 0.358893 0.132 Uiso 1 1 calc R U . . .
C66E C 0.2960(5) 0.5835(6) 0.3736(5) 0.117(7) Uani 1 1 d . U . . .
C67E C 0.2746(5) 0.5918(7) 0.3712(5) 0.151(9) Uani 1 1 d . U . . .
H67E H 0.269071 0.584577 0.381695 0.182 Uiso 1 1 calc R U . . .
C68E C 0.2618(5) 0.6097(8) 0.3542(6) 0.166(9) Uani 1 1 d D U . . .
C69E C 0.2703(5) 0.6203(7) 0.3402(5) 0.144(8) Uani 1 1 d . U . . .
H69E H 0.262050 0.634226 0.329014 0.173 Uiso 1 1 calc R U . . .
C70E C 0.3100(4) 0.5656(6) 0.3924(5) 0.104(7) Uani 1 1 d . U . . .
C71E C 0.3200(4) 0.5446(6) 0.4064(4) 0.096(6) Uani 1 1 d . U . . .
C72E C 0.3291(4) 0.5168(6) 0.4186(4) 0.100(6) Uani 1 1 d . U . . .
C73E C 0.3443(3) 0.4996(5) 0.4129(4) 0.088(6) Uani 1 1 d . U . . .
H73E H 0.347563 0.506180 0.400827 0.106 Uiso 1 1 calc R U . . .
C74E C 0.3547(4) 0.4727(5) 0.4254(4) 0.090(5) Uani 1 1 d . U . . .
C75E C 0.3491(4) 0.4639(6) 0.4434(4) 0.097(6) Uani 1 1 d . U . . .
C76E C 0.3343(4) 0.4824(6) 0.4492(4) 0.111(7) Uani 1 1 d . U . . .
C77E C 0.3238(4) 0.5096(6) 0.4368(4) 0.108(7) Uani 1 1 d . U . . .
H77E H 0.313534 0.522601 0.440283 0.129 Uiso 1 1 calc R U . . .
C78E C 0.3501(4) 0.4048(6) 0.4532(4) 0.142(10) Uani 1 1 d . U . . .
H78M H 0.358938 0.387429 0.462497 0.213 Uiso 1 1 calc R U . . .
H78N H 0.337026 0.407320 0.456403 0.213 Uiso 1 1 calc R U . . .
H78O H 0.346763 0.397526 0.438584 0.213 Uiso 1 1 calc R U . . .
C79E C 0.3297(4) 0.4747(6) 0.4687(4) 0.135(9) Uani 1 1 d . U . . .
H79M H 0.338212 0.455074 0.475814 0.202 Uiso 1 1 calc R U . . .
H79N H 0.333158 0.494753 0.477958 0.202 Uiso 1 1 calc R U . . .
H79O H 0.314839 0.469172 0.465204 0.202 Uiso 1 1 calc R U . . .
C80E C 0.2320(8) 0.6106(12) 0.3683(7) 0.282(19) Uani 1 1 d D U . . .
C85E C 0.3723(4) 0.4529(5) 0.4213(4) 0.101(5) Uani 1 1 d . U . . .
H85E H 0.371993 0.429217 0.426964 0.121 Uiso 1 1 calc R U . . .
O1F O 0.2677(3) 0.6922(4) 0.0215(3) 0.135(6) Uani 1 1 d . U . . .
O5F O 0.2228(3) 0.7631(5) 0.0215(3) 0.133(6) Uani 1 1 d . U . . .
N1F N 0.2634(2) 0.7866(4) 0.2297(3) 0.133(6) Uani 1 1 d G U . . .
C1F C 0.2496(3) 0.7877(4) 0.2410(2) 0.149(9) Uani 1 1 d G U . . .
H1F H 0.251724 0.803758 0.252045 0.178 Uiso 1 1 calc R U . . .
C2F C 0.2327(3) 0.7653(5) 0.2360(3) 0.158(9) Uani 1 1 d G U . . .
H2F H 0.223221 0.766006 0.243694 0.190 Uiso 1 1 calc R U . . .
C3F C 0.2296(2) 0.7418(4) 0.2198(3) 0.151(9) Uani 1 1 d G U . . .
H3F H 0.218000 0.726453 0.216386 0.181 Uiso 1 1 calc R U . . .
C4F C 0.2434(3) 0.7407(4) 0.2085(2) 0.136(8) Uani 1 1 d G U . . .
C5F C 0.2603(3) 0.7631(4) 0.2135(3) 0.128(8) Uani 1 1 d G U . . .
H5F H 0.269785 0.762405 0.205781 0.154 Uiso 1 1 calc R U . . .
C6F C 0.2399(5) 0.7178(7) 0.1911(5) 0.142(9) Uani 1 1 d . U . . .
O6F O 0.2552(6) 0.9475(11) 0.1538(7) 0.73(4) Uani 1 1 d D U . . .
C7F C 0.2399(5) 0.6983(7) 0.1785(5) 0.142(8) Uani 1 1 d . U . . .
C8F C 0.2400(7) 0.6696(9) 0.1625(8) 0.147(9) Uani 0.5 1 d G U P A 1
C9F C 0.2406(7) 0.6782(8) 0.1428(8) 0.147(9) Uani 0.5 1 d G U P A 1
H9F H 0.238819 0.701389 0.138255 0.176 Uiso 0.5 1 calc R U P A 1
C10F C 0.2439(7) 0.6528(13) 0.1298(6) 0.147(9) Uani 0.5 1 d G U P A 1
C11F C 0.2465(6) 0.6189(10) 0.1364(7) 0.158(11) Uani 0.5 1 d G U P A 1
H11F H 0.248733 0.601573 0.127514 0.189 Uiso 0.5 1 calc R U P A 1
C12F C 0.2459(5) 0.6103(7) 0.1562(7) 0.163(12) Uani 0.5 1 d DG U P A 1
C13F C 0.2426(6) 0.6356(11) 0.1692(5) 0.159(11) Uani 0.5 1 d G U P A 1
H13F H 0.242141 0.629703 0.182675 0.191 Uiso 0.5 1 calc R U P A 1
O2F O 0.2499(8) 0.5752(7) 0.1606(7) 0.243(19) Uani 0.5 1 d D U P A 1
C8Q C 0.2321(7) 0.6769(10) 0.1591(7) 0.147(9) Uani 0.5 1 d G U P A 2
C9Q C 0.2393(7) 0.6814(9) 0.1423(9) 0.145(9) Uani 0.5 1 d G U P A 2
C10Q C 0.2342(8) 0.6576(13) 0.1261(7) 0.147(9) Uani 0.5 1 d G U P A 2
C11Q C 0.2220(7) 0.6292(11) 0.1267(6) 0.157(11) Uani 0.5 1 d G U P A 2
C12Q C 0.2148(7) 0.6248(9) 0.1435(8) 0.171(12) Uani 0.5 1 d G U P A 2
C13Q C 0.2199(7) 0.6486(12) 0.1597(6) 0.156(11) Uani 0.5 1 d G U P A 2
O2Q O 0.1977(9) 0.5960(11) 0.1407(8) 0.25(2) Uani 0.5 1 d . U P A 2
O10F O 0.4223(4) 0.6860(11) 0.1428(6) 0.44(2) Uani 1 1 d D U . . .
C14F C 0.2406(5) 0.6640(7) 0.1072(6) 0.140(8) Uani 1 1 d . U . . .
C15F C 0.2448(4) 0.6702(6) 0.0928(6) 0.123(8) Uani 1 1 d . U . . .
C16F C 0.2498(4) 0.6770(7) 0.0745(5) 0.109(6) Uani 1 1 d . U . . .
C17F C 0.2538(3) 0.7094(6) 0.0685(4) 0.106(7) Uani 1 1 d . U . . .
H17F H 0.251816 0.728571 0.076386 0.127 Uiso 1 1 calc R U . . .
C18F C 0.2607(4) 0.7156(7) 0.0513(4) 0.105(6) Uani 1 1 d . U . . .
C19F C 0.2623(4) 0.6871(8) 0.0394(5) 0.115(7) Uani 1 1 d . U . . .
C20F C 0.2579(4) 0.6530(7) 0.0444(4) 0.117(7) Uani 1 1 d . U . . .
C21F C 0.2514(4) 0.6477(6) 0.0616(4) 0.115(7) Uani 1 1 d . U . . .
H21F H 0.248045 0.625294 0.064946 0.138 Uiso 1 1 calc R U . . .
C22F C 0.2900(5) 0.6844(7) 0.0233(5) 0.169(11) Uani 1 1 d . U . . .
H22P H 0.291950 0.688902 0.009843 0.254 Uiso 1 1 calc R U . . .
H22Q H 0.299452 0.699007 0.034161 0.254 Uiso 1 1 calc R U . . .
H22R H 0.293025 0.660227 0.027113 0.254 Uiso 1 1 calc R U . . .
C23F C 0.2600(4) 0.6217(6) 0.0308(4) 0.154(10) Uani 1 1 d . U . . .
H23M H 0.264709 0.629698 0.019321 0.230 Uiso 1 1 calc R U . . .
H23N H 0.270271 0.605436 0.039534 0.230 Uiso 1 1 calc R U . . .
H23O H 0.246388 0.610301 0.024894 0.230 Uiso 1 1 calc R U . . .
N2F N 0.3763(3) 0.8273(3) 0.2299(3) 0.128(7) Uani 1 1 d G U . . .
C29F C 0.3892(2) 0.8536(5) 0.2408(3) 0.161(10) Uani 1 1 d G U . . .
H29F H 0.401684 0.848396 0.252024 0.194 Uiso 1 1 calc R U . . .
C30F C 0.3839(3) 0.8876(4) 0.2353(3) 0.163(10) Uani 1 1 d G U . . .
H30F H 0.392728 0.905627 0.242818 0.195 Uiso 1 1 calc R U . . .
C31F C 0.3656(3) 0.8953(3) 0.2189(3) 0.152(9) Uani 1 1 d G U . . .
H31F H 0.362004 0.918563 0.215203 0.182 Uiso 1 1 calc R U . . .
C32F C 0.3527(2) 0.8690(5) 0.2080(3) 0.137(9) Uani 1 1 d G U . . .
C33F C 0.3580(3) 0.8350(4) 0.2135(3) 0.144(9) Uani 1 1 d G U . . .
H33F H 0.349193 0.817035 0.205999 0.172 Uiso 1 1 calc R U . . .
C34F C 0.3343(5) 0.8765(7) 0.1919(5) 0.139(9) Uani 1 1 d . U . . .
C35F C 0.3193(5) 0.8806(7) 0.1783(5) 0.146(10) Uani 1 1 d . U . . .
C36F C 0.2997(3) 0.8891(6) 0.1612(3) 0.196(11) Uani 1 1 d G U . . .
C37F C 0.2927(3) 0.8709(4) 0.1425(4) 0.148(9) Uani 1 1 d G U . . .
H37F H 0.301189 0.853381 0.139748 0.178 Uiso 1 1 calc R U . . .
C38F C 0.2732(4) 0.8783(6) 0.1278(3) 0.211(12) Uani 1 1 d G U . . .
C39F C 0.2608(3) 0.9038(7) 0.1319(4) 0.348(17) Uani 1 1 d G U . . .
H39F H 0.247451 0.908882 0.121848 0.418 Uiso 1 1 calc R U . . .
C40F C 0.2678(4) 0.9220(7) 0.1506(5) 0.411(19) Uani 1 1 d DG U . . .
C41F C 0.2872(5) 0.9147(7) 0.1653(4) 0.336(17) Uani 1 1 d G U . . .
H41F H 0.292044 0.927101 0.178091 0.403 Uiso 1 1 calc R U . . .
C42F C 0.2654(5) 0.8612(8) 0.1074(6) 0.149(10) Uani 1 1 d . U . . .
C43F C 0.2592(4) 0.8444(7) 0.0924(5) 0.122(8) Uani 1 1 d . U . . .
C44F C 0.2498(5) 0.8246(7) 0.0736(5) 0.117(7) Uani 1 1 d . U . . .
C45F C 0.2613(4) 0.7979(6) 0.0679(4) 0.116(7) Uani 1 1 d . U . . .
H45F H 0.275537 0.794522 0.076363 0.139 Uiso 1 1 calc R U . . .
C46F C 0.2530(4) 0.7766(7) 0.0506(5) 0.111(7) Uani 1 1 d . U . . .
C47F C 0.2323(5) 0.7837(7) 0.0392(5) 0.119(7) Uani 1 1 d . U . . .
C48F C 0.2191(4) 0.8081(7) 0.0442(4) 0.113(7) Uani 1 1 d . U . . .
C49F C 0.2287(4) 0.8307(6) 0.0611(4) 0.117(7) Uani 1 1 d . U . . .
H49F H 0.221099 0.849546 0.063976 0.140 Uiso 1 1 calc R U . . .
C50F C 0.2093(4) 0.7354(6) 0.0237(5) 0.160(11) Uani 1 1 d . U . . .
H50P H 0.203734 0.723126 0.010334 0.241 Uiso 1 1 calc R U . . .
H50Q H 0.217483 0.719492 0.034599 0.241 Uiso 1 1 calc R U . . .
H50R H 0.197749 0.744844 0.027613 0.241 Uiso 1 1 calc R U . . .
C51F C 0.1958(4) 0.8150(7) 0.0306(4) 0.153(10) Uani 1 1 d . U . . .
H51P H 0.191120 0.797605 0.019562 0.230 Uiso 1 1 calc R U . . .
H51Q H 0.186934 0.813899 0.039526 0.230 Uiso 1 1 calc R U . . .
H51R H 0.194567 0.837827 0.024236 0.230 Uiso 1 1 calc R U . . .
N3F N 0.3404(2) 0.6375(4) 0.2300(3) 0.131(6) Uani 1 1 d G U . . .
C57F C 0.3523(3) 0.6103(5) 0.2410(2) 0.156(9) Uani 1 1 d G U . . .
H57F H 0.348951 0.599991 0.252231 0.188 Uiso 1 1 calc R U . . .
C58F C 0.3692(3) 0.5981(4) 0.2357(3) 0.163(9) Uani 1 1 d G U . . .
H58F H 0.377389 0.579544 0.243302 0.196 Uiso 1 1 calc R U . . .
C59F C 0.3742(2) 0.6132(5) 0.2193(3) 0.157(9) Uani 1 1 d G U . . .
H59F H 0.385745 0.604870 0.215721 0.189 Uiso 1 1 calc R U . . .
C60F C 0.3623(3) 0.6404(5) 0.2083(3) 0.135(8) Uani 1 1 d G U . . .
C61F C 0.3454(3) 0.6525(4) 0.2136(3) 0.138(8) Uani 1 1 d G U . . .
H61F H 0.337225 0.671090 0.205997 0.165 Uiso 1 1 calc R U . . .
C62F C 0.3672(4) 0.6568(7) 0.1908(5) 0.129(8) Uani 1 1 d . U . . .
C63F C 0.3699(5) 0.6706(8) 0.1769(5) 0.151(9) Uani 1 1 d . U . . .
C64F C 0.3757(4) 0.6839(7) 0.1601(3) 0.198(10) Uani 1 1 d G U . . .
C65F C 0.3612(3) 0.7008(6) 0.1434(4) 0.167(9) Uani 1 1 d G U . . .
H65F H 0.347189 0.703709 0.143088 0.200 Uiso 1 1 calc R U . . .
C66F C 0.3673(4) 0.7136(7) 0.1271(3) 0.203(10) Uani 1 1 d G U . . .
C67F C 0.3878(4) 0.7094(8) 0.1275(4) 0.302(14) Uani 1 1 d G U . . .
H67F H 0.391981 0.718092 0.116332 0.362 Uiso 1 1 calc R U . . .
C68F C 0.4023(3) 0.6924(8) 0.1442(5) 0.330(14) Uani 1 1 d DG U . . .
C69F C 0.3962(4) 0.6796(7) 0.1604(4) 0.291(13) Uani 1 1 d G U . . .
H69F H 0.406083 0.668040 0.171856 0.349 Uiso 1 1 calc R U . . .
C70F C 0.3515(5) 0.7242(8) 0.1088(6) 0.151(10) Uani 1 1 d . U . . .
C71F C 0.3401(5) 0.7349(6) 0.0933(5) 0.112(8) Uani 1 1 d . U . . .
C72F C 0.3240(5) 0.7499(6) 0.0740(4) 0.112(7) Uani 1 1 d . U . . .
C73F C 0.3018(4) 0.7424(6) 0.0679(4) 0.109(7) Uani 1 1 d . U . . .
H73F H 0.297259 0.726086 0.075990 0.131 Uiso 1 1 calc R U . . .
C74F C 0.2868(5) 0.7575(6) 0.0510(5) 0.113(7) Uani 1 1 d . U . . .
C75F C 0.2952(5) 0.7794(6) 0.0389(4) 0.110(7) Uani 1 1 d . U . . .
C76F C 0.3168(5) 0.7885(6) 0.0442(4) 0.110(7) Uani 1 1 d . U . . .
C77F C 0.3311(4) 0.7738(6) 0.0609(4) 0.113(7) Uani 1 1 d . U . . .
H77F H 0.345565 0.778743 0.064197 0.135 Uiso 1 1 calc R U . . .
C78F C 0.2745(5) 0.8295(7) 0.0234(5) 0.171(12) Uani 1 1 d . U . . .
H78P H 0.264485 0.837099 0.010035 0.256 Uiso 1 1 calc R U . . .
H78Q H 0.267965 0.830462 0.034315 0.256 Uiso 1 1 calc R U . . .
H78R H 0.286867 0.844455 0.027309 0.256 Uiso 1 1 calc R U . . .
C79F C 0.3250(4) 0.8150(6) 0.0312(4) 0.160(11) Uani 1 1 d . U . . .
H79P H 0.313120 0.823790 0.019502 0.240 Uiso 1 1 calc R U . . .
H79Q H 0.331955 0.834091 0.040241 0.240 Uiso 1 1 calc R U . . .
H79R H 0.334943 0.803629 0.025616 0.240 Uiso 1 1 calc R U . . .
C85F C 0.2654(4) 0.7497(6) 0.0446(4) 0.114(6) Uani 1 1 d . U . . .
H85F H 0.260434 0.749328 0.028874 0.137 Uiso 1 1 calc R U . . .
O9G O 0.3173(3) 0.7999(4) 0.1384(3) 0.114(5) Uani 1 1 d . U . . .
C1G C 0.2828(5) 0.8219(7) 0.3373(5) 0.137(9) Uani 1 1 d . U . . .
H1G H 0.286312 0.840795 0.346697 0.165 Uiso 1 1 calc R U . . .
O1G O 0.3113(3) 0.6930(4) 0.1391(3) 0.121(5) Uani 1 1 d . U . . .
N1G N 0.2639(3) 0.8211(5) 0.3234(4) 0.113(6) Uani 1 1 d . U . . .
C2G C 0.2980(5) 0.7975(7) 0.3392(5) 0.148(9) Uani 1 1 d . U . . .
H2G H 0.311690 0.799563 0.349089 0.177 Uiso 1 1 calc R U . . .
N2G N 0.4409(3) 0.8553(5) 0.3237(4) 0.119(7) Uani 1 1 d . U . . .
O2G O 0.2226(5) 0.6304(9) 0.2401(7) 0.47(2) Uani 1 1 d D U . . .
N3G N 0.3693(3) 0.5738(5) 0.3236(4) 0.115(6) Uani 1 1 d . U . . .
C3G C 0.2922(5) 0.7701(8) 0.3259(5) 0.152(9) Uani 1 1 d . U . . .
H3G H 0.301499 0.751275 0.327455 0.182 Uiso 1 1 calc R U . . .
C4G C 0.2728(5) 0.7694(8) 0.3104(5) 0.131(8) Uani 1 1 d . U . . .
O5G O 0.2606(3) 0.7559(4) 0.1388(3) 0.119(5) Uani 1 1 d . U . . .
C5G C 0.2596(5) 0.7946(7) 0.3101(5) 0.133(8) Uani 1 1 d . U . . .
H5G H 0.246111 0.793739 0.299645 0.159 Uiso 1 1 calc R U . . .
C6G C 0.2683(5) 0.7413(8) 0.2961(5) 0.141(9) Uani 1 1 d . U . . .
O6G O 0.3217(7) 0.9702(6) 0.2448(9) 0.61(4) Uani 1 1 d D U . . .
C7G C 0.2655(5) 0.7207(7) 0.2831(5) 0.148(9) Uani 1 1 d . U . . .
C8G C 0.2617(4) 0.6963(5) 0.2657(3) 0.164(9) Uani 1 1 d G U . . .
C9G C 0.2750(3) 0.6935(4) 0.2540(3) 0.130(8) Uani 1 1 d G U . . .
H9G H 0.286986 0.708000 0.257032 0.156 Uiso 1 1 calc R U . . .
C10G C 0.2709(3) 0.6696(5) 0.2379(3) 0.151(8) Uani 1 1 d G U . . .
C11G C 0.2535(4) 0.6484(5) 0.2335(3) 0.226(11) Uani 1 1 d G U . . .
H11G H 0.250665 0.632026 0.222518 0.271 Uiso 1 1 calc R U . . .
C12G C 0.2401(3) 0.6512(6) 0.2452(4) 0.263(12) Uani 1 1 d DG U . . .
C13G C 0.2442(3) 0.6752(6) 0.2613(4) 0.233(12) Uani 1 1 d G U . . .
H13G H 0.235031 0.677105 0.269263 0.280 Uiso 1 1 calc R U . . .
O10G O 0.4441(5) 0.6493(10) 0.2404(7) 0.48(2) Uani 1 1 d D U . . .
C14G C 0.2848(5) 0.6664(6) 0.2257(4) 0.119(7) Uani 1 1 d . U . . .
C15G C 0.2910(4) 0.6670(6) 0.2113(4) 0.115(7) Uani 1 1 d . U . . .
C16G C 0.2943(3) 0.6721(4) 0.1908(2) 0.112(7) Uani 1 1 d G U . . .
C17G C 0.2959(2) 0.7060(4) 0.1852(3) 0.100(6) Uani 1 1 d G U . . .
H17G H 0.293813 0.724154 0.193637 0.119 Uiso 1 1 calc R U . . .
C18G C 0.3007(2) 0.7134(3) 0.1672(3) 0.103(6) Uani 1 1 d G U . . .
C19G C 0.3038(3) 0.6868(5) 0.1548(2) 0.110(6) Uani 1 1 d G U . . .
C20G C 0.3022(3) 0.6529(4) 0.1604(3) 0.114(7) Uani 1 1 d G U . . .
C21G C 0.2974(3) 0.6456(3) 0.1785(3) 0.119(7) Uani 1 1 d G U . . .
H21G H 0.296310 0.622375 0.182311 0.143 Uiso 1 1 calc R U . . .
C22G C 0.2954(4) 0.6919(7) 0.1202(4) 0.140(10) Uani 1 1 d . U . . .
H22S H 0.301007 0.696466 0.108874 0.210 Uiso 1 1 calc R U . . .
H22T H 0.288840 0.669157 0.118261 0.210 Uiso 1 1 calc R U . . .
H22U H 0.284866 0.709359 0.120016 0.210 Uiso 1 1 calc R U . . .
C29G C 0.4383(5) 0.8331(7) 0.3369(5) 0.136(9) Uani 1 1 d . U . . .
H29G H 0.450745 0.822530 0.345885 0.163 Uiso 1 1 calc R U . . .
C30G C 0.4209(5) 0.8233(8) 0.3396(5) 0.145(9) Uani 1 1 d . U . . .
H30G H 0.420677 0.807405 0.350158 0.174 Uiso 1 1 calc R U . . .
C31G C 0.4030(5) 0.8377(8) 0.3260(5) 0.143(9) Uani 1 1 d . U . . .
H31G H 0.389869 0.831189 0.327022 0.172 Uiso 1 1 calc R U . . .
C32G C 0.4035(5) 0.8611(8) 0.3112(5) 0.136(8) Uani 1 1 d . U . . .
C33G C 0.4229(5) 0.8690(7) 0.3109(5) 0.133(8) Uani 1 1 d . U . . .
H33G H 0.423877 0.885475 0.300917 0.159 Uiso 1 1 calc R U . . .
C34G C 0.3846(5) 0.8746(7) 0.2959(6) 0.137(9) Uani 1 1 d . U . . .
C35G C 0.3689(5) 0.8814(8) 0.2835(6) 0.143(9) Uani 1 1 d . U . . .
C36G C 0.3500(3) 0.8922(6) 0.2663(3) 0.161(10) Uani 1 1 d G U . . .
C37G C 0.3365(3) 0.8675(4) 0.2542(3) 0.133(8) Uani 1 1 d G U . . .
H37G H 0.339467 0.843834 0.256994 0.159 Uiso 1 1 calc R U . . .
C38G C 0.3187(3) 0.8775(5) 0.2379(3) 0.147(9) Uani 1 1 d G U . . .
C39G C 0.3144(3) 0.9122(6) 0.2338(4) 0.250(15) Uani 1 1 d G U . . .
H39G H 0.302172 0.918973 0.222648 0.300 Uiso 1 1 calc R U . . .
C40G C 0.3279(4) 0.9368(4) 0.2459(5) 0.309(17) Uani 1 1 d DG U . . .
C41G C 0.3457(4) 0.9268(5) 0.2621(4) 0.259(15) Uani 1 1 d G U . . .
H41G H 0.354983 0.943698 0.270374 0.311 Uiso 1 1 calc R U . . .
C42G C 0.3032(4) 0.8523(7) 0.2256(5) 0.121(7) Uani 1 1 d . U . . .
C43G C 0.2933(4) 0.8365(7) 0.2107(5) 0.115(7) Uani 1 1 d . U . . .
C44G C 0.2845(4) 0.8182(7) 0.1908(5) 0.112(7) Uani 1 1 d . U . . .
C45G C 0.2973(4) 0.7960(6) 0.1851(4) 0.102(7) Uani 1 1 d . U . . .
H45G H 0.311695 0.794343 0.193429 0.123 Uiso 1 1 calc R U . . .
C46G C 0.2894(4) 0.7757(6) 0.1671(4) 0.105(6) Uani 1 1 d . U . . .
C47G C 0.2675(4) 0.7787(7) 0.1551(4) 0.107(7) Uani 1 1 d . U . . .
C48G C 0.2549(4) 0.8010(7) 0.1614(5) 0.124(8) Uani 1 1 d . U . . .
C49G C 0.2639(4) 0.8204(6) 0.1785(4) 0.120(8) Uani 1 1 d . U . . .
H49G H 0.255309 0.836706 0.182293 0.144 Uiso 1 1 calc R U . . .
C50G C 0.2574(4) 0.7702(6) 0.1190(4) 0.136(9) Uani 1 1 d . U . . .
H50S H 0.252514 0.752380 0.108221 0.204 Uiso 1 1 calc R U . . .
H50T H 0.246895 0.788491 0.116301 0.204 Uiso 1 1 calc R U . . .
H50U H 0.270648 0.779809 0.118475 0.204 Uiso 1 1 calc R U . . .
C51G C 0.2317(4) 0.8035(8) 0.1484(5) 0.177(12) Uani 1 1 d . U . . .
H51S H 0.228500 0.787200 0.136701 0.266 Uiso 1 1 calc R U . . .
H51T H 0.223216 0.798082 0.157206 0.266 Uiso 1 1 calc R U . . .
H51U H 0.228511 0.826867 0.142846 0.266 Uiso 1 1 calc R U . . .
C57G C 0.3651(5) 0.5926(7) 0.3374(5) 0.129(8) Uani 1 1 d . U . . .
H57G H 0.357788 0.583434 0.346051 0.155 Uiso 1 1 calc R U . . .
C58G C 0.3712(5) 0.6249(7) 0.3392(5) 0.143(8) Uani 1 1 d . U . . .
H58G H 0.369116 0.638204 0.350137 0.171 Uiso 1 1 calc R U . . .
C59G C 0.3801(5) 0.6400(7) 0.3266(5) 0.139(8) Uani 1 1 d . U . . .
H59G H 0.383680 0.663641 0.328222 0.166 Uiso 1 1 calc R U . . .
C60G C 0.3841(5) 0.6210(8) 0.3113(5) 0.130(8) Uani 1 1 d . U . . .
C61G C 0.3782(4) 0.5879(6) 0.3118(4) 0.116(7) Uani 1 1 d . U . . .
H61G H 0.381220 0.573069 0.302003 0.140 Uiso 1 1 calc R U . . .
C62G C 0.3924(5) 0.6339(7) 0.2950(5) 0.140(9) Uani 1 1 d . U . . .
C63G C 0.3986(5) 0.6461(7) 0.2826(6) 0.143(9) Uani 1 1 d . U . . .
C64G C 0.4038(4) 0.6612(5) 0.2659(3) 0.169(9) Uani 1 1 d G U . . .
C65G C 0.3928(3) 0.6887(5) 0.2542(3) 0.138(8) Uani 1 1 d G U . . .
H65G H 0.380986 0.697731 0.257042 0.165 Uiso 1 1 calc R U . . .
C66G C 0.3991(3) 0.7029(5) 0.2384(3) 0.158(9) Uani 1 1 d G U . . .
C67G C 0.4163(4) 0.6896(6) 0.2342(3) 0.232(12) Uani 1 1 d G U . . .
H67G H 0.420611 0.699374 0.223415 0.279 Uiso 1 1 calc R U . . .
C68G C 0.4274(3) 0.6622(6) 0.2459(4) 0.272(12) Uani 1 1 d DG U . . .
C69G C 0.4211(3) 0.6479(5) 0.2617(4) 0.247(12) Uani 1 1 d G U . . .
H69G H 0.428637 0.629158 0.269654 0.296 Uiso 1 1 calc R U . . .
C70G C 0.3871(4) 0.7300(7) 0.2264(5) 0.126(7) Uani 1 1 d . U . . .
C71G C 0.3779(4) 0.7459(6) 0.2115(5) 0.111(7) Uani 1 1 d . U . . .
C72G C 0.3623(4) 0.7600(6) 0.1913(4) 0.104(7) Uani 1 1 d . U . . .
C73G C 0.3415(4) 0.7478(6) 0.1848(4) 0.097(6) Uani 1 1 d . U . . .
H73G H 0.337881 0.730454 0.192800 0.117 Uiso 1 1 calc R U . . .
C74G C 0.3261(4) 0.7603(6) 0.1670(4) 0.107(6) Uani 1 1 d . U . . .
C75G C 0.3334(5) 0.7848(7) 0.1554(4) 0.109(7) Uani 1 1 d . U . . .
C76G C 0.3540(4) 0.7967(7) 0.1615(4) 0.115(7) Uani 1 1 d . U . . .
C77G C 0.3678(4) 0.7826(7) 0.1789(4) 0.124(8) Uani 1 1 d . U . . .
H77G H 0.382101 0.788975 0.182587 0.149 Uiso 1 1 calc R U . . .
C78G C 0.3165(4) 0.7869(6) 0.1193(4) 0.139(10) Uani 1 1 d . U . . .
H78S H 0.305184 0.798052 0.108194 0.208 Uiso 1 1 calc R U . . .
H78T H 0.329900 0.791113 0.117130 0.208 Uiso 1 1 calc R U . . .
H78U H 0.313899 0.762106 0.119069 0.208 Uiso 1 1 calc R U . . .
C79G C 0.3600(5) 0.8242(8) 0.1482(5) 0.204(15) Uani 1 1 d . U . . .
H79S H 0.347629 0.830695 0.136421 0.306 Uiso 1 1 calc R U . . .
H79T H 0.365587 0.844396 0.156924 0.306 Uiso 1 1 calc R U . . .
H79U H 0.370756 0.814922 0.142904 0.306 Uiso 1 1 calc R U . . .
C85G C 0.3029(4) 0.7488(6) 0.1591(4) 0.108(6) Uani 1 1 d . U . . .
H85G H 0.297686 0.748498 0.143376 0.130 Uiso 1 1 calc R U . . .
C1H C 0.4766(5) 0.8067(8) 0.3107(5) 0.149(9) Uani 1 1 d . U . . .
H1H H 0.464211 0.813988 0.300077 0.179 Uiso 1 1 calc R U . . .
O1H O 0.6883(3) 0.9363(6) 0.4325(4) 0.178(8) Uani 1 1 d . U . . .
N1H N 0.4847(3) 0.8287(5) 0.3268(4) 0.119(6) Uani 1 1 d . U . . .
C2H C 0.4841(5) 0.7749(8) 0.3078(5) 0.151(10) Uani 1 1 d . U . . .
H2H H 0.476939 0.760590 0.296306 0.181 Uiso 1 1 calc R U . . .
O2H O 0.5908(4) 0.6979(6) 0.4261(4) 0.200(8) Uani 1 1 d D U . . .
N2H N 0.4579(4) 0.9313(5) 0.4154(4) 0.135(7) Uani 1 1 d . U . . .
C3H C 0.5020(4) 0.7655(7) 0.3222(5) 0.139(9) Uani 1 1 d . U . . .
H3H H 0.507921 0.744181 0.320415 0.167 Uiso 1 1 calc R U . . .
O3H O 0.5919(7) 0.6195(10) 0.4314(8) 0.41(2) Uani 1 1 d . U . . .
N3H N 0.5007(3) 0.7460(6) 0.4462(3) 0.121(6) Uani 1 1 d . U . . .
C4H C 0.5125(5) 0.7848(7) 0.3397(5) 0.123(8) Uani 1 1 d . U . . .
O5H O 0.6785(4) 0.9980(5) 0.4768(4) 0.176(7) Uani 1 1 d . U . . .
C5H C 0.5028(4) 0.8150(6) 0.3412(5) 0.118(7) Uani 1 1 d . U . . .
H5H H 0.509073 0.828160 0.353557 0.141 Uiso 1 1 calc R U . . .
O6H O 0.5343(4) 0.9850(6) 0.3284(4) 0.200(8) Uani 1 1 d D U . . .
C6H C 0.5314(5) 0.7751(6) 0.3561(5) 0.111(8) Uani 1 1 d . U . . .
O7H O 0.5423(7) 0.9563(12) 0.2939(7) 0.353(16) Uani 1 1 d D U . . .
C7H C 0.5470(5) 0.7692(6) 0.3699(5) 0.111(8) Uani 1 1 d . U . . .
O8H O 0.5232(9) 0.8703(14) 0.2979(8) 0.43(2) Uani 1 1 d D U . . .
C8H C 0.5659(5) 0.7643(8) 0.3865(5) 0.131(8) Uani 1 1 d . U . . .
O9H O 0.6976(3) 0.8991(5) 0.4909(3) 0.146(6) Uani 1 1 d . U . . .
C9H C 0.5817(4) 0.7883(7) 0.3927(5) 0.125(8) Uani 1 1 d . U . . .
H9H H 0.579800 0.809579 0.385388 0.149 Uiso 1 1 calc R U . . .
O10H O 0.5423(4) 0.9515(6) 0.5210(5) 0.245(10) Uani 1 1 d D U . . .
C10H C 0.5998(5) 0.7830(9) 0.4085(5) 0.135(8) Uani 1 1 d . U . . .
C11H C 0.6024(4) 0.7514(8) 0.4195(5) 0.141(8) Uani 1 1 d . U . . .
H11H H 0.615127 0.747052 0.430670 0.170 Uiso 1 1 calc R U . . .
C12H C 0.5871(6) 0.7275(8) 0.4143(5) 0.152(9) Uani 1 1 d D U . . .
C13H C 0.5697(4) 0.7327(8) 0.3976(5) 0.133(8) Uani 1 1 d . U . . .
H13H H 0.559765 0.714736 0.393020 0.160 Uiso 1 1 calc R U . . .
C14H C 0.6159(5) 0.8097(8) 0.4137(5) 0.136(9) Uani 1 1 d . U . . .
C15H C 0.6289(5) 0.8319(9) 0.4181(5) 0.133(8) Uani 1 1 d . U . . .
C16H C 0.6442(5) 0.8589(9) 0.4233(5) 0.134(8) Uani 1 1 d . U . . .
C17H C 0.6476(4) 0.8813(7) 0.4379(4) 0.125(8) Uani 1 1 d . U . . .
H17H H 0.639312 0.879536 0.446790 0.151 Uiso 1 1 calc R U . . .
C18H C 0.6617(4) 0.9071(8) 0.4421(5) 0.130(7) Uani 1 1 d . U . . .
C19H C 0.6737(5) 0.9079(9) 0.4301(6) 0.155(8) Uani 1 1 d . U . . .
C20H C 0.6728(5) 0.8880(9) 0.4145(6) 0.176(9) Uani 1 1 d . U . . .
C21H C 0.6562(5) 0.8621(8) 0.4108(5) 0.162(9) Uani 1 1 d . U . . .
H21H H 0.653787 0.846995 0.399240 0.195 Uiso 1 1 calc R U . . .
C22H C 0.7079(6) 0.9271(11) 0.4428(7) 0.27(2) Uani 1 1 d . U . . .
H22V H 0.717215 0.946791 0.444081 0.409 Uiso 1 1 calc R U . . .
H22W H 0.708910 0.918921 0.456829 0.409 Uiso 1 1 calc R U . . .
H101 H 0.712025 0.908597 0.435153 0.409 Uiso 1 1 calc R U . . .
C23H C 0.6855(6) 0.8905(10) 0.3979(6) 0.261(18) Uani 1 1 d . U . . .
H23P H 0.681292 0.871455 0.387855 0.391 Uiso 1 1 calc R U . . .
H23Q H 0.682208 0.912338 0.390268 0.391 Uiso 1 1 calc R U . . .
H23R H 0.700590 0.889198 0.405429 0.391 Uiso 1 1 calc R U . . .
C23G C 0.3068(5) 0.6221(6) 0.1489(4) 0.160(11) Uani 1 1 d . U . . .
H23S H 0.304541 0.600907 0.155665 0.239 Uiso 1 1 calc R U . . .
H23T H 0.297335 0.622372 0.134268 0.239 Uiso 1 1 calc R U . . .
H23U H 0.321331 0.623048 0.149160 0.239 Uiso 1 1 calc R U . . .
C24H C 0.5728(6) 0.6715(10) 0.4227(7) 0.239(13) Uani 1 1 d . U . . .
C25H C 0.5791(8) 0.6447(13) 0.4393(9) 0.287(17) Uani 1 1 d . U . . .
C29H C 0.4410(5) 0.9533(8) 0.4124(5) 0.168(10) Uani 1 1 d . U . . .
H29H H 0.429712 0.947148 0.417163 0.202 Uiso 1 1 calc R U . . .
C30H C 0.4409(5) 0.9841(8) 0.4026(6) 0.176(10) Uani 1 1 d . U . . .
H30H H 0.429840 1.000045 0.400987 0.211 Uiso 1 1 calc R U . . .
C31H C 0.4573(5) 0.9919(8) 0.3948(6) 0.172(10) Uani 1 1 d . U . . .
H31H H 0.457149 1.013188 0.387793 0.207 Uiso 1 1 calc R U . . .
C32H C 0.4743(6) 0.9684(8) 0.3972(5) 0.145(8) Uani 1 1 d . U . . .
C33H C 0.4731(5) 0.9402(7) 0.4067(5) 0.143(8) Uani 1 1 d . U . . .
H33H H 0.483697 0.923675 0.407819 0.171 Uiso 1 1 calc R U . . .
C34H C 0.4911(6) 0.9764(7) 0.3909(5) 0.151(9) Uani 1 1 d . U . . .
C35H C 0.5058(6) 0.9811(6) 0.3860(5) 0.137(8) Uani 1 1 d . U . . .
C36H C 0.5230(6) 0.9841(7) 0.3782(6) 0.139(8) Uani 1 1 d . U . . .
C37H C 0.5435(5) 0.9857(6) 0.3917(5) 0.132(8) Uani 1 1 d . U . . .
H37H H 0.545196 0.984275 0.406232 0.159 Uiso 1 1 calc R U . . .
C38H C 0.5609(6) 0.9889(7) 0.3872(6) 0.136(8) Uani 1 1 d . U . . .
C39H C 0.5583(5) 0.9885(7) 0.3658(6) 0.140(8) Uani 1 1 d . U . . .
H39H H 0.570552 0.990218 0.362022 0.168 Uiso 1 1 calc R U . . .
C40H C 0.5391(6) 0.9857(8) 0.3496(5) 0.161(8) Uani 1 1 d D U . . .
C41H C 0.5223(5) 0.9840(7) 0.3578(6) 0.144(8) Uani 1 1 d . U . . .
H41H H 0.508673 0.982477 0.347624 0.173 Uiso 1 1 calc R U . . .
C42H C 0.5821(6) 0.9919(7) 0.4020(6) 0.141(9) Uani 1 1 d . U . . .
C43H C 0.5992(6) 0.9934(7) 0.4151(6) 0.140(9) Uani 1 1 d . U . . .
C44H C 0.6201(5) 0.9934(8) 0.4308(5) 0.140(9) Uani 1 1 d . U . . .
C45H C 0.6325(5) 0.9649(7) 0.4363(5) 0.130(8) Uani 1 1 d . U . . .
H45H H 0.627597 0.944087 0.429020 0.156 Uiso 1 1 calc R U . . .
C46H C 0.6514(5) 0.9647(8) 0.4517(5) 0.128(7) Uani 1 1 d . U . . .
C47H C 0.6586(6) 0.9942(10) 0.4606(6) 0.160(9) Uani 1 1 d . U . . .
C48H C 0.6495(6) 1.0253(9) 0.4560(6) 0.172(10) Uani 1 1 d . U . . .
C49H C 0.6286(5) 1.0244(8) 0.4407(5) 0.169(10) Uani 1 1 d . U . . .
H49H H 0.620481 1.044899 0.437383 0.202 Uiso 1 1 calc R U . . .
C50H C 0.6959(5) 1.0076(9) 0.4695(6) 0.228(16) Uani 1 1 d . U . . .
H50V H 0.708822 1.009595 0.481517 0.342 Uiso 1 1 calc R U . . .
H50W H 0.697652 0.989893 0.459902 0.342 Uiso 1 1 calc R U . . .
H102 H 0.692754 1.029619 0.462120 0.342 Uiso 1 1 calc R U . . .
C51H C 0.6538(5) 1.0607(7) 0.4672(6) 0.235(17) Uani 1 1 d . U . . .
H51V H 0.643678 1.077536 0.458810 0.353 Uiso 1 1 calc R U . . .
H51W H 0.652247 1.058628 0.481056 0.353 Uiso 1 1 calc R U . . .
H103 H 0.668032 1.068209 0.468774 0.353 Uiso 1 1 calc R U . . .
C52H C 0.5520(7) 0.9835(12) 0.3218(7) 0.244(12) Uani 1 1 d . U . . .
C52D C 0.2608(7) 0.5172(11) 0.4231(7) 0.237(14) Uiso 1 1 d . U . . .
C52B C 0.2516(11) 0.8321(17) 0.5332(10) 0.40(3) Uiso 1 1 d D U . . .
C52A C -0.0439(11) 0.7775(13) 0.3241(12) 0.41(3) Uiso 1 1 d D U . . .
C53H C 0.5404(9) 0.9924(13) 0.2971(9) 0.302(15) Uani 1 1 d D U . . .
C53D C 0.2371(8) 0.5191(11) 0.4338(8) 0.28(2) Uiso 1 1 d . U . . .
C54H C 0.5246(9) 0.9340(17) 0.2872(10) 0.357(19) Uani 1 1 d D U . . .
C53I C 0.5170(7) 0.5706(11) 0.3592(7) 0.262(18) Uiso 1 1 d . U . . .
C55H C 0.5147(11) 0.8932(17) 0.2808(9) 0.34(2) Uani 1 1 d D U . . .
C57H C 0.4948(5) 0.7226(8) 0.4579(5) 0.144(9) Uani 1 1 d . U . . .
H57H H 0.488455 0.701428 0.452142 0.173 Uiso 1 1 calc R U . . .
C58H C 0.4983(5) 0.7310(8) 0.4784(6) 0.155(9) Uani 1 1 d . U . . .
H58H H 0.494088 0.715400 0.486948 0.186 Uiso 1 1 calc R U . . .
C59H C 0.5082(5) 0.7622(8) 0.4874(5) 0.152(9) Uani 1 1 d . U . . .
H59H H 0.510224 0.768033 0.501554 0.182 Uiso 1 1 calc R U . . .
C60H C 0.5143(5) 0.7829(8) 0.4747(5) 0.124(8) Uani 1 1 d . U . . .
C61H C 0.5110(4) 0.7750(6) 0.4547(5) 0.113(7) Uani 1 1 d . U . . .
H61H H 0.515895 0.790036 0.446246 0.136 Uiso 1 1 calc R U . . .
C62H C 0.5255(5) 0.8135(8) 0.4845(5) 0.125(9) Uani 1 1 d . U . . .
C63H C 0.5350(5) 0.8382(8) 0.4898(5) 0.123(8) Uani 1 1 d . U . . .
C64H C 0.5481(5) 0.8677(8) 0.4974(4) 0.126(7) Uani 1 1 d . U . . .
C65H C 0.5685(5) 0.8713(7) 0.4965(4) 0.129(8) Uani 1 1 d . U . . .
H65H H 0.573804 0.853172 0.490374 0.155 Uiso 1 1 calc R U . . .
C66H C 0.5809(5) 0.8985(8) 0.5037(5) 0.142(8) Uani 1 1 d . U . . .
C67H C 0.5730(5) 0.9278(8) 0.5131(5) 0.167(9) Uani 1 1 d . U . . .
H67H H 0.581291 0.947727 0.517970 0.200 Uiso 1 1 calc R U . . .
C68H C 0.5519(5) 0.9245(8) 0.5147(6) 0.176(9) Uani 1 1 d D U . . .
C69H C 0.5406(5) 0.8962(7) 0.5069(5) 0.159(9) Uani 1 1 d . U . . .
H69H H 0.526841 0.894688 0.507535 0.190 Uiso 1 1 calc R U . . .
C70H C 0.6044(6) 0.9001(7) 0.5039(5) 0.140(9) Uani 1 1 d . U . . .
C71H C 0.6203(6) 0.9024(7) 0.5023(5) 0.140(9) Uani 1 1 d . U . . .
C72H C 0.6397(6) 0.9029(8) 0.4997(5) 0.132(8) Uani 1 1 d . U . . .
C73H C 0.6430(5) 0.9182(7) 0.4830(5) 0.124(7) Uani 1 1 d . U . . .
H73H H 0.631570 0.930537 0.473592 0.149 Uiso 1 1 calc R U . . .
C74H C 0.6612(5) 0.9173(7) 0.4785(5) 0.125(7) Uani 1 1 d . U . . .
C75H C 0.6784(6) 0.9013(8) 0.4936(6) 0.136(7) Uani 1 1 d . U . . .
C76H C 0.6749(6) 0.8847(7) 0.5097(6) 0.136(8) Uani 1 1 d . U . . .
C77H C 0.6561(5) 0.8847(7) 0.5137(5) 0.142(8) Uani 1 1 d . U . . .
H77H H 0.654543 0.872928 0.525338 0.171 Uiso 1 1 calc R U . . .
C78H C 0.7121(4) 0.9261(8) 0.5013(5) 0.174(12) Uani 1 1 d . U . . .
H78V H 0.725361 0.922949 0.498672 0.261 Uiso 1 1 calc R U . . .
H104 H 0.706043 0.948423 0.495772 0.261 Uiso 1 1 calc R U . . .
H105 H 0.714567 0.925191 0.516395 0.261 Uiso 1 1 calc R U . . .
C79H C 0.6927(4) 0.8648(7) 0.5260(5) 0.171(11) Uani 1 1 d . U . . .
H79V H 0.687446 0.854466 0.536439 0.257 Uiso 1 1 calc R U . . .
H106 H 0.697880 0.846761 0.518861 0.257 Uiso 1 1 calc R U . . .
H107 H 0.704185 0.880668 0.532921 0.257 Uiso 1 1 calc R U . . .
C85H C 0.6653(4) 0.9333(7) 0.4599(4) 0.129(7) Uani 1 1 d . U . . .
H85H H 0.680300 0.940845 0.464411 0.155 Uiso 1 1 calc R U . . .
C85I C 0.5484(3) 0.8718(6) 0.4212(4) 0.099(5) Uani 1 1 d . U . . .
H85I H 0.563060 0.880971 0.426765 0.119 Uiso 1 1 calc R U . . .
O1I O 0.5579(3) 0.9392(4) 0.4361(3) 0.117(5) Uani 1 1 d . U . . .
N1I N 0.4280(4) 0.6328(5) 0.4224(4) 0.126(7) Uani 1 1 d . U . . .
C1I C 0.4124(5) 0.6376(8) 0.4048(6) 0.146(10) Uani 1 1 d . U . . .
H1I H 0.407770 0.618728 0.395525 0.175 Uiso 1 1 calc R U . . .
O2I O 0.4488(6) 0.8218(8) 0.5098(5) 0.329(13) Uani 1 1 d D U . . .
N2I N 0.3947(5) 0.7730(6) 0.2687(4) 0.134(7) Uani 1 1 d . U . . .
C2I C 0.4025(5) 0.6680(9) 0.3992(6) 0.169(11) Uani 1 1 d . U . . .
H2I H 0.390397 0.669291 0.386971 0.203 Uiso 1 1 calc R U . . .
N3I N 0.3601(3) 0.8923(6) 0.4023(4) 0.128(7) Uani 1 1 d . U . . .
C3I C 0.4096(5) 0.6968(8) 0.4109(6) 0.152(9) Uani 1 1 d . U . . .
H3I H 0.403291 0.718647 0.407007 0.182 Uiso 1 1 calc R U . . .
C4I C 0.4261(5) 0.6918(9) 0.4281(6) 0.139(8) Uani 1 1 d . U . . .
O5I O 0.5790(3) 0.8432(4) 0.4564(3) 0.118(5) Uani 1 1 d . U . . .
C5I C 0.4365(5) 0.6596(7) 0.4359(6) 0.148(9) Uani 1 1 d . U . . .
H5I H 0.447774 0.657228 0.448788 0.178 Uiso 1 1 calc R U . . .
O6I O 0.4972(4) 0.6287(6) 0.3520(4) 0.220(10) Uani 1 1 d D U . . .
C6I C 0.4348(5) 0.7207(8) 0.4412(5) 0.141(9) Uani 1 1 d . U . . .
C7I C 0.4415(5) 0.7464(8) 0.4498(5) 0.145(9) Uani 1 1 d . U . . .
C8I C 0.4507(5) 0.7789(7) 0.4631(6) 0.144(8) Uani 1 1 d . U . . .
O9I O 0.5748(2) 0.8714(4) 0.3974(3) 0.114(5) Uani 1 1 d . U . . .
C9I C 0.4605(4) 0.8015(6) 0.4537(4) 0.119(7) Uani 1 1 d . U . . .
H9I H 0.461906 0.796962 0.440403 0.143 Uiso 1 1 calc R U . . .
O10I O 0.4287(5) 1.0130(8) 0.3285(6) 0.336(12) Uani 1 1 d D U . . .
C10I C 0.4682(5) 0.8309(8) 0.4647(5) 0.139(8) Uani 1 1 d . U . . .
C11I C 0.4645(6) 0.8383(8) 0.4830(6) 0.197(10) Uani 1 1 d . U . . .
H11I H 0.469433 0.859391 0.489918 0.236 Uiso 1 1 calc R U . . .
C12I C 0.4536(8) 0.8156(11) 0.4918(6) 0.243(11) Uani 1 1 d D U . . .
C13I C 0.4461(6) 0.7842(8) 0.4807(6) 0.198(10) Uani 1 1 d . U . . .
H13I H 0.438202 0.768039 0.485559 0.237 Uiso 1 1 calc R U . . .
C14I C 0.4773(4) 0.8582(7) 0.4553(4) 0.114(7) Uani 1 1 d . U . . .
C15I C 0.4887(4) 0.8776(6) 0.4503(4) 0.114(7) Uani 1 1 d . U . . .
C16I C 0.5075(4) 0.8924(6) 0.4471(4) 0.108(7) Uani 1 1 d . U . . .
C17I C 0.5187(4) 0.8760(6) 0.4370(4) 0.100(7) Uani 1 1 d . U . . .
H17I H 0.514788 0.853243 0.432305 0.120 Uiso 1 1 calc R U . . .
C18I C 0.5355(4) 0.8907(6) 0.4331(4) 0.105(6) Uani 1 1 d . U . . .
C19I C 0.5422(4) 0.9242(7) 0.4405(4) 0.107(6) Uani 1 1 d . U . . .
C20I C 0.5309(4) 0.9421(6) 0.4510(4) 0.118(7) Uani 1 1 d . U . . .
C21I C 0.5132(4) 0.9269(6) 0.4540(4) 0.116(7) Uani 1 1 d . U . . .
H21I H 0.505027 0.939507 0.460500 0.139 Uiso 1 1 calc R U . . .
C22I C 0.5775(4) 0.9375(7) 0.4536(5) 0.143(10) Uani 1 1 d . U . . .
H22Z H 0.588596 0.948828 0.449731 0.214 Uiso 1 1 calc R U . . .
H22Y H 0.575778 0.949041 0.465799 0.214 Uiso 1 1 calc R U . . .
H22 H 0.581250 0.913403 0.457051 0.214 Uiso 1 1 calc R U . . .
C23I C 0.5368(4) 0.9797(6) 0.4574(5) 0.156(10) Uani 1 1 d . U . . .
H23V H 0.527511 0.988756 0.464593 0.234 Uiso 1 1 calc R U . . .
H23W H 0.551352 0.980856 0.466748 0.234 Uiso 1 1 calc R U . . .
H23$ H 0.535185 0.993467 0.444787 0.234 Uiso 1 1 calc R U . . .
C29I C 0.3802(5) 0.7786(8) 0.2756(6) 0.144(9) Uani 1 1 d . U . . .
H29I H 0.368152 0.789843 0.266450 0.173 Uiso 1 1 calc R U . . .
C30I C 0.3800(5) 0.7701(7) 0.2950(5) 0.150(9) Uani 1 1 d . U . . .
H30I H 0.368394 0.774712 0.299476 0.180 Uiso 1 1 calc R U . . .
C31I C 0.3988(5) 0.7535(7) 0.3081(5) 0.144(8) Uani 1 1 d . U . . .
H31I H 0.399909 0.745615 0.321767 0.173 Uiso 1 1 calc R U . . .
C32I C 0.4149(5) 0.7496(7) 0.3004(5) 0.126(7) Uani 1 1 d . U . . .
C33I C 0.4126(5) 0.7591(7) 0.2802(5) 0.130(8) Uani 1 1 d . U . . .
H33I H 0.423635 0.755711 0.274653 0.156 Uiso 1 1 calc R U . . .
C34I C 0.4338(5) 0.7341(7) 0.3141(5) 0.131(8) Uani 1 1 d . U . . .
C35I C 0.4502(5) 0.7222(7) 0.3260(5) 0.129(9) Uani 1 1 d . U . . .
C36I C 0.4685(5) 0.7084(8) 0.3408(5) 0.118(8) Uani 1 1 d . U . . .
C37I C 0.4797(4) 0.7278(6) 0.3575(4) 0.107(7) Uani 1 1 d . U . . .
H37I H 0.475320 0.750641 0.358722 0.129 Uiso 1 1 calc R U . . .
C38I C 0.4969(4) 0.7156(7) 0.3725(5) 0.112(7) Uani 1 1 d . U . . .
C39I C 0.5033(4) 0.6813(7) 0.3728(5) 0.139(9) Uani 1 1 d . U . . .
H39I H 0.514549 0.671966 0.383988 0.167 Uiso 1 1 calc R U . . .
C40I C 0.4918(6) 0.6622(7) 0.3556(6) 0.173(10) Uani 1 1 d D U . . .
C41I C 0.4747(4) 0.6757(7) 0.3400(5) 0.142(9) Uani 1 1 d . U . . .
H41I H 0.467171 0.661592 0.328490 0.170 Uiso 1 1 calc R U . . .
C42I C 0.5081(4) 0.7346(6) 0.3918(4) 0.107(7) Uani 1 1 d . U . . .
C43I C 0.5203(4) 0.7525(6) 0.4060(4) 0.093(6) Uani 1 1 d . U . . .
C44I C 0.5357(4) 0.7770(6) 0.4178(4) 0.094(6) Uani 1 1 d . U . . .
C45I C 0.5346(4) 0.8107(6) 0.4129(4) 0.100(7) Uani 1 1 d . U . . .
H45I H 0.523724 0.818859 0.400867 0.120 Uiso 1 1 calc R U . . .
C46I C 0.5497(4) 0.8339(6) 0.4256(4) 0.098(6) Uani 1 1 d . U . . .
C47I C 0.5652(4) 0.8201(7) 0.4436(4) 0.098(6) Uani 1 1 d . U . . .
C48I C 0.5660(4) 0.7858(7) 0.4488(4) 0.107(7) Uani 1 1 d . U . . .
C49I C 0.5514(4) 0.7639(6) 0.4364(4) 0.098(7) Uani 1 1 d . U . . .
H49I H 0.551477 0.740356 0.439958 0.117 Uiso 1 1 calc R U . . .
C50I C 0.5992(4) 0.8455(6) 0.4532(4) 0.137(10) Uani 1 1 d . U . . .
H50Z H 0.607991 0.862417 0.462885 0.206 Uiso 1 1 calc R U . . .
H50Y H 0.606061 0.823029 0.455782 0.206 Uiso 1 1 calc R U . . .
H50 H 0.597010 0.852574 0.438718 0.206 Uiso 1 1 calc R U . . .
C51I C 0.5825(4) 0.7726(6) 0.4685(4) 0.139(9) Uani 1 1 d . U . . .
H51Z H 0.591698 0.791556 0.475478 0.208 Uiso 1 1 calc R U . . .
H51Y H 0.575593 0.763140 0.477933 0.208 Uiso 1 1 calc R U . . .
H51 H 0.590776 0.754668 0.464800 0.208 Uiso 1 1 calc R U . . .
C52I C 0.5151(7) 0.6126(9) 0.3694(7) 0.247(15) Uani 1 1 d . U . . .
C57I C 0.3516(4) 0.8615(8) 0.3953(5) 0.141(9) Uani 1 1 d . U . . .
H57I H 0.342141 0.851319 0.401183 0.170 Uiso 1 1 calc R U . . .
C58I C 0.3566(4) 0.8444(8) 0.3796(5) 0.151(9) Uani 1 1 d . U . . .
H58I H 0.350299 0.822802 0.374809 0.182 Uiso 1 1 calc R U . . .
C59I C 0.3709(4) 0.8588(8) 0.3707(5) 0.152(9) Uani 1 1 d . U . . .
H59I H 0.374771 0.846977 0.360266 0.183 Uiso 1 1 calc R U . . .
C60I C 0.3793(5) 0.8918(9) 0.3780(5) 0.139(8) Uani 1 1 d . U . . .
C61I C 0.3737(4) 0.9083(8) 0.3944(5) 0.141(8) Uani 1 1 d . U . . .
H61I H 0.379382 0.930061 0.399685 0.169 Uiso 1 1 calc R U . . .
C62I C 0.3943(5) 0.9089(7) 0.3703(5) 0.136(8) Uani 1 1 d . U . . .
C63I C 0.4061(5) 0.9218(8) 0.3619(5) 0.143(9) Uani 1 1 d . U . . .
C64I C 0.4209(5) 0.9349(8) 0.3534(5) 0.147(8) Uani 1 1 d . U . . .
C65I C 0.4379(4) 0.9179(6) 0.3555(4) 0.108(7) Uani 1 1 d . U . . .
H65I H 0.440139 0.895917 0.361945 0.130 Uiso 1 1 calc R U . . .
C66I C 0.4522(5) 0.9317(7) 0.3483(5) 0.124(7) Uani 1 1 d . U . . .
C67I C 0.4502(5) 0.9620(8) 0.3373(6) 0.185(10) Uani 1 1 d . U . . .
H67I H 0.459681 0.969061 0.330500 0.222 Uiso 1 1 calc R U . . .
C68I C 0.4329(7) 0.9811(9) 0.3373(7) 0.247(11) Uani 1 1 d D U . . .
C69I C 0.4167(6) 0.9657(10) 0.3430(6) 0.216(11) Uani 1 1 d . U . . .
H69I H 0.403342 0.976341 0.339813 0.260 Uiso 1 1 calc R U . . .
C70I C 0.4721(5) 0.9132(6) 0.3495(4) 0.113(7) Uani 1 1 d . U . . .
C71I C 0.4898(5) 0.9008(6) 0.3539(4) 0.100(6) Uani 1 1 d . U . . .
C72I C 0.5119(4) 0.8951(6) 0.3654(5) 0.105(6) Uani 1 1 d . U . . .
C73I C 0.5193(4) 0.8875(5) 0.3869(4) 0.097(6) Uani 1 1 d . U . . .
H73I H 0.509534 0.887109 0.394271 0.116 Uiso 1 1 calc R U . . .
C74I C 0.5399(4) 0.8806(5) 0.3978(4) 0.098(6) Uani 1 1 d . U . . .
C75I C 0.5538(4) 0.8799(6) 0.3862(5) 0.110(6) Uani 1 1 d . U . . .
C76I C 0.5465(4) 0.8878(7) 0.3642(5) 0.117(7) Uani 1 1 d . U . . .
C77I C 0.5264(4) 0.8949(6) 0.3543(4) 0.116(7) Uani 1 1 d . U . . .
H77I H 0.521653 0.899729 0.339686 0.140 Uiso 1 1 calc R U . . .
C78I C 0.5885(4) 0.9018(6) 0.4027(4) 0.144(10) Uani 1 1 d . U . . .
H78E H 0.602892 0.894641 0.410429 0.216 Uiso 1 1 calc R U . . .
H78W H 0.588151 0.913541 0.389765 0.216 Uiso 1 1 calc R U . . .
H78 H 0.583536 0.917394 0.411380 0.216 Uiso 1 1 calc R U . . .
C79I C 0.5618(4) 0.8838(7) 0.3518(4) 0.151(10) Uani 1 1 d . U . . .
H79E H 0.575860 0.878722 0.361540 0.227 Uiso 1 1 calc R U . . .
H79W H 0.557074 0.864999 0.341733 0.227 Uiso 1 1 calc R U . . .
H79 H 0.562151 0.905194 0.344315 0.227 Uiso 1 1 calc R U . . .
B1_1 B 0.2962(3) 0.8522(5) 0.3925(3) 0.028(6) Uani 0.5 1 d D U P . .
F2_1 F 0.3095(2) 0.8645(3) 0.4112(2) 0.033(4) Uani 0.5 1 d D U P . .
F3_1 F 0.2863(2) 0.8789(3) 0.3793(2) 0.040(4) Uani 0.5 1 d D U P . .
F4_1 F 0.2812(2) 0.8309(3) 0.3962(3) 0.039(4) Uani 0.5 1 d D U P . .
F1_1 F 0.3080(2) 0.8341(4) 0.3826(2) 0.041(5) Uani 0.5 1 d D U P . .
B1_2 B 0.4742(3) 0.8259(5) 0.3923(3) 0.034(6) Uani 0.5 1 d D U P . .
F1_2 F 0.4861(2) 0.8206(4) 0.3793(2) 0.037(4) Uani 0.5 1 d D U P . .
F3_2 F 0.4542(2) 0.8123(4) 0.3825(2) 0.044(5) Uani 0.5 1 d D U P . .
F4_2 F 0.4831(2) 0.8094(3) 0.4113(2) 0.042(4) Uani 0.5 1 d D U P . .
F2_2 F 0.4727(2) 0.8607(3) 0.3959(3) 0.046(5) Uani 0.5 1 d D U P . .
B1_3 B 0.3298(4) 0.7496(5) 0.2383(4) 0.041(6) Uani 0.5 1 d D U P . .
F1_3 F 0.3356(3) 0.7194(4) 0.2314(3) 0.055(5) Uani 0.5 1 d D U P . .
F2_3 F 0.3081(2) 0.7517(4) 0.2315(3) 0.054(5) Uani 0.5 1 d D U P . .
F3_3 F 0.3378(2) 0.7781(4) 0.2315(3) 0.055(5) Uani 0.5 1 d D U P . .
F4_3 F 0.3368(3) 0.7501(4) 0.2602(2) 0.063(5) Uani 0.5 1 d D U P . .
B1_4 B 0.3717(3) 0.5721(5) 0.3923(3) 0.032(6) Uani 0.5 1 d D U P . .
F2_4 F 0.3918(2) 0.5583(3) 0.3960(3) 0.043(5) Uani 0.5 1 d D U P . .
F3_4 F 0.3566(2) 0.5505(4) 0.3793(2) 0.044(5) Uani 0.5 1 d D U P . .
F4_4 F 0.3701(2) 0.6041(3) 0.3825(2) 0.044(5) Uani 0.5 1 d D U P . .
F1_4 F 0.3686(2) 0.5766(3) 0.4115(2) 0.035(4) Uani 0.5 1 d D U P . .
B1_5 B 0.4412(5) 0.8001(8) 0.2507(5) 0.150(13) Uani 0.45 1 d D U P . .
F1_5 F 0.4519(5) 0.7705(8) 0.2586(5) 0.192(12) Uani 0.45 1 d D U P . .
F2_5 F 0.4238(4) 0.7908(8) 0.2346(4) 0.145(10) Uani 0.45 1 d D U P . .
F3_5 F 0.4531(5) 0.8226(9) 0.2439(5) 0.197(13) Uani 0.45 1 d D U P . .
F4_5 F 0.4355(4) 0.8155(6) 0.2660(4) 0.120(8) Uani 0.45 1 d D U P . .
B1_6 B 0.3687(4) 0.7503(7) 0.3553(4) 0.097(9) Uani 0.5 1 d D U P . .
F1_6 F 0.3744(4) 0.7199(5) 0.3488(4) 0.129(8) Uani 0.5 1 d D U P . .
F2_6 F 0.3779(4) 0.7772(5) 0.3489(4) 0.128(8) Uani 0.5 1 d D U P . .
F3_6 F 0.3475(3) 0.7539(6) 0.3488(4) 0.126(8) Uani 0.5 1 d D U P . .
F4_6 F 0.3759(3) 0.7502(5) 0.3767(3) 0.111(7) Uani 0.5 1 d D U P . .
F1_7 F 0.5282(5) 0.6255(8) 0.4482(5) 0.173(13) Uani 0.4 1 d D U P . .
B1_7 B 0.5106(5) 0.6380(8) 0.4330(5) 0.150(14) Uani 0.4 1 d D U P . .
F2_7 F 0.5147(5) 0.6703(6) 0.4275(5) 0.140(11) Uani 0.4 1 d D U P . .
F3_7 F 0.4935(5) 0.6410(9) 0.4396(7) 0.198(14) Uani 0.4 1 d D U P . .
F4_7 F 0.5040(6) 0.6157(8) 0.4165(5) 0.179(13) Uani 0.4 1 d D U P . .
F1_8 F 0.2594(4) 0.8709(6) 0.2343(4) 0.156(10) Uani 0.5 1 d D U P . .
B1_8 B 0.2545(5) 0.8859(8) 0.2503(5) 0.161(13) Uani 0.5 1 d D U P . .
F2_8 F 0.2572(4) 0.8620(6) 0.2658(4) 0.137(8) Uani 0.5 1 d D U P . .
F3_8 F 0.2679(6) 0.9133(7) 0.2574(5) 0.221(13) Uani 0.5 1 d D U P . .
F4_8 F 0.2339(5) 0.8963(9) 0.2435(5) 0.224(14) Uani 0.5 1 d D U P . .
F1_9 F 0.3981(5) 0.9882(9) 0.4159(5) 0.171(12) Uani 0.4 1 d D U P B 1
B1_9 B 0.3927(5) 0.9791(9) 0.4329(6) 0.164(15) Uani 0.4 1 d D U P B 1
F2_9 F 0.4034(5) 0.9491(9) 0.4399(7) 0.208(14) Uani 0.4 1 d D U P B 1
F3_9 F 0.3716(4) 0.9724(9) 0.4278(5) 0.151(12) Uani 0.4 1 d D U P B 1
F4_9 F 0.3978(5) 1.0050(9) 0.4477(6) 0.185(14) Uani 0.4 1 d D U P B 1
F1_10 F 0.3059(6) 0.5310(6) 0.2443(5) 0.217(14) Uani 0.5 1 d D U P C 1
B1_10 B 0.3045(5) 0.5640(8) 0.2510(5) 0.166(14) Uani 0.5 1 d D U P C 1
F2_10 F 0.2880(5) 0.5673(9) 0.2584(6) 0.227(13) Uani 0.5 1 d D U P C 1
F3_10 F 0.3010(5) 0.5870(6) 0.2348(4) 0.167(10) Uani 0.5 1 d D U P C 1
F4_10 F 0.3230(4) 0.5725(6) 0.2662(4) 0.146(9) Uani 0.5 1 d D U P C 1
F1_11 F 0.2726(6) 0.6195(9) 0.4479(5) 0.179(13) Uani 0.4 1 d D U P D 1
B1_11 B 0.2805(5) 0.6325(8) 0.4330(6) 0.167(15) Uani 0.4 1 d D U P D 1
F2_11 F 0.2934(6) 0.6605(8) 0.4400(7) 0.209(15) Uani 0.4 1 d D U P D 1
F3_11 F 0.2644(5) 0.6446(8) 0.4161(5) 0.179(13) Uani 0.4 1 d D U P D 1
F4_11 F 0.2916(5) 0.6071(7) 0.4276(5) 0.139(11) Uani 0.4 1 d D U P D 1

loop_
_atom_site_aniso_label
_atom_site_aniso_U_11
_atom_site_aniso_U_22
_atom_site_aniso_U_33
_atom_site_aniso_U_23
_atom_site_aniso_U_13
_atom_site_aniso_U_12
Cu1 0.107(3) 0.131(3) 0.142(3) 0.003(2) 0.029(2) 0.000(2)
Cu2 0.111(3) 0.133(3) 0.169(4) 0.008(2) 0.050(3) -0.012(2)
Cu3 0.125(3) 0.125(3) 0.133(3) -0.005(2) 0.032(2) -0.025(2)
Cu4 0.121(3) 0.149(3) 0.134(3) -0.009(2) 0.058(3) 0.005(2)
Cu5 0.135(3) 0.113(3) 0.144(3) -0.017(2) 0.055(3) 0.004(2)
Cu6 0.120(3) 0.124(3) 0.170(4) -0.006(2) 0.056(3) 0.014(2)
Cu7 0.133(3) 0.155(3) 0.120(3) 0.021(2) 0.022(2) 0.006(2)
Cu8 0.177(4) 0.144(3) 0.117(3) 0.005(2) 0.069(3) -0.001(3)
Cu9 0.143(3) 0.151(3) 0.117(3) -0.029(2) 0.029(3) -0.008(2)
Cu10 0.149(3) 0.100(3) 0.172(4) 0.003(2) 0.066(3) -0.004(2)
Cu11 0.143(3) 0.112(3) 0.139(3) 0.015(2) 0.050(3) 0.017(2)
Cu12 0.135(3) 0.117(3) 0.142(3) 0.017(2) 0.056(3) -0.003(2)
O9A 0.202(19) 0.24(2) 0.37(3) -0.11(2) 0.09(2) -0.029(19)
O10A 0.32(3) 0.39(3) 0.38(3) -0.17(2) 0.16(2) -0.04(3)
O9F 0.136(14) 0.136(14) 0.111(14) 0.018(11) 0.013(10) -0.001(11)
C1A 0.19(2) 0.17(2) 0.17(2) 0.026(18) 0.06(2) -0.032(18)
O1A 0.154(19) 0.26(3) 0.36(3) 0.09(2) 0.03(2) -0.013(18)
N1A 0.17(2) 0.168(19) 0.141(18) 0.043(18) 0.067(16) -0.011(16)
O2A 0.25(3) 0.30(3) 0.42(3) 0.05(3) -0.06(2) -0.08(2)
N2A 0.16(2) 0.143(19) 0.141(18) -0.055(16) 0.080(17) -0.009(13)
C2A 0.22(2) 0.19(2) 0.15(2) 0.025(19) 0.04(2) -0.03(2)
C3A 0.22(3) 0.18(2) 0.155(19) 0.034(19) 0.062(19) -0.02(2)
N3A 0.119(14) 0.166(16) 0.105(13) 0.000(15) -0.009(16) 0.002(13)
C4A 0.20(2) 0.161(18) 0.17(2) 0.034(17) 0.065(19) -0.032(17)
O5A 0.29(3) 0.199(19) 0.36(3) 0.02(2) 0.22(2) 0.01(2)
C5A 0.16(2) 0.17(2) 0.153(19) 0.031(18) 0.043(18) -0.027(18)
O6A 0.43(3) 0.32(3) 0.37(3) 0.12(2) 0.20(3) 0.05(2)
C6A 0.21(2) 0.161(19) 0.23(3) 0.03(2) 0.09(2) -0.029(19)
C7A 0.20(2) 0.159(19) 0.28(3) 0.03(2) 0.07(2) -0.021(18)
C8A 0.19(2) 0.154(18) 0.30(3) 0.034(18) 0.044(18) -0.023(16)
C9A 0.19(2) 0.140(19) 0.30(3) 0.030(18) 0.05(2) -0.014(17)
C10A 0.18(2) 0.145(19) 0.32(3) 0.039(18) 0.039(18) -0.017(16)
C11A 0.21(3) 0.18(2) 0.38(3) 0.05(2) 0.00(2) -0.038(19)
C12A 0.23(3) 0.21(2) 0.37(3) 0.06(2) -0.029(19) -0.067(18)
C13A 0.23(3) 0.18(2) 0.32(3) 0.04(2) 0.02(2) -0.032(18)
C14A 0.21(2) 0.15(2) 0.31(3) 0.040(18) 0.05(2) -0.01(2)
C15A 0.18(2) 0.16(3) 0.31(3) 0.042(17) 0.05(2) -0.009(19)
C16A 0.139(18) 0.17(2) 0.31(3) 0.048(16) 0.049(18) -0.010(17)
C17A 0.130(18) 0.15(2) 0.30(3) 0.028(17) 0.053(18) -0.007(16)
C18A 0.131(14) 0.155(18) 0.30(3) 0.025(16) 0.068(17) 0.002(15)
C19A 0.142(15) 0.21(2) 0.34(3) 0.069(18) 0.043(18) -0.013(18)
C20A 0.129(16) 0.21(3) 0.37(3) 0.084(19) 0.024(19) -0.019(19)
C21A 0.145(18) 0.21(3) 0.35(3) 0.073(19) 0.04(2) -0.03(2)
C22A 0.29(5) 0.34(5) 0.36(3) 0.07(3) -0.02(5) -0.04(4)
C23A 0.132(17) 0.23(3) 0.47(6) 0.08(4) 0.01(3) -0.02(3)
C29A 0.19(2) 0.16(2) 0.16(2) -0.038(19) 0.08(2) 0.002(17)
C30A 0.22(3) 0.19(3) 0.15(2) -0.032(19) 0.08(2) 0.034(17)
C31A 0.24(3) 0.19(3) 0.163(19) -0.030(19) 0.11(2) 0.035(17)
C32A 0.21(2) 0.16(2) 0.17(2) -0.032(18) 0.102(19) 0.026(14)
C33A 0.19(2) 0.15(2) 0.163(19) -0.034(18) 0.096(18) 0.006(15)
C34A 0.21(3) 0.16(2) 0.24(2) -0.02(2) 0.13(2) 0.025(15)
C35A 0.22(3) 0.17(3) 0.32(3) -0.01(2) 0.16(2) 0.032(16)
C36A 0.23(3) 0.19(2) 0.33(3) 0.028(19) 0.18(2) 0.050(16)
C37A 0.23(3) 0.18(2) 0.35(3) 0.04(2) 0.19(2) 0.049(17)
C38A 0.26(3) 0.16(2) 0.35(3) 0.033(19) 0.20(2) 0.044(17)
C39A 0.31(3) 0.20(2) 0.36(3) 0.06(2) 0.20(2) 0.07(2)
C40A 0.35(3) 0.23(2) 0.35(3) 0.07(2) 0.21(2) 0.08(2)
C41A 0.28(3) 0.24(3) 0.33(3) 0.04(2) 0.19(2) 0.06(2)
C42A 0.25(3) 0.17(2) 0.32(3) 0.01(2) 0.16(2) 0.05(2)
C43A 0.22(3) 0.16(2) 0.32(3) 0.02(2) 0.16(2) 0.04(2)
C44A 0.23(2) 0.137(18) 0.32(3) 0.038(19) 0.171(19) 0.037(19)
C45A 0.21(2) 0.133(18) 0.31(3) 0.034(19) 0.15(2) 0.04(2)
C46A 0.17(2) 0.134(15) 0.32(3) 0.027(16) 0.147(18) 0.018(15)
C47A 0.25(2) 0.159(16) 0.36(3) 0.024(19) 0.20(2) 0.00(2)
C48A 0.28(3) 0.153(17) 0.38(3) 0.04(2) 0.23(2) 0.02(2)
C49A 0.27(3) 0.14(2) 0.36(3) 0.03(2) 0.19(2) 0.02(2)
C50A 0.37(5) 0.42(6) 0.37(3) -0.02(5) 0.16(4) 0.05(5)
C51A 0.40(5) 0.19(3) 0.50(5) 0.08(3) 0.33(4) 0.00(3)
C57A 0.139(19) 0.21(2) 0.112(16) 0.00(2) 0.002(17) 0.008(18)
C58A 0.15(2) 0.25(2) 0.122(17) -0.02(2) -0.002(18) 0.00(2)
C59A 0.15(2) 0.26(2) 0.148(19) -0.03(2) 0.004(19) -0.02(2)
C60A 0.137(17) 0.22(2) 0.16(2) -0.03(2) 0.014(17) -0.017(19)
C61A 0.128(17) 0.17(2) 0.144(18) -0.016(18) 0.015(17) 0.010(18)
C62A 0.154(19) 0.23(2) 0.22(3) -0.05(2) 0.04(2) -0.04(2)
C63A 0.15(2) 0.22(2) 0.27(3) -0.05(2) 0.05(2) -0.04(2)
C64A 0.166(19) 0.20(2) 0.29(3) -0.067(19) 0.075(18) -0.043(18)
C65A 0.16(2) 0.21(2) 0.31(3) -0.09(2) 0.09(2) -0.045(19)
C66A 0.16(2) 0.23(2) 0.34(3) -0.110(19) 0.104(18) -0.044(18)
C67A 0.19(2) 0.26(3) 0.37(3) -0.14(2) 0.12(2) -0.03(2)
C68A 0.22(2) 0.30(3) 0.36(3) -0.15(2) 0.12(2) -0.04(2)
C69A 0.21(2) 0.24(3) 0.31(3) -0.10(2) 0.09(2) -0.05(2)
C70A 0.17(2) 0.21(3) 0.33(3) -0.08(2) 0.10(2) -0.057(18)
C71A 0.14(2) 0.20(3) 0.33(3) -0.085(19) 0.103(18) -0.033(18)
C72A 0.136(16) 0.17(2) 0.33(3) -0.083(17) 0.106(17) -0.025(15)
C73A 0.139(16) 0.16(2) 0.32(3) -0.056(18) 0.107(17) -0.020(15)
C74A 0.142(14) 0.149(19) 0.32(3) -0.045(16) 0.102(15) -0.012(14)
C75A 0.163(18) 0.19(2) 0.36(3) -0.092(18) 0.105(19) -0.015(16)
C76A 0.176(19) 0.19(2) 0.37(3) -0.110(19) 0.108(19) -0.003(17)
C77A 0.169(19) 0.19(2) 0.36(3) -0.096(19) 0.104(19) -0.002(18)
C78A 0.27(5) 0.44(6) 0.37(3) -0.08(4) 0.10(3) -0.06(4)
C79A 0.25(4) 0.24(3) 0.45(5) -0.17(3) 0.15(4) 0.00(3)
C85A 0.154(14) 0.146(16) 0.30(2) -0.003(16) 0.101(16) 0.001(13)
C83D 0.39(4) 0.35(4) 0.23(4) -0.02(3) 0.04(4) -0.07(3)
N1B 0.106(14) 0.130(17) 0.175(18) -0.029(14) 0.047(13) -0.014(12)
C1B 0.133(19) 0.129(17) 0.23(3) -0.033(18) 0.035(19) -0.019(15)
O1B 0.208(19) 0.182(17) 0.186(19) 0.001(13) 0.126(17) 0.006(13)
O2B 0.25(2) 0.229(19) 0.161(14) -0.020(15) 0.059(16) 0.011(15)
N2B 0.131(17) 0.134(14) 0.113(14) 0.003(11) 0.035(12) -0.010(15)
C2B 0.13(2) 0.133(19) 0.28(3) -0.03(2) 0.02(2) -0.011(13)
O3B 0.41(4) 0.40(3) 0.24(2) 0.00(2) 0.11(3) 0.09(3)
N3B 0.135(15) 0.126(13) 0.112(18) 0.009(11) 0.046(13) -0.008(11)
C3B 0.133(19) 0.139(18) 0.25(3) -0.02(2) 0.02(2) -0.011(14)
C4B 0.118(17) 0.136(17) 0.19(2) -0.014(17) 0.044(17) -0.016(12)
O5B 0.201(18) 0.106(12) 0.163(17) 0.005(11) 0.105(13) 0.015(11)
C5B 0.114(17) 0.128(17) 0.16(2) -0.012(15) 0.062(16) -0.011(12)
O6B 0.32(2) 0.192(16) 0.31(3) 0.085(19) 0.18(2) -0.007(17)
C6B 0.104(19) 0.13(2) 0.18(2) -0.034(16) 0.038(17) -0.027(11)
C7B 0.11(2) 0.14(2) 0.18(2) -0.026(15) 0.055(16) -0.015(11)
O9B 0.234(19) 0.169(17) 0.20(2) 0.039(14) 0.128(17) 0.079(16)
O10B 0.189(16) 0.190(17) 0.23(2) -0.066(14) 0.077(16) -0.051(14)
C8B 0.111(18) 0.158(19) 0.164(17) -0.023(14) 0.060(16) -0.003(12)
C9B 0.108(18) 0.150(19) 0.147(17) -0.012(13) 0.043(15) 0.005(13)
C10B 0.123(19) 0.138(18) 0.157(15) -0.010(14) 0.056(16) 0.002(12)
C11B 0.137(19) 0.154(18) 0.156(15) -0.010(15) 0.061(17) 0.013(14)
C12B 0.17(2) 0.17(2) 0.159(15) -0.025(15) 0.061(18) 0.013(14)
C13B 0.13(2) 0.169(19) 0.158(16) -0.036(15) 0.063(16) 0.005(13)
C14B 0.140(19) 0.15(2) 0.156(19) -0.013(15) 0.062(18) 0.007(16)
C15B 0.141(19) 0.16(2) 0.16(2) -0.011(14) 0.070(17) 0.009(17)
C16B 0.15(2) 0.157(18) 0.163(19) -0.008(14) 0.082(15) 0.000(14)
C17B 0.127(19) 0.145(18) 0.16(2) 0.000(14) 0.070(16) 0.015(14)
C18B 0.138(17) 0.136(16) 0.148(18) 0.019(12) 0.081(12) 0.015(12)
C19B 0.173(19) 0.166(18) 0.19(2) 0.000(14) 0.118(16) -0.008(14)
C20B 0.20(2) 0.20(2) 0.21(2) -0.016(16) 0.138(18) -0.043(16)
C21B 0.18(2) 0.20(2) 0.19(2) -0.019(16) 0.107(18) -0.029(18)
C22B 0.24(4) 0.26(4) 0.27(4) -0.01(3) 0.13(3) 0.07(2)
C23B 0.28(4) 0.30(4) 0.25(4) -0.02(3) 0.19(3) -0.10(3)
C24B 0.32(3) 0.28(3) 0.19(2) 0.00(2) 0.03(2) 0.07(2)
C24A 0.28(4) 0.32(3) 0.47(4) 0.02(3) -0.08(3) -0.10(3)
C25B 0.37(4) 0.37(3) 0.19(2) 0.00(3) 0.06(3) 0.09(3)
C25A 0.32(5) 0.44(6) 0.54(7) 0.00(5) -0.15(4) -0.14(4)
C24I 0.57(4) 0.38(4) 0.32(4) -0.10(3) 0.33(3) -0.15(3)
C26B 0.39(5) 0.41(4) 0.28(4) 0.06(3) 0.11(3) 0.12(3)
C25I 0.66(6) 0.48(5) 0.26(4) -0.16(4) 0.35(4) -0.17(5)
O4B 0.40(5) 0.46(5) 0.41(6) 0.07(4) -0.03(4) 0.13(4)
C27B 0.38(5) 0.40(4) 0.29(4) 0.06(4) 0.09(3) 0.11(4)
C29B 0.126(17) 0.148(19) 0.125(18) -0.023(17) 0.042(15) -0.010(17)
C30B 0.140(18) 0.20(2) 0.126(18) -0.012(19) 0.034(14) 0.000(18)
C31B 0.154(18) 0.19(2) 0.117(18) -0.003(17) 0.037(13) 0.01(2)
C32B 0.142(16) 0.116(16) 0.107(17) -0.025(15) 0.041(12) -0.001(15)
C33B 0.126(17) 0.107(16) 0.111(17) -0.012(15) 0.036(13) -0.008(14)
C34B 0.16(2) 0.130(17) 0.098(19) -0.022(14) 0.046(14) -0.001(17)
C35B 0.16(2) 0.113(16) 0.11(2) -0.007(14) 0.051(15) 0.003(15)
C36B 0.162(19) 0.112(15) 0.104(17) -0.012(14) 0.054(13) 0.002(13)
C37B 0.129(18) 0.109(14) 0.097(17) -0.002(13) 0.034(13) -0.009(12)
C38B 0.151(19) 0.147(15) 0.120(19) 0.019(15) 0.058(14) 0.024(13)
C39B 0.18(2) 0.157(17) 0.19(2) 0.043(18) 0.099(17) 0.029(15)
C40B 0.22(2) 0.144(16) 0.24(2) 0.042(18) 0.136(17) 0.024(15)
C41B 0.20(2) 0.127(16) 0.18(2) 0.018(16) 0.099(16) 0.018(15)
C42B 0.17(2) 0.150(18) 0.124(19) 0.027(17) 0.064(17) 0.031(14)
C43B 0.17(2) 0.146(19) 0.132(19) 0.013(17) 0.054(17) 0.033(14)
C44B 0.151(19) 0.122(16) 0.133(19) 0.018(14) 0.071(13) 0.004(13)
C45B 0.153(19) 0.122(15) 0.125(18) 0.012(14) 0.077(13) 0.018(13)
C46B 0.148(17) 0.112(15) 0.130(15) 0.012(12) 0.081(11) 0.011(12)
C47B 0.168(19) 0.110(14) 0.144(17) 0.008(13) 0.082(12) 0.000(13)
C48B 0.160(19) 0.123(17) 0.148(19) -0.003(14) 0.077(13) -0.017(14)
C49B 0.156(19) 0.135(17) 0.143(19) 0.007(14) 0.073(15) -0.008(14)
C50B 0.25(3) 0.11(2) 0.22(3) -0.01(2) 0.16(3) 0.013(19)
C51B 0.22(3) 0.12(2) 0.18(3) -0.020(17) 0.07(2) -0.026(19)
C57B 0.15(2) 0.131(18) 0.124(18) -0.014(15) 0.066(15) -0.012(14)
C58B 0.17(2) 0.14(2) 0.133(19) -0.009(14) 0.083(17) -0.014(16)
C59B 0.17(2) 0.122(18) 0.14(2) -0.010(13) 0.083(17) -0.020(16)
C60B 0.133(17) 0.113(16) 0.135(18) 0.001(12) 0.069(15) 0.017(13)
C61B 0.138(19) 0.115(17) 0.112(18) 0.014(12) 0.045(15) 0.017(14)
C62B 0.128(17) 0.116(18) 0.146(19) -0.002(11) 0.080(17) 0.010(15)
C63B 0.126(17) 0.105(18) 0.149(19) -0.003(11) 0.082(15) -0.005(14)
C64B 0.143(16) 0.095(16) 0.152(18) -0.001(11) 0.083(14) 0.003(13)
C65B 0.158(16) 0.110(17) 0.137(18) 0.000(12) 0.093(14) -0.008(14)
C66B 0.179(15) 0.109(17) 0.148(19) -0.007(12) 0.099(15) -0.002(14)
C67B 0.191(16) 0.132(18) 0.16(2) -0.021(14) 0.097(15) -0.015(15)
C68B 0.177(15) 0.133(18) 0.18(2) -0.040(13) 0.089(15) -0.029(14)
C69B 0.155(16) 0.110(18) 0.17(2) -0.020(12) 0.085(15) -0.007(13)
C70B 0.189(18) 0.118(17) 0.15(2) 0.009(15) 0.113(16) 0.004(16)
C71B 0.20(2) 0.094(16) 0.16(2) 0.006(14) 0.120(16) 0.007(16)
C72B 0.187(19) 0.120(18) 0.14(2) 0.016(13) 0.103(15) 0.020(14)
C73B 0.155(18) 0.127(17) 0.111(19) 0.000(13) 0.082(14) 0.007(14)
C74B 0.158(18) 0.128(17) 0.129(16) 0.013(12) 0.088(13) 0.014(13)
C75B 0.202(19) 0.15(2) 0.17(2) 0.043(13) 0.108(16) 0.047(15)
C76B 0.22(2) 0.18(2) 0.18(2) 0.063(15) 0.112(17) 0.066(17)
C77B 0.22(2) 0.16(2) 0.15(2) 0.031(15) 0.103(17) 0.043(16)
C78B 0.32(4) 0.26(3) 0.32(5) -0.06(3) 0.18(4) 0.06(3)
C79B 0.28(4) 0.35(4) 0.26(4) 0.18(3) 0.17(3) 0.16(3)
C80B 0.20(2) 0.25(3) 0.30(3) -0.04(3) 0.11(2) -0.04(2)
C85B 0.140(16) 0.135(15) 0.130(15) 0.011(12) 0.082(11) 0.019(12)
N2C 0.179(19) 0.051(11) 0.153(16) 0.018(10) 0.090(14) 0.029(11)
N1C 0.163(17) 0.134(16) 0.115(14) -0.013(10) 0.035(12) 0.008(13)
C1C 0.15(2) 0.126(15) 0.122(18) -0.019(13) 0.057(14) 0.008(14)
C2C 0.16(2) 0.127(15) 0.141(19) -0.024(13) 0.029(16) 0.015(16)
C3C 0.16(2) 0.137(17) 0.142(19) -0.030(12) 0.041(16) 0.019(15)
C4C 0.148(19) 0.129(15) 0.128(16) -0.017(11) 0.064(13) 0.002(14)
C5C 0.16(2) 0.115(15) 0.134(17) -0.006(12) 0.059(14) 0.003(14)
O1C 0.127(13) 0.123(12) 0.105(12) -0.009(10) 0.058(10) 0.026(9)
O2C 0.31(2) 0.188(19) 0.26(2) -0.057(15) 0.186(19) -0.118(15)
C6C 0.132(18) 0.120(16) 0.137(18) -0.012(11) 0.076(15) 0.003(16)
C7C 0.137(18) 0.119(17) 0.129(18) -0.005(11) 0.073(16) 0.002(16)
C8C 0.144(18) 0.112(16) 0.141(17) -0.009(12) 0.075(15) 0.001(13)
C9C 0.132(18) 0.103(15) 0.124(17) -0.003(12) 0.057(14) 0.014(13)
C10C 0.138(17) 0.100(16) 0.150(16) -0.014(12) 0.079(14) 0.007(12)
C11C 0.20(2) 0.130(18) 0.18(2) -0.036(15) 0.120(17) -0.037(14)
C12C 0.23(2) 0.136(18) 0.21(2) -0.052(14) 0.148(17) -0.058(14)
C13C 0.19(2) 0.136(18) 0.17(2) -0.029(14) 0.108(17) -0.027(14)
C14C 0.083(15) 0.101(14) 0.119(15) -0.009(13) 0.037(12) 0.015(11)
C15C 0.099(15) 0.081(14) 0.115(15) -0.022(12) 0.041(11) 0.011(11)
C16C 0.100(14) 0.081(14) 0.102(15) -0.013(11) 0.041(12) 0.015(11)
C17C 0.111(15) 0.093(15) 0.085(15) -0.017(12) 0.044(12) 0.003(11)
C18C 0.103(13) 0.063(12) 0.096(13) -0.011(10) 0.045(10) 0.011(9)
C19C 0.110(14) 0.086(14) 0.103(14) -0.022(10) 0.050(11) 0.009(10)
C20C 0.120(15) 0.097(15) 0.108(15) -0.029(11) 0.049(12) -0.002(11)
C21C 0.110(16) 0.085(15) 0.110(16) -0.016(11) 0.049(12) 0.004(12)
C22C 0.16(2) 0.13(2) 0.15(3) -0.010(17) 0.07(2) 0.048(15)
C23C 0.15(2) 0.17(2) 0.15(2) -0.079(17) 0.074(18) -0.044(18)
C29C 0.161(19) 0.087(17) 0.16(2) 0.005(12) 0.081(16) 0.028(15)
C25C 0.46(5) 0.21(3) 0.40(5) -0.08(3) 0.28(4) -0.20(3)
C24C 0.33(3) 0.21(3) 0.28(3) -0.07(2) 0.17(3) -0.14(2)
C30C 0.179(19) 0.105(19) 0.17(2) 0.014(13) 0.102(17) 0.033(14)
C31C 0.18(2) 0.111(18) 0.17(2) 0.018(14) 0.094(17) 0.042(15)
C32C 0.180(18) 0.092(17) 0.16(2) 0.011(12) 0.092(15) 0.048(14)
C33C 0.160(18) 0.081(18) 0.15(2) -0.009(12) 0.071(16) 0.014(13)
C34C 0.176(19) 0.092(19) 0.17(2) -0.004(15) 0.079(18) 0.038(14)
C35C 0.178(18) 0.083(16) 0.16(2) -0.007(15) 0.072(18) 0.033(13)
C36C 0.165(15) 0.098(13) 0.19(2) -0.008(15) 0.040(17) 0.020(12)
C37C 0.131(15) 0.096(13) 0.16(2) -0.003(15) 0.056(15) 0.021(11)
C38C 0.120(15) 0.103(12) 0.16(2) -0.012(14) 0.043(15) 0.011(10)
C39C 0.142(16) 0.124(15) 0.24(3) -0.010(19) -0.001(19) -0.004(13)
C40C 0.190(18) 0.131(16) 0.31(3) -0.01(2) -0.06(2) -0.021(13)
C41C 0.214(19) 0.115(17) 0.29(3) -0.01(2) -0.03(2) -0.001(13)
C42C 0.120(16) 0.102(11) 0.119(16) 0.007(12) 0.055(13) 0.015(13)
C43C 0.110(16) 0.101(12) 0.103(13) 0.011(12) 0.041(12) 0.024(14)
C44C 0.101(17) 0.103(13) 0.119(14) -0.007(11) 0.029(13) 0.008(12)
C45C 0.090(16) 0.094(14) 0.116(14) -0.004(12) 0.026(13) 0.000(13)
C46C 0.094(14) 0.097(14) 0.113(12) 0.001(10) 0.039(11) 0.001(11)
C47C 0.096(15) 0.110(13) 0.119(13) 0.005(10) 0.051(12) 0.015(12)
C48C 0.117(17) 0.110(15) 0.117(14) 0.001(11) 0.046(13) 0.026(13)
C49C 0.117(17) 0.105(15) 0.117(16) -0.006(11) 0.027(14) 0.019(13)
C50C 0.15(2) 0.118(19) 0.15(2) -0.011(16) 0.069(18) 0.034(17)
C51C 0.15(2) 0.134(19) 0.13(2) 0.010(15) 0.042(17) 0.050(16)
N3C 0.105(13) 0.117(14) 0.18(2) 0.006(12) 0.045(12) -0.019(11)
C57C 0.128(19) 0.14(2) 0.17(2) 0.009(15) 0.051(17) 0.005(13)
C58C 0.13(2) 0.16(2) 0.18(2) -0.023(16) 0.059(15) -0.002(13)
C59C 0.118(19) 0.165(19) 0.18(2) -0.007(15) 0.050(15) 0.000(14)
C60C 0.109(17) 0.146(18) 0.172(19) 0.008(14) 0.053(14) -0.007(12)
C61C 0.098(18) 0.121(17) 0.17(2) 0.023(14) 0.043(14) 0.009(11)
C62C 0.111(19) 0.136(19) 0.19(2) 0.015(16) 0.060(14) -0.006(15)
C63C 0.109(18) 0.131(18) 0.18(2) 0.006(15) 0.053(14) -0.013(16)
C64C 0.098(13) 0.148(18) 0.18(2) 0.037(14) 0.046(13) 0.005(15)
C65C 0.097(13) 0.101(15) 0.154(19) 0.013(13) 0.043(13) -0.003(14)
C66C 0.111(12) 0.143(18) 0.157(19) 0.025(14) 0.055(12) 0.005(14)
C67C 0.132(16) 0.27(2) 0.20(2) 0.103(18) 0.057(16) 0.006(19)
C68C 0.143(17) 0.34(3) 0.26(2) 0.172(19) 0.072(16) 0.04(2)
C69C 0.119(17) 0.26(3) 0.20(2) 0.092(18) 0.046(15) 0.021(18)
C70C 0.109(12) 0.095(14) 0.119(15) 0.005(11) 0.064(12) -0.002(11)
C71C 0.116(13) 0.072(13) 0.133(17) -0.013(11) 0.063(13) 0.004(11)
C72C 0.113(14) 0.080(14) 0.132(17) 0.000(11) 0.063(13) 0.006(11)
C73C 0.081(14) 0.080(14) 0.120(17) -0.003(11) 0.038(13) -0.010(10)
C74C 0.093(14) 0.087(13) 0.105(14) -0.003(10) 0.033(12) 0.002(10)
C75C 0.091(14) 0.107(15) 0.115(17) 0.005(11) 0.037(12) 0.006(11)
C76C 0.103(15) 0.119(16) 0.142(19) 0.024(13) 0.062(14) 0.008(11)
C77C 0.107(16) 0.101(15) 0.15(2) 0.027(13) 0.058(15) 0.002(11)
C78C 0.15(2) 0.17(2) 0.15(2) -0.014(17) 0.08(2) 0.036(18)
C79C 0.15(2) 0.17(2) 0.22(3) 0.05(2) 0.12(2) 0.015(18)
C85C 0.103(13) 0.085(12) 0.114(12) -0.004(10) 0.044(10) 0.010(9)
O1D 0.122(15) 0.150(16) 0.159(17) 0.033(12) 0.023(13) -0.020(11)
O2D 0.130(15) 0.28(3) 0.37(4) 0.04(2) -0.01(2) -0.037(16)
N2D 0.107(14) 0.121(15) 0.131(19) -0.001(12) 0.035(12) -0.004(11)
N3D 0.136(18) 0.124(15) 0.178(18) -0.002(14) 0.081(15) 0.008(12)
O5D 0.180(18) 0.111(14) 0.21(2) 0.023(14) 0.015(15) -0.041(12)
N1D 0.139(16) 0.117(15) 0.118(14) -0.004(9) 0.050(11) -0.015(11)
C1D 0.18(2) 0.116(16) 0.128(17) 0.003(13) 0.061(15) 0.013(15)
C2D 0.21(2) 0.141(18) 0.121(17) 0.000(15) 0.061(16) 0.026(14)
C3D 0.20(2) 0.141(19) 0.119(17) -0.005(13) 0.060(16) 0.021(15)
C4D 0.152(19) 0.132(16) 0.130(16) -0.009(12) 0.073(13) -0.002(13)
C5D 0.140(19) 0.105(15) 0.134(16) -0.003(13) 0.074(13) -0.011(11)
O5C 0.130(13) 0.115(11) 0.118(13) 0.001(9) 0.047(11) 0.023(11)
O6D 0.199(18) 0.206(17) 0.210(19) 0.016(14) 0.117(14) 0.005(13)
O6C 0.26(2) 0.20(2) 0.50(5) 0.02(3) -0.12(3) -0.112(19)
C6D 0.14(2) 0.132(19) 0.117(17) -0.013(14) 0.057(14) -0.010(12)
C7D 0.14(2) 0.136(19) 0.125(19) -0.013(15) 0.050(16) -0.009(12)
C8D 0.138(17) 0.139(16) 0.102(18) -0.010(15) 0.046(16) -0.006(12)
O9D 0.176(16) 0.155(16) 0.18(2) 0.059(13) 0.039(14) 0.019(14)
O9C 0.100(11) 0.119(12) 0.126(14) 0.007(9) 0.050(11) 0.017(9)
C9D 0.128(18) 0.134(17) 0.114(19) -0.023(16) 0.034(16) -0.002(13)
O10D 0.25(2) 0.212(19) 0.164(15) -0.004(14) 0.074(16) -0.022(15)
O10C 0.26(2) 0.47(3) 0.31(3) 0.26(2) 0.10(2) 0.09(2)
C10D 0.140(17) 0.134(15) 0.14(2) -0.013(16) 0.027(18) -0.007(13)
O11D 0.40(4) 0.34(4) 0.26(3) 0.01(3) 0.03(2) -0.08(3)
C11D 0.136(16) 0.141(17) 0.18(2) 0.011(18) 0.030(19) -0.004(15)
O12D 0.46(5) 0.39(5) 0.33(5) -0.09(4) 0.11(4) -0.11(3)
C12D 0.131(15) 0.148(18) 0.21(2) 0.01(2) 0.016(19) -0.011(14)
C13D 0.143(17) 0.141(18) 0.17(2) 0.009(18) 0.032(18) -0.010(15)
C14D 0.14(2) 0.149(17) 0.14(2) -0.005(19) 0.023(18) -0.012(14)
C15D 0.13(2) 0.147(18) 0.126(19) 0.005(17) 0.025(16) -0.005(14)
C16D 0.124(18) 0.144(17) 0.126(19) 0.017(14) 0.017(15) -0.003(13)
C17D 0.132(19) 0.130(18) 0.124(19) 0.025(13) 0.025(16) -0.007(13)
C18D 0.107(17) 0.119(16) 0.127(15) 0.033(12) 0.009(12) 0.009(12)
C19D 0.119(18) 0.150(17) 0.132(17) 0.029(13) 0.014(14) -0.015(13)
C20D 0.13(2) 0.156(19) 0.146(19) 0.024(14) 0.032(15) -0.002(14)
C21D 0.13(2) 0.154(19) 0.14(2) 0.017(16) 0.029(15) -0.002(14)
C22D 0.15(3) 0.16(2) 0.16(3) 0.040(18) 0.03(2) -0.004(16)
C23D 0.13(2) 0.20(3) 0.16(2) 0.027(19) 0.037(19) -0.021(19)
C29D 0.121(17) 0.149(19) 0.125(19) 0.014(15) 0.035(15) -0.016(17)
C30D 0.115(16) 0.17(2) 0.13(2) 0.033(15) 0.021(15) -0.011(18)
C31D 0.104(16) 0.15(2) 0.15(2) 0.040(15) 0.030(14) -0.006(15)
C32D 0.114(15) 0.119(17) 0.144(19) 0.029(13) 0.038(14) 0.004(16)
C33D 0.114(15) 0.131(18) 0.14(2) 0.023(15) 0.040(14) 0.007(16)
C34D 0.098(16) 0.109(18) 0.15(2) 0.028(14) 0.030(14) -0.004(15)
C35D 0.089(16) 0.109(18) 0.15(2) 0.030(13) 0.036(14) 0.005(14)
C36D 0.103(17) 0.101(15) 0.162(19) 0.022(12) 0.045(13) -0.005(12)
C37D 0.090(16) 0.121(16) 0.138(19) 0.036(13) 0.029(14) 0.002(13)
C38D 0.103(18) 0.154(16) 0.137(19) 0.049(13) 0.027(13) 0.001(13)
C39D 0.12(2) 0.173(18) 0.15(2) 0.041(15) 0.046(14) 0.000(14)
C40D 0.141(19) 0.160(17) 0.17(2) 0.026(14) 0.069(14) -0.003(14)
C41D 0.118(19) 0.130(16) 0.17(2) 0.020(14) 0.061(14) -0.005(13)
C42D 0.115(19) 0.154(18) 0.15(2) 0.056(16) 0.010(16) 0.000(16)
C43D 0.119(19) 0.144(17) 0.14(2) 0.058(16) 0.005(16) -0.015(14)
C44D 0.116(18) 0.131(15) 0.14(2) 0.042(14) 0.019(13) -0.025(13)
C45D 0.111(18) 0.113(14) 0.134(19) 0.033(15) 0.019(13) -0.018(13)
C46D 0.114(14) 0.114(15) 0.141(16) 0.023(13) 0.014(12) -0.017(13)
C47D 0.141(19) 0.120(15) 0.17(2) 0.015(14) 0.006(13) -0.030(14)
C48D 0.15(2) 0.147(17) 0.18(2) 0.009(16) -0.005(15) -0.035(15)
C49D 0.14(2) 0.156(18) 0.16(2) 0.026(16) 0.000(16) -0.035(15)
C50D 0.30(4) 0.17(3) 0.32(5) 0.07(3) 0.11(3) -0.03(3)
C51D 0.22(3) 0.18(2) 0.28(4) -0.03(2) -0.07(3) -0.02(2)
C57D 0.15(2) 0.15(2) 0.22(2) -0.005(17) 0.103(18) -0.006(15)
C58D 0.14(2) 0.17(2) 0.25(3) -0.03(2) 0.111(18) -0.022(16)
C59D 0.16(2) 0.16(2) 0.23(3) -0.020(19) 0.101(19) -0.019(16)
C60D 0.134(19) 0.135(17) 0.18(2) -0.008(15) 0.070(16) -0.001(14)
C61D 0.115(18) 0.130(17) 0.17(2) -0.002(16) 0.050(15) 0.004(14)
C62D 0.14(2) 0.132(19) 0.18(2) -0.004(17) 0.083(17) -0.003(15)
C63D 0.14(2) 0.111(17) 0.19(2) 0.001(15) 0.084(17) 0.013(14)
C64D 0.155(19) 0.096(15) 0.176(17) 0.009(12) 0.081(16) 0.020(13)
C65D 0.16(2) 0.101(16) 0.166(18) -0.001(12) 0.075(16) 0.008(13)
C66D 0.155(19) 0.113(16) 0.161(16) 0.002(12) 0.076(16) 0.001(13)
C67D 0.16(2) 0.138(17) 0.164(16) -0.007(13) 0.070(17) -0.013(15)
C68D 0.19(2) 0.154(18) 0.165(15) 0.004(13) 0.072(17) -0.012(15)
C69D 0.18(2) 0.122(16) 0.175(17) 0.010(14) 0.083(17) 0.012(13)
C70D 0.17(2) 0.112(19) 0.16(2) 0.004(13) 0.072(17) -0.001(16)
C71D 0.161(19) 0.10(2) 0.18(2) 0.015(13) 0.073(16) 0.006(16)
C72D 0.135(18) 0.123(18) 0.17(2) 0.024(12) 0.049(15) 0.002(15)
C73D 0.123(17) 0.096(16) 0.18(2) 0.019(13) 0.043(15) -0.015(15)
C74D 0.121(14) 0.107(17) 0.150(18) 0.016(11) 0.027(13) -0.001(13)
C75D 0.140(17) 0.146(18) 0.18(2) 0.044(13) 0.041(15) 0.020(15)
C76D 0.136(19) 0.19(2) 0.19(2) 0.064(15) 0.046(16) 0.048(17)
C77D 0.146(19) 0.17(2) 0.19(2) 0.041(15) 0.051(17) 0.026(16)
C78D 0.23(3) 0.119(19) 0.28(4) 0.058(19) 0.09(3) 0.045(19)
C79D 0.19(3) 0.27(3) 0.26(4) 0.11(3) 0.07(3) 0.12(3)
C80D 0.33(3) 0.25(3) 0.20(2) -0.01(2) 0.06(2) -0.08(2)
C81D 0.41(4) 0.32(3) 0.19(2) -0.02(2) 0.04(3) -0.09(3)
C82D 0.40(4) 0.34(4) 0.28(4) -0.01(4) 0.02(3) -0.09(3)
C85D 0.123(14) 0.114(15) 0.134(15) 0.029(11) 0.020(11) -0.003(13)
N1E 0.103(14) 0.120(16) 0.149(16) -0.001(13) 0.025(12) -0.034(12)
C1E 0.129(19) 0.107(16) 0.15(2) 0.006(15) 0.055(15) -0.027(13)
O1E 0.123(13) 0.093(11) 0.117(13) 0.013(9) 0.035(10) -0.010(9)
C2E 0.126(18) 0.134(17) 0.17(2) 0.038(16) 0.035(15) -0.008(16)
O2E 0.24(3) 0.44(3) 0.44(4) -0.13(3) 0.24(3) -0.03(2)
C3E 0.122(18) 0.147(19) 0.17(2) 0.019(16) 0.012(16) -0.024(15)
C4E 0.122(18) 0.117(16) 0.15(2) 0.022(14) 0.024(14) -0.034(14)
O5E 0.119(12) 0.098(11) 0.123(14) 0.012(9) 0.028(11) 0.009(10)
C5E 0.123(18) 0.109(16) 0.16(2) 0.010(14) 0.022(15) -0.017(15)
C6E 0.15(2) 0.130(18) 0.16(2) 0.011(16) 0.036(17) -0.046(17)
O6E 0.32(3) 0.44(4) 0.27(3) -0.17(3) -0.13(2) 0.11(3)
C7E 0.141(19) 0.137(18) 0.16(2) 0.008(17) 0.062(17) -0.054(17)
C8E 0.146(19) 0.148(17) 0.21(2) -0.021(16) 0.084(16) -0.050(14)
C9E 0.130(18) 0.102(16) 0.17(2) -0.007(14) 0.068(16) -0.028(14)
O9E 0.118(13) 0.104(12) 0.122(13) 0.017(9) 0.037(11) -0.014(8)
C10E 0.142(17) 0.099(15) 0.159(19) 0.001(13) 0.073(14) -0.013(12)
O10E 0.137(15) 0.29(2) 0.22(2) 0.105(18) 0.076(15) 0.059(16)
C11E 0.17(2) 0.151(18) 0.24(2) -0.054(18) 0.117(18) -0.042(15)
C12E 0.19(2) 0.23(2) 0.28(3) -0.09(2) 0.15(2) -0.080(18)
C13E 0.19(2) 0.21(2) 0.26(3) -0.06(2) 0.140(19) -0.094(18)
C14E 0.116(15) 0.087(15) 0.122(18) 0.002(12) 0.038(13) 0.000(11)
C15E 0.120(15) 0.068(14) 0.111(16) -0.004(11) 0.042(13) 0.005(11)
C16E 0.116(16) 0.102(15) 0.118(14) -0.001(12) 0.043(13) -0.014(11)
C17E 0.096(15) 0.083(14) 0.117(14) -0.004(12) 0.039(13) -0.007(11)
C18E 0.088(14) 0.098(14) 0.118(12) 0.004(11) 0.037(11) -0.003(10)
C19E 0.108(15) 0.084(14) 0.123(13) 0.011(11) 0.036(12) -0.005(10)
C20E 0.130(17) 0.092(15) 0.121(14) 0.007(11) 0.041(13) -0.014(11)
C21E 0.137(18) 0.089(16) 0.123(16) 0.001(11) 0.046(14) -0.023(12)
C22E 0.16(2) 0.098(16) 0.13(2) 0.024(15) 0.027(19) 0.003(14)
C23E 0.19(3) 0.117(19) 0.14(2) 0.000(15) 0.046(19) -0.057(16)
N2E 0.123(13) 0.098(15) 0.167(19) -0.025(11) 0.063(14) 0.021(10)
C29E 0.144(19) 0.107(17) 0.16(2) -0.011(14) 0.051(15) 0.029(15)
C30E 0.17(2) 0.17(2) 0.16(2) 0.005(15) 0.072(16) 0.043(16)
C31E 0.160(19) 0.15(2) 0.18(2) 0.000(15) 0.064(17) 0.035(15)
C32E 0.138(17) 0.118(18) 0.17(2) -0.019(13) 0.053(14) 0.030(13)
C33E 0.118(18) 0.119(18) 0.18(2) -0.014(14) 0.046(15) 0.014(13)
C34E 0.119(19) 0.12(2) 0.18(2) -0.007(14) 0.057(16) 0.019(13)
C35E 0.112(19) 0.119(19) 0.18(2) -0.014(15) 0.046(15) 0.013(12)
C36E 0.128(17) 0.125(16) 0.162(19) -0.030(13) 0.031(13) 0.022(13)
C37E 0.087(15) 0.122(16) 0.144(18) -0.018(12) 0.042(13) 0.012(11)
C38E 0.116(17) 0.122(14) 0.147(18) -0.013(12) 0.028(13) 0.024(12)
C39E 0.16(2) 0.20(2) 0.17(2) -0.051(16) -0.005(15) 0.075(17)
C40E 0.20(2) 0.21(2) 0.20(2) -0.083(17) -0.037(16) 0.076(18)
C41E 0.18(2) 0.141(19) 0.20(2) -0.054(16) -0.008(15) 0.037(15)
C42E 0.099(15) 0.093(12) 0.126(16) 0.013(12) 0.039(13) 0.004(13)
C43E 0.096(15) 0.095(11) 0.148(19) 0.013(12) 0.044(13) 0.013(13)
C44E 0.095(14) 0.090(11) 0.140(18) 0.012(12) 0.043(14) 0.010(10)
C45E 0.095(13) 0.095(12) 0.118(18) 0.012(13) 0.041(13) 0.010(11)
C46E 0.094(11) 0.099(12) 0.110(14) 0.010(12) 0.038(11) 0.005(10)
C47E 0.102(12) 0.095(11) 0.138(17) 0.011(12) 0.047(13) 0.010(10)
C48E 0.100(13) 0.085(12) 0.154(19) 0.026(14) 0.026(14) 0.015(10)
C49E 0.101(14) 0.089(12) 0.17(2) 0.020(14) 0.040(15) 0.015(11)
C50E 0.19(3) 0.103(17) 0.13(2) 0.018(14) 0.038(19) 0.008(17)
C51E 0.125(17) 0.103(18) 0.23(3) 0.024(19) 0.012(19) 0.032(14)
N3E 0.187(19) 0.140(17) 0.084(13) 0.004(11) 0.048(10) 0.010(12)
C57E 0.20(2) 0.132(19) 0.118(17) 0.022(14) 0.071(17) 0.002(13)
C58E 0.19(2) 0.127(18) 0.129(19) 0.002(14) 0.071(16) -0.023(14)
C59E 0.18(2) 0.16(2) 0.115(18) 0.005(14) 0.060(15) -0.021(14)
C60E 0.142(18) 0.150(18) 0.098(15) 0.009(13) 0.038(14) 0.003(12)
C61E 0.154(19) 0.170(19) 0.099(16) 0.008(14) 0.041(14) 0.002(14)
C62E 0.15(2) 0.133(19) 0.101(18) 0.000(14) 0.045(13) -0.002(14)
C63E 0.132(19) 0.15(2) 0.101(19) 0.021(14) 0.035(13) 0.012(15)
C64E 0.119(16) 0.133(17) 0.110(17) 0.020(12) 0.036(13) 0.017(14)
C65E 0.123(16) 0.107(17) 0.100(17) 0.008(12) 0.036(13) 0.011(13)
C66E 0.134(16) 0.098(15) 0.129(17) 0.020(12) 0.057(13) 0.015(13)
C67E 0.125(16) 0.18(2) 0.15(2) 0.062(16) 0.053(15) 0.015(16)
C68E 0.132(16) 0.19(2) 0.18(2) 0.080(16) 0.060(15) 0.038(17)
C69E 0.126(17) 0.16(2) 0.15(2) 0.049(15) 0.048(15) 0.038(16)
C70E 0.117(16) 0.082(14) 0.122(16) 0.009(10) 0.052(13) -0.004(11)
C71E 0.113(16) 0.067(14) 0.120(16) 0.000(9) 0.053(13) -0.005(10)
C72E 0.094(16) 0.087(15) 0.124(16) 0.017(11) 0.046(12) -0.004(10)
C73E 0.083(15) 0.076(15) 0.114(16) 0.020(11) 0.043(12) -0.015(9)
C74E 0.090(13) 0.072(14) 0.111(15) 0.011(10) 0.037(11) -0.008(9)
C75E 0.103(16) 0.085(14) 0.107(15) 0.007(11) 0.040(12) -0.019(10)
C76E 0.141(18) 0.101(16) 0.103(16) 0.010(12) 0.055(13) 0.002(11)
C77E 0.108(17) 0.099(16) 0.128(18) 0.019(12) 0.055(14) -0.005(11)
C78E 0.13(2) 0.116(16) 0.17(3) 0.039(17) 0.03(2) -0.023(13)
C79E 0.17(2) 0.14(2) 0.11(2) 0.024(15) 0.067(18) 0.030(17)
C80E 0.28(4) 0.34(4) 0.28(4) 0.08(4) 0.18(3) -0.02(3)
C85E 0.102(12) 0.087(13) 0.116(12) 0.018(11) 0.039(11) 0.003(9)
O1F 0.154(14) 0.148(13) 0.112(14) -0.005(11) 0.056(13) 0.013(12)
O5F 0.116(14) 0.154(15) 0.119(14) -0.015(11) 0.027(11) -0.010(10)
N1F 0.140(15) 0.133(14) 0.127(17) -0.020(10) 0.047(11) 0.002(11)
C1F 0.16(2) 0.153(19) 0.14(2) -0.045(15) 0.064(15) -0.002(14)
C2F 0.156(19) 0.17(2) 0.17(2) -0.047(15) 0.071(18) -0.010(14)
C3F 0.149(19) 0.17(2) 0.15(2) -0.041(14) 0.069(15) -0.019(15)
C4F 0.145(18) 0.136(17) 0.135(18) -0.014(12) 0.059(14) -0.003(13)
C5F 0.147(18) 0.134(18) 0.113(18) -0.014(12) 0.058(15) -0.003(12)
C6F 0.151(19) 0.137(19) 0.144(19) -0.024(12) 0.059(16) 0.007(15)
O6F 0.54(5) 0.78(6) 0.56(5) -0.39(5) -0.24(4) 0.55(4)
C7F 0.175(19) 0.120(16) 0.143(17) -0.018(11) 0.068(16) -0.010(15)
C8F 0.19(2) 0.120(15) 0.147(18) -0.023(12) 0.079(18) -0.024(17)
C9F 0.19(2) 0.127(17) 0.148(18) -0.023(13) 0.082(18) -0.028(18)
C10F 0.19(2) 0.121(16) 0.150(17) -0.031(13) 0.088(18) -0.045(17)
C11F 0.21(3) 0.126(16) 0.16(2) -0.026(15) 0.08(2) -0.03(2)
C12F 0.25(3) 0.108(17) 0.14(2) -0.033(16) 0.08(2) -0.04(2)
C13F 0.22(3) 0.114(16) 0.15(2) -0.028(15) 0.07(2) -0.02(2)
O2F 0.44(6) 0.085(17) 0.20(3) -0.056(17) 0.10(4) -0.06(3)
C8Q 0.19(2) 0.122(17) 0.147(18) -0.024(13) 0.082(17) -0.024(15)
C9Q 0.19(2) 0.123(18) 0.146(18) -0.024(14) 0.079(17) -0.028(17)
C10Q 0.19(2) 0.125(17) 0.148(17) -0.028(13) 0.090(17) -0.038(16)
C11Q 0.22(2) 0.129(19) 0.15(2) -0.034(17) 0.10(2) -0.045(18)
C12Q 0.24(3) 0.14(2) 0.16(2) -0.044(18) 0.12(2) -0.06(2)
C13Q 0.21(2) 0.13(2) 0.15(2) -0.031(16) 0.09(2) -0.039(17)
O2Q 0.34(5) 0.19(3) 0.27(5) -0.08(3) 0.17(4) -0.14(3)
O10F 0.20(2) 0.74(6) 0.43(5) 0.21(4) 0.17(3) 0.05(3)
C14F 0.168(19) 0.129(16) 0.147(17) -0.029(13) 0.084(15) -0.039(14)
C15F 0.122(18) 0.119(16) 0.147(18) -0.009(13) 0.069(16) -0.012(14)
C16F 0.090(15) 0.112(14) 0.132(16) -0.008(12) 0.047(13) -0.008(14)
C17F 0.093(16) 0.119(14) 0.110(16) -0.012(12) 0.039(13) -0.019(13)
C18F 0.100(14) 0.117(12) 0.105(16) 0.001(11) 0.042(12) 0.012(12)
C19F 0.112(15) 0.126(13) 0.106(16) 0.001(12) 0.035(13) 0.015(14)
C20F 0.121(17) 0.115(13) 0.114(17) -0.001(12) 0.036(14) 0.027(14)
C21F 0.107(16) 0.109(14) 0.137(18) 0.001(12) 0.050(14) 0.008(14)
C22F 0.17(2) 0.19(3) 0.18(3) -0.02(2) 0.10(2) 0.01(2)
C23F 0.20(3) 0.138(17) 0.13(2) -0.022(16) 0.06(2) 0.018(19)
N2F 0.124(16) 0.113(12) 0.136(18) 0.022(11) 0.029(12) 0.011(11)
C29F 0.123(18) 0.162(17) 0.16(2) -0.001(16) 0.001(15) -0.005(14)
C30F 0.132(19) 0.150(15) 0.17(2) -0.001(17) 0.008(14) -0.023(16)
C31F 0.14(2) 0.151(16) 0.15(2) 0.004(15) 0.019(14) -0.014(14)
C32F 0.125(17) 0.141(15) 0.130(19) 0.006(14) 0.020(12) 0.001(13)
C33F 0.133(18) 0.144(15) 0.128(19) 0.006(15) 0.008(13) 0.002(14)
C34F 0.13(2) 0.148(18) 0.13(2) 0.004(16) 0.018(12) 0.003(15)
C35F 0.14(2) 0.146(19) 0.13(2) -0.011(17) 0.014(12) 0.026(16)
C36F 0.18(2) 0.18(2) 0.17(2) -0.048(16) -0.021(14) 0.078(16)
C37F 0.151(19) 0.123(18) 0.136(19) -0.005(14) 0.002(14) 0.019(15)
C38F 0.19(2) 0.20(2) 0.18(2) -0.062(16) -0.033(15) 0.089(17)
C39F 0.28(3) 0.35(3) 0.27(3) -0.16(2) -0.10(2) 0.20(2)
C40F 0.32(3) 0.41(3) 0.31(3) -0.21(2) -0.14(2) 0.27(2)
C41F 0.27(3) 0.34(3) 0.26(3) -0.15(2) -0.09(2) 0.20(2)
C42F 0.13(2) 0.14(2) 0.14(2) -0.014(14) -0.005(16) 0.031(17)
C43F 0.122(18) 0.112(19) 0.119(19) 0.006(12) 0.022(14) 0.009(15)
C44F 0.116(16) 0.105(16) 0.125(17) 0.001(12) 0.032(13) -0.010(13)
C45F 0.110(16) 0.112(17) 0.114(16) 0.003(11) 0.022(13) -0.004(12)
C46F 0.105(13) 0.110(14) 0.113(16) -0.001(11) 0.030(12) -0.010(12)
C47F 0.109(14) 0.131(16) 0.111(16) -0.003(11) 0.030(12) -0.009(12)
C48F 0.096(14) 0.116(17) 0.125(17) 0.007(11) 0.034(12) -0.016(12)
C49F 0.110(15) 0.116(16) 0.122(18) 0.002(12) 0.037(13) -0.011(14)
C50F 0.13(2) 0.14(2) 0.18(3) -0.032(18) 0.02(2) -0.028(15)
C51F 0.101(15) 0.18(2) 0.15(2) -0.019(19) 0.014(15) 0.005(16)
N3F 0.140(14) 0.129(16) 0.137(18) 0.001(11) 0.064(13) 0.008(11)
C57F 0.19(2) 0.13(2) 0.16(2) 0.028(15) 0.074(17) 0.010(14)
C58F 0.20(2) 0.136(19) 0.17(2) 0.047(15) 0.077(17) 0.039(15)
C59F 0.21(2) 0.13(2) 0.16(2) 0.025(13) 0.087(17) 0.041(15)
C60F 0.167(19) 0.120(18) 0.129(19) 0.010(12) 0.064(14) 0.013(13)
C61F 0.16(2) 0.124(17) 0.14(2) 0.015(14) 0.065(14) 0.013(14)
C62F 0.138(18) 0.14(2) 0.12(2) 0.011(14) 0.049(15) 0.015(15)
C63F 0.149(19) 0.19(2) 0.12(2) 0.026(15) 0.053(15) 0.018(17)
C64F 0.152(18) 0.30(2) 0.15(2) 0.086(17) 0.068(15) 0.042(19)
C65F 0.151(19) 0.25(2) 0.12(2) 0.040(16) 0.075(15) 0.062(18)
C66F 0.142(17) 0.32(2) 0.16(2) 0.099(19) 0.068(14) 0.03(2)
C67F 0.133(18) 0.53(3) 0.25(3) 0.19(2) 0.070(19) 0.00(2)
C68F 0.14(2) 0.57(4) 0.28(3) 0.22(3) 0.083(19) 0.02(2)
C69F 0.141(19) 0.49(3) 0.25(3) 0.18(2) 0.078(19) 0.03(2)
C70F 0.141(18) 0.19(2) 0.14(2) 0.059(18) 0.063(14) 0.011(18)
C71F 0.120(16) 0.110(18) 0.119(19) 0.014(15) 0.057(13) 0.006(15)
C72F 0.119(14) 0.107(16) 0.112(16) -0.005(12) 0.041(12) 0.009(13)
C73F 0.122(14) 0.103(16) 0.100(16) -0.004(12) 0.036(13) -0.004(13)
C74F 0.115(12) 0.116(16) 0.107(16) 0.008(12) 0.035(12) -0.001(12)
C75F 0.117(14) 0.114(16) 0.094(15) 0.001(11) 0.027(12) -0.002(12)
C76F 0.117(14) 0.099(16) 0.108(17) 0.000(12) 0.031(13) -0.003(13)
C77F 0.116(15) 0.101(17) 0.116(18) 0.006(12) 0.031(12) 0.006(13)
C78F 0.20(3) 0.152(19) 0.15(3) 0.042(19) 0.05(2) 0.04(2)
C79F 0.17(2) 0.16(2) 0.15(3) 0.042(17) 0.05(2) -0.029(18)
C85F 0.114(12) 0.122(13) 0.107(15) -0.002(12) 0.038(12) -0.005(12)
O9G 0.124(12) 0.123(12) 0.095(13) 0.006(9) 0.037(11) 0.026(10)
C1G 0.133(18) 0.136(18) 0.13(2) -0.009(16) 0.033(14) 0.021(15)
O1G 0.123(14) 0.161(12) 0.086(13) 0.005(11) 0.043(10) 0.008(11)
N1G 0.118(14) 0.121(13) 0.108(18) -0.010(11) 0.048(12) 0.024(14)
C2G 0.140(18) 0.15(2) 0.14(2) 0.000(15) 0.032(16) 0.033(15)
N2G 0.086(12) 0.128(17) 0.14(2) -0.006(12) 0.032(12) -0.023(11)
O2G 0.41(4) 0.50(4) 0.61(5) -0.23(4) 0.33(4) -0.31(3)
N3G 0.157(16) 0.078(13) 0.120(18) 0.025(10) 0.061(13) -0.002(11)
C3G 0.147(18) 0.16(2) 0.15(2) -0.011(15) 0.047(15) 0.041(17)
C4G 0.140(18) 0.122(17) 0.137(19) -0.012(13) 0.055(15) 0.029(15)
O5G 0.142(13) 0.126(13) 0.081(12) -0.014(9) 0.029(11) -0.032(10)
C5G 0.143(17) 0.126(18) 0.131(19) -0.022(13) 0.047(15) 0.032(14)
C6G 0.179(19) 0.122(19) 0.14(2) -0.015(12) 0.081(17) 0.026(17)
O6G 0.50(5) 0.145(19) 0.82(7) -0.11(3) -0.28(5) 0.07(2)
C7G 0.20(2) 0.121(19) 0.16(2) -0.019(12) 0.113(18) 0.024(16)
C8G 0.22(2) 0.144(18) 0.18(2) -0.044(13) 0.129(16) -0.012(15)
C9G 0.176(19) 0.112(16) 0.126(19) -0.010(12) 0.084(15) 0.022(14)
C10G 0.202(19) 0.146(18) 0.144(18) -0.033(13) 0.110(15) -0.033(14)
C11G 0.27(2) 0.24(2) 0.25(3) -0.109(19) 0.192(19) -0.105(17)
C12G 0.31(2) 0.27(3) 0.31(3) -0.150(19) 0.24(2) -0.147(19)
C13G 0.28(2) 0.24(2) 0.27(3) -0.112(18) 0.22(2) -0.078(17)
O10G 0.33(4) 0.58(5) 0.65(6) 0.27(4) 0.32(4) 0.28(3)
C14G 0.154(15) 0.119(15) 0.104(14) 0.002(13) 0.067(11) 0.015(13)
C15G 0.131(16) 0.129(16) 0.095(14) -0.003(12) 0.051(12) 0.013(13)
C16G 0.137(16) 0.110(12) 0.104(14) -0.018(11) 0.061(13) -0.021(14)
C17G 0.103(15) 0.103(12) 0.095(15) -0.017(11) 0.035(13) -0.014(13)
C18G 0.106(14) 0.107(10) 0.098(15) -0.003(10) 0.039(12) 0.000(11)
C19G 0.128(16) 0.119(11) 0.083(15) 0.002(11) 0.038(11) 0.010(14)
C20G 0.151(17) 0.112(11) 0.087(15) -0.010(11) 0.051(14) 0.003(14)
C21G 0.178(19) 0.098(13) 0.091(16) -0.010(11) 0.057(14) -0.009(14)
C22G 0.14(2) 0.19(2) 0.090(15) 0.018(19) 0.042(12) 0.02(2)
C29G 0.108(17) 0.14(2) 0.15(2) 0.006(14) 0.036(16) -0.022(16)
C30G 0.122(19) 0.17(2) 0.14(2) 0.004(15) 0.048(17) -0.027(17)
C31G 0.110(17) 0.18(2) 0.14(2) -0.012(14) 0.047(15) -0.028(16)
C32G 0.097(14) 0.16(2) 0.14(2) -0.011(14) 0.033(14) -0.028(16)
C33G 0.095(15) 0.157(19) 0.14(2) 0.005(15) 0.034(15) -0.011(16)
C34G 0.096(17) 0.154(19) 0.15(2) -0.028(16) 0.027(14) -0.029(17)
C35G 0.101(18) 0.166(19) 0.15(2) -0.035(16) 0.024(13) -0.018(16)
C36G 0.106(17) 0.174(17) 0.18(2) -0.038(16) 0.013(13) -0.001(14)
C37G 0.085(16) 0.161(16) 0.14(2) -0.027(14) 0.028(12) 0.001(12)
C38G 0.115(17) 0.139(15) 0.16(2) -0.043(14) 0.012(12) 0.016(13)
C39G 0.19(2) 0.142(15) 0.30(3) -0.053(18) -0.08(2) 0.018(16)
C40G 0.23(3) 0.143(17) 0.38(3) -0.06(2) -0.13(2) 0.019(17)
C41G 0.19(2) 0.171(17) 0.30(3) -0.051(19) -0.09(2) -0.012(17)
C42G 0.101(15) 0.129(15) 0.119(15) -0.019(11) 0.019(12) 0.009(11)
C43G 0.098(17) 0.136(17) 0.105(15) -0.009(11) 0.025(12) -0.001(12)
C44G 0.087(15) 0.134(17) 0.103(15) -0.008(12) 0.016(11) 0.008(13)
C45G 0.080(15) 0.111(16) 0.102(15) 0.001(11) 0.012(12) 0.002(11)
C46G 0.105(12) 0.115(13) 0.088(15) 0.008(11) 0.022(11) 0.005(12)
C47G 0.108(13) 0.123(16) 0.079(14) -0.007(10) 0.015(11) -0.006(12)
C48G 0.092(13) 0.164(19) 0.102(17) -0.030(13) 0.013(12) -0.002(13)
C49G 0.092(14) 0.153(18) 0.099(17) -0.025(13) 0.011(12) 0.018(14)
C50G 0.16(2) 0.16(2) 0.087(15) 0.005(14) 0.035(17) -0.012(18)
C51G 0.102(15) 0.26(3) 0.14(2) -0.05(2) -0.009(15) 0.015(18)
C57G 0.17(2) 0.103(17) 0.13(2) 0.006(14) 0.073(16) -0.022(16)
C58G 0.19(2) 0.107(17) 0.13(2) 0.003(15) 0.052(15) -0.022(16)
C59G 0.18(2) 0.091(16) 0.13(2) 0.001(13) 0.040(15) -0.038(15)
C60G 0.160(18) 0.098(16) 0.123(19) 0.016(13) 0.035(14) -0.023(14)
C61G 0.152(19) 0.091(15) 0.117(19) 0.016(13) 0.058(14) -0.003(14)
C62G 0.14(2) 0.128(19) 0.14(2) 0.032(14) 0.035(14) -0.021(16)
C63G 0.135(19) 0.109(19) 0.18(2) 0.063(14) 0.048(15) -0.001(15)
C64G 0.16(2) 0.15(2) 0.20(2) 0.081(14) 0.070(16) 0.019(14)
C65G 0.131(18) 0.121(18) 0.15(2) 0.043(13) 0.035(15) -0.014(13)
C66G 0.16(2) 0.164(19) 0.16(2) 0.061(13) 0.058(14) 0.038(14)
C67G 0.20(2) 0.27(3) 0.26(3) 0.16(2) 0.116(19) 0.114(17)
C68G 0.20(2) 0.33(3) 0.33(3) 0.22(2) 0.15(2) 0.151(19)
C69G 0.19(2) 0.29(3) 0.29(3) 0.19(2) 0.115(19) 0.098(19)
C70G 0.140(17) 0.124(15) 0.108(15) 0.020(11) 0.035(13) 0.016(12)
C71G 0.118(16) 0.109(15) 0.097(14) 0.005(11) 0.024(12) -0.007(13)
C72G 0.104(13) 0.117(16) 0.094(15) 0.009(11) 0.039(11) 0.000(12)
C73G 0.102(13) 0.100(15) 0.091(15) 0.001(12) 0.034(11) 0.002(12)
C74G 0.106(12) 0.115(15) 0.099(15) 0.005(11) 0.032(11) 0.000(11)
C75G 0.109(13) 0.118(16) 0.097(15) 0.007(11) 0.032(11) 0.004(12)
C76G 0.108(14) 0.133(17) 0.104(17) 0.025(12) 0.035(12) 0.000(13)
C77G 0.104(15) 0.154(19) 0.107(18) 0.033(13) 0.026(12) -0.016(14)
C78G 0.18(2) 0.15(2) 0.092(15) 0.013(15) 0.058(17) 0.042(19)
C79G 0.17(3) 0.26(3) 0.17(3) 0.11(2) 0.03(2) -0.04(2)
C85G 0.108(12) 0.115(12) 0.096(15) 0.001(11) 0.028(11) -0.005(11)
C1H 0.108(18) 0.17(2) 0.15(2) -0.007(14) 0.015(15) 0.002(16)
O1H 0.116(16) 0.228(19) 0.21(2) -0.073(16) 0.074(16) -0.029(13)
N1H 0.106(14) 0.121(13) 0.131(17) 0.010(10) 0.041(12) 0.009(12)
C2H 0.11(2) 0.156(19) 0.16(2) -0.026(17) 0.006(14) -0.013(17)
O2H 0.157(17) 0.198(18) 0.21(2) 0.032(14) 0.012(16) 0.016(13)
N2H 0.145(19) 0.087(14) 0.171(19) 0.024(12) 0.050(14) -0.015(11)
C3H 0.107(19) 0.135(17) 0.15(2) -0.028(14) 0.016(14) -0.008(15)
O3H 0.40(5) 0.28(4) 0.48(5) 0.05(3) 0.05(4) 0.10(3)
N3H 0.144(17) 0.114(16) 0.111(14) -0.009(12) 0.049(11) -0.003(12)
C4H 0.089(16) 0.116(17) 0.146(19) -0.015(13) 0.014(12) -0.007(12)
O5H 0.142(17) 0.179(16) 0.19(2) -0.049(14) 0.026(12) -0.025(13)
C5H 0.095(16) 0.114(17) 0.140(18) 0.004(13) 0.032(12) -0.002(12)
O6H 0.175(19) 0.245(18) 0.173(15) 0.020(18) 0.046(15) -0.002(16)
C6H 0.079(17) 0.112(16) 0.13(2) -0.024(15) 0.025(12) -0.001(14)
O7H 0.31(3) 0.45(4) 0.25(2) -0.07(3) 0.02(3) 0.01(3)
C7H 0.080(17) 0.115(16) 0.13(2) -0.017(14) 0.024(12) -0.011(15)
O8H 0.40(5) 0.54(5) 0.34(5) 0.05(4) 0.14(4) 0.02(4)
C8H 0.087(16) 0.143(17) 0.143(19) -0.027(14) 0.013(12) 0.003(13)
O9H 0.120(14) 0.173(15) 0.141(16) -0.045(12) 0.038(13) 0.001(12)
C9H 0.079(17) 0.145(16) 0.14(2) -0.046(15) 0.024(14) 0.007(13)
O10H 0.25(2) 0.208(19) 0.30(3) -0.111(18) 0.117(19) 0.004(16)
C10H 0.087(16) 0.165(17) 0.14(2) -0.043(15) 0.021(14) 0.005(13)
C11H 0.101(17) 0.157(18) 0.14(2) -0.045(15) 0.011(15) 0.008(13)
C12H 0.105(17) 0.160(18) 0.16(2) -0.010(14) 0.007(14) 0.008(14)
C13H 0.098(17) 0.150(17) 0.13(2) -0.025(14) 0.015(13) 0.000(15)
C14H 0.089(19) 0.168(19) 0.14(2) -0.044(17) 0.020(17) 0.000(12)
C15H 0.081(19) 0.17(2) 0.13(2) -0.062(16) 0.019(16) 0.005(11)
C16H 0.092(17) 0.183(18) 0.124(19) -0.057(14) 0.030(14) -0.010(12)
C17H 0.102(17) 0.155(18) 0.115(19) -0.040(14) 0.031(15) -0.007(12)
C18H 0.103(17) 0.156(16) 0.132(16) -0.043(13) 0.042(13) -0.009(12)
C19H 0.130(18) 0.196(19) 0.152(18) -0.063(15) 0.066(15) -0.027(13)
C20H 0.16(2) 0.23(2) 0.16(2) -0.072(16) 0.081(17) -0.040(15)
C21H 0.14(2) 0.22(2) 0.14(2) -0.066(17) 0.053(16) -0.023(14)
C22H 0.130(19) 0.35(4) 0.31(5) -0.02(3) 0.03(3) -0.04(2)
C23H 0.25(4) 0.36(4) 0.24(4) -0.12(3) 0.17(3) -0.10(3)
C23G 0.24(3) 0.129(16) 0.14(2) -0.012(16) 0.09(2) 0.03(2)
C24H 0.20(3) 0.21(2) 0.26(3) 0.07(2) 0.00(3) -0.009(16)
C25H 0.27(4) 0.22(3) 0.30(4) 0.10(3) 0.00(3) 0.02(2)
C29H 0.15(2) 0.12(2) 0.23(3) 0.019(18) 0.053(18) -0.005(14)
C30H 0.14(2) 0.13(2) 0.25(3) 0.042(18) 0.065(18) 0.012(17)
C31H 0.16(2) 0.136(19) 0.23(3) 0.033(17) 0.070(19) 0.014(15)
C32H 0.16(2) 0.117(18) 0.17(2) 0.029(15) 0.073(16) 0.012(15)
C33H 0.16(2) 0.109(18) 0.16(2) 0.011(15) 0.065(16) -0.009(15)
C34H 0.15(2) 0.131(19) 0.18(2) 0.037(16) 0.055(18) -0.004(19)
C35H 0.128(19) 0.104(17) 0.17(2) 0.028(15) 0.037(16) -0.016(18)
C36H 0.126(15) 0.113(16) 0.168(18) 0.026(18) 0.037(14) -0.007(17)
C37H 0.129(16) 0.119(17) 0.147(18) 0.017(16) 0.045(14) -0.015(18)
C38H 0.123(15) 0.120(16) 0.162(16) -0.013(18) 0.045(13) -0.020(17)
C39H 0.118(16) 0.141(18) 0.164(16) -0.01(2) 0.053(14) -0.008(16)
C40H 0.133(17) 0.170(18) 0.170(16) 0.00(2) 0.039(14) -0.007(18)
C41H 0.118(16) 0.137(18) 0.163(17) 0.017(19) 0.026(15) -0.018(16)
C42H 0.125(17) 0.135(18) 0.16(2) -0.014(18) 0.044(13) -0.014(19)
C43H 0.137(18) 0.105(16) 0.16(2) -0.005(16) 0.029(13) -0.025(17)
C44H 0.128(17) 0.123(16) 0.16(2) -0.031(15) 0.037(13) -0.021(14)
C45H 0.114(17) 0.127(16) 0.15(2) -0.024(15) 0.044(13) -0.019(14)
C46H 0.115(17) 0.133(14) 0.139(18) -0.037(12) 0.046(12) -0.025(13)
C47H 0.143(17) 0.140(15) 0.18(2) -0.038(15) 0.025(13) -0.026(15)
C48H 0.169(19) 0.127(15) 0.18(2) -0.046(15) 0.013(15) -0.036(15)
C49H 0.159(19) 0.131(17) 0.19(2) -0.041(16) 0.023(15) -0.018(15)
C50H 0.15(2) 0.23(3) 0.29(4) 0.01(3) 0.05(2) -0.04(2)
C51H 0.25(3) 0.14(2) 0.23(4) -0.07(2) -0.03(3) -0.02(2)
C52H 0.21(3) 0.34(3) 0.19(2) 0.00(2) 0.08(2) -0.01(3)
C53H 0.29(3) 0.43(4) 0.18(2) -0.02(3) 0.07(2) -0.01(3)
C54H 0.31(4) 0.46(4) 0.28(4) -0.06(3) 0.07(3) 0.00(3)
C55H 0.32(4) 0.44(5) 0.26(5) -0.04(4) 0.09(4) 0.00(4)
C57H 0.15(2) 0.124(17) 0.15(2) 0.022(15) 0.046(18) -0.009(15)
C58H 0.17(2) 0.145(19) 0.149(19) 0.034(17) 0.05(2) -0.014(15)
C59H 0.17(2) 0.16(2) 0.125(19) 0.027(15) 0.042(17) -0.016(16)
C60H 0.144(18) 0.107(16) 0.118(17) 0.012(13) 0.040(16) 0.000(12)
C61H 0.129(18) 0.088(15) 0.119(16) 0.013(13) 0.038(16) 0.007(12)
C62H 0.13(2) 0.117(19) 0.117(18) 0.006(15) 0.026(16) 0.004(13)
C63H 0.135(19) 0.117(19) 0.12(2) 0.003(15) 0.045(17) -0.001(13)
C64H 0.135(17) 0.121(16) 0.122(18) -0.002(13) 0.045(16) -0.006(13)
C65H 0.142(18) 0.130(17) 0.120(19) 0.001(14) 0.050(17) -0.015(14)
C66H 0.150(16) 0.137(18) 0.145(19) -0.002(15) 0.057(16) -0.018(14)
C67H 0.153(18) 0.162(19) 0.19(2) -0.039(17) 0.070(18) -0.028(15)
C68H 0.156(19) 0.159(19) 0.23(2) -0.066(17) 0.080(18) -0.028(14)
C69H 0.139(18) 0.151(19) 0.19(2) -0.044(17) 0.059(17) -0.019(14)
C70H 0.144(17) 0.128(18) 0.15(2) -0.020(15) 0.053(18) -0.015(17)
C71H 0.145(18) 0.143(18) 0.14(2) -0.013(15) 0.057(18) -0.006(19)
C72H 0.139(16) 0.142(18) 0.121(19) -0.020(13) 0.052(15) 0.007(15)
C73H 0.125(16) 0.138(18) 0.109(18) -0.033(13) 0.040(14) -0.002(15)
C74H 0.116(15) 0.137(16) 0.121(15) -0.041(11) 0.038(13) -0.016(14)
C75H 0.132(15) 0.155(18) 0.122(17) -0.041(12) 0.044(13) 0.003(14)
C76H 0.147(17) 0.131(18) 0.135(19) -0.032(13) 0.053(14) 0.018(16)
C77H 0.154(18) 0.143(19) 0.14(2) -0.014(14) 0.061(16) 0.023(17)
C78H 0.11(2) 0.21(3) 0.18(3) -0.07(2) 0.02(2) -0.002(16)
C79H 0.16(2) 0.19(3) 0.16(3) -0.011(18) 0.048(19) 0.038(19)
C85H 0.115(16) 0.149(15) 0.122(15) -0.035(10) 0.038(13) -0.016(12)
C85I 0.083(14) 0.101(11) 0.109(12) -0.004(11) 0.026(10) -0.006(11)
O1I 0.110(13) 0.115(11) 0.130(15) 0.002(11) 0.045(10) -0.025(10)
N1I 0.121(19) 0.085(13) 0.18(2) 0.031(12) 0.061(15) 0.003(12)
C1I 0.13(2) 0.126(19) 0.18(2) 0.006(17) 0.050(16) -0.013(16)
O2I 0.53(3) 0.31(2) 0.26(3) -0.086(19) 0.29(2) -0.12(2)
N2I 0.16(2) 0.155(17) 0.086(14) 0.012(11) 0.032(13) 0.008(16)
C2I 0.15(2) 0.15(2) 0.17(2) 0.020(16) 0.010(18) 0.009(17)
N3I 0.094(17) 0.152(18) 0.146(16) -0.003(14) 0.049(13) 0.036(12)
C3I 0.14(2) 0.131(19) 0.19(2) 0.022(15) 0.052(16) 0.007(17)
C4I 0.12(2) 0.116(16) 0.18(2) 0.003(13) 0.057(15) -0.010(14)
O5I 0.089(12) 0.137(12) 0.119(13) -0.022(10) 0.021(10) -0.012(10)
C5I 0.124(19) 0.123(18) 0.19(2) 0.010(14) 0.044(17) -0.007(14)
O6I 0.23(2) 0.155(16) 0.21(2) -0.052(14) -0.010(16) 0.049(14)
C6I 0.15(2) 0.110(19) 0.18(2) 0.012(14) 0.079(17) -0.020(16)
C7I 0.16(2) 0.12(2) 0.19(2) -0.004(14) 0.089(18) -0.011(16)
C8I 0.19(2) 0.101(16) 0.18(2) 0.006(13) 0.110(16) -0.004(13)
O9I 0.081(11) 0.137(13) 0.124(13) -0.001(10) 0.034(10) -0.007(9)
C9I 0.143(19) 0.096(16) 0.136(19) 0.005(13) 0.070(15) 0.001(13)
O10I 0.37(2) 0.31(2) 0.44(3) 0.246(19) 0.28(2) 0.209(18)
C10I 0.173(19) 0.108(16) 0.17(2) -0.011(13) 0.100(16) -0.014(13)
C11I 0.31(3) 0.142(19) 0.19(2) -0.038(16) 0.155(19) -0.053(18)
C12I 0.39(3) 0.20(2) 0.22(2) -0.050(16) 0.215(19) -0.08(2)
C13I 0.29(3) 0.16(2) 0.21(2) -0.019(16) 0.16(2) -0.047(19)
C14I 0.111(15) 0.096(16) 0.147(18) 0.007(13) 0.058(13) 0.012(12)
C15I 0.106(15) 0.110(16) 0.133(18) 0.011(13) 0.049(13) 0.009(11)
C16I 0.113(15) 0.091(14) 0.128(17) -0.004(12) 0.052(12) -0.002(11)
C17I 0.097(16) 0.085(14) 0.119(18) -0.011(12) 0.038(13) -0.003(11)
C18I 0.098(15) 0.101(13) 0.116(14) -0.016(12) 0.034(12) -0.011(10)
C19I 0.105(15) 0.093(13) 0.131(17) -0.005(12) 0.051(12) -0.009(11)
C20I 0.121(17) 0.099(13) 0.141(18) -0.023(13) 0.054(14) -0.013(12)
C21I 0.118(17) 0.099(14) 0.144(19) -0.015(13) 0.062(15) 0.006(12)
C22I 0.106(17) 0.17(2) 0.16(2) -0.02(2) 0.042(13) -0.018(18)
C23I 0.19(3) 0.105(16) 0.19(3) -0.035(17) 0.08(2) -0.022(16)
C29I 0.13(2) 0.17(2) 0.12(2) 0.005(17) 0.027(15) -0.011(17)
C30I 0.122(18) 0.18(2) 0.15(2) 0.025(18) 0.053(17) -0.014(15)
C31I 0.131(19) 0.18(2) 0.123(19) 0.018(16) 0.046(15) -0.013(16)
C32I 0.129(17) 0.151(18) 0.093(16) 0.004(15) 0.032(13) -0.002(15)
C33I 0.143(19) 0.15(2) 0.089(17) -0.001(15) 0.031(15) 0.001(15)
C34I 0.127(19) 0.14(2) 0.102(19) -0.005(15) 0.013(14) -0.013(16)
C35I 0.128(19) 0.123(18) 0.110(19) -0.011(14) 0.003(13) -0.022(14)
C36I 0.124(17) 0.125(16) 0.093(16) -0.029(13) 0.018(11) -0.001(13)
C37I 0.108(17) 0.118(15) 0.086(16) -0.013(12) 0.018(12) -0.003(13)
C38I 0.097(16) 0.115(14) 0.108(16) 0.000(12) 0.014(11) -0.013(12)
C39I 0.133(19) 0.130(15) 0.136(19) -0.012(13) 0.019(14) 0.013(14)
C40I 0.17(2) 0.140(16) 0.17(2) -0.039(14) 0.002(15) 0.033(15)
C41I 0.142(19) 0.131(16) 0.132(19) -0.034(15) 0.020(14) 0.005(14)
C42I 0.103(16) 0.118(16) 0.092(15) 0.006(11) 0.022(12) -0.009(12)
C43I 0.081(15) 0.098(14) 0.096(15) 0.010(11) 0.026(11) -0.003(10)
C44I 0.087(15) 0.094(12) 0.095(15) 0.007(11) 0.021(10) -0.005(11)
C45I 0.096(15) 0.098(12) 0.095(16) 0.005(11) 0.016(11) -0.004(11)
C46I 0.089(15) 0.096(11) 0.103(14) -0.005(10) 0.022(10) -0.003(10)
C47I 0.078(14) 0.105(13) 0.105(15) -0.009(10) 0.022(10) 0.004(10)
C48I 0.083(15) 0.113(13) 0.108(16) 0.005(11) 0.009(11) 0.004(11)
C49I 0.091(16) 0.096(14) 0.098(16) 0.006(11) 0.021(10) 0.002(10)
C50I 0.087(16) 0.18(2) 0.13(2) -0.030(18) 0.020(16) -0.023(16)
C51I 0.103(19) 0.15(2) 0.14(2) 0.029(15) 0.000(13) 0.017(15)
C52I 0.26(3) 0.19(2) 0.24(3) 0.00(2) 0.02(2) 0.08(2)
C57I 0.104(18) 0.15(2) 0.17(2) 0.009(16) 0.053(16) 0.021(15)
C58I 0.11(2) 0.160(19) 0.18(2) -0.023(16) 0.049(16) -0.001(16)
C59I 0.12(2) 0.17(2) 0.17(2) -0.013(16) 0.053(16) 0.008(16)
C60I 0.094(18) 0.170(19) 0.16(2) -0.008(14) 0.048(14) 0.012(14)
C61I 0.111(19) 0.166(19) 0.15(2) -0.001(15) 0.052(15) 0.013(15)
C62I 0.10(2) 0.158(19) 0.16(2) -0.005(15) 0.060(15) 0.028(15)
C63I 0.10(2) 0.18(2) 0.16(2) 0.005(16) 0.065(15) 0.035(16)
C64I 0.133(18) 0.157(19) 0.18(2) 0.026(15) 0.090(16) 0.050(14)
C65I 0.110(17) 0.105(16) 0.130(19) 0.013(13) 0.067(15) 0.019(12)
C66I 0.114(16) 0.120(16) 0.154(19) 0.026(13) 0.064(14) 0.008(12)
C67I 0.19(2) 0.18(2) 0.24(3) 0.095(18) 0.130(19) 0.054(16)
C68I 0.25(2) 0.24(2) 0.32(3) 0.156(19) 0.19(2) 0.121(16)
C69I 0.20(2) 0.23(2) 0.27(3) 0.110(19) 0.15(2) 0.118(18)
C70I 0.093(14) 0.124(15) 0.125(18) -0.017(13) 0.041(14) -0.012(11)
C71I 0.088(12) 0.117(15) 0.097(15) 0.001(12) 0.035(12) -0.017(12)
C72I 0.091(12) 0.112(15) 0.109(14) 0.008(14) 0.031(11) -0.006(13)
C73I 0.090(12) 0.098(15) 0.106(13) 0.000(14) 0.039(11) 0.016(13)
C74I 0.084(12) 0.097(13) 0.110(12) 0.004(11) 0.031(10) -0.004(13)
C75I 0.080(12) 0.137(16) 0.109(13) -0.010(14) 0.026(10) -0.020(13)
C76I 0.082(13) 0.159(18) 0.110(14) 0.000(15) 0.033(11) -0.023(15)
C77I 0.088(13) 0.152(17) 0.107(16) 0.010(15) 0.030(11) -0.010(15)
C78I 0.092(18) 0.16(2) 0.16(3) 0.001(19) 0.016(18) -0.030(14)
C79I 0.116(19) 0.22(3) 0.13(2) 0.00(2) 0.057(17) -0.014(19)
B1_1 0.019(13) 0.025(14) 0.042(13) -0.011(9) 0.014(8) 0.006(8)
F2_1 0.018(10) 0.049(10) 0.036(10) -0.010(8) 0.017(8) -0.006(7)
F3_1 0.047(11) 0.038(10) 0.036(11) -0.005(8) 0.016(9) 0.022(8)
F4_1 0.022(10) 0.035(10) 0.067(13) -0.012(8) 0.022(9) -0.002(7)
F1_1 0.024(11) 0.048(10) 0.057(12) -0.018(8) 0.021(9) 0.014(8)
B1_2 0.017(12) 0.034(11) 0.046(14) 0.002(11) 0.004(9) -0.008(10)
F1_2 0.008(9) 0.056(11) 0.040(11) 0.002(8) -0.003(8) 0.000(8)
F3_2 0.021(9) 0.050(11) 0.055(12) -0.003(9) 0.005(8) -0.021(8)
F4_2 0.040(11) 0.035(10) 0.044(10) 0.004(8) 0.004(8) -0.001(8)
F2_2 0.028(11) 0.029(9) 0.074(14) 0.004(8) 0.007(10) -0.003(7)
B1_3 0.047(12) 0.028(12) 0.038(12) 0.002(13) -0.001(12) -0.007(13)
F1_3 0.084(13) 0.038(10) 0.056(13) 0.011(9) 0.040(11) 0.004(9)
F2_3 0.047(10) 0.049(11) 0.053(13) -0.020(9) -0.002(9) -0.015(9)
F3_3 0.054(12) 0.031(10) 0.066(13) 0.019(9) -0.001(10) -0.002(8)
F4_3 0.057(12) 0.084(13) 0.040(10) 0.004(9) 0.007(9) 0.007(11)
B1_4 0.049(12) 0.012(12) 0.035(13) 0.002(9) 0.015(11) 0.007(9)
F2_4 0.051(10) 0.015(9) 0.066(13) -0.010(8) 0.023(9) 0.010(7)
F3_4 0.060(11) 0.043(10) 0.037(11) -0.006(8) 0.026(9) -0.022(8)
F4_4 0.065(12) 0.017(9) 0.054(12) 0.013(8) 0.026(10) 0.008(8)
F1_4 0.033(11) 0.039(10) 0.029(10) 0.000(8) 0.007(9) 0.003(8)
B1_5 0.10(3) 0.20(3) 0.14(3) -0.01(2) 0.028(15) -0.037(19)
F1_5 0.15(3) 0.23(3) 0.17(3) -0.03(2) 0.02(2) 0.01(2)
F2_5 0.095(19) 0.23(3) 0.11(2) -0.012(18) 0.037(15) -0.039(17)
F3_5 0.18(3) 0.28(3) 0.14(3) -0.06(2) 0.06(2) -0.12(2)
F4_5 0.09(2) 0.15(2) 0.11(2) 0.014(16) 0.005(15) -0.033(15)
B1_6 0.105(17) 0.090(17) 0.094(17) 0.002(19) 0.033(17) 0.005(19)
F1_6 0.13(2) 0.110(15) 0.14(2) -0.038(15) 0.037(18) 0.000(14)
F2_6 0.18(2) 0.109(15) 0.13(2) 0.000(15) 0.099(19) -0.006(15)
F3_6 0.106(15) 0.125(18) 0.14(2) 0.031(17) 0.028(14) 0.020(14)
F4_6 0.123(18) 0.116(17) 0.091(15) 0.003(13) 0.033(13) 0.005(15)
F1_7 0.18(3) 0.13(3) 0.17(3) 0.08(2) 0.02(2) 0.03(2)
B1_7 0.16(3) 0.12(2) 0.15(3) 0.058(18) 0.03(2) 0.01(2)
F2_7 0.15(3) 0.11(2) 0.12(3) 0.050(17) 0.00(2) 0.003(18)
F3_7 0.18(3) 0.19(3) 0.22(4) 0.04(3) 0.07(3) 0.00(2)
F4_7 0.16(3) 0.15(2) 0.21(3) 0.01(2) 0.04(2) -0.04(2)
F1_8 0.18(3) 0.15(2) 0.15(2) -0.003(16) 0.08(2) 0.043(19)
B1_8 0.18(3) 0.15(3) 0.17(3) -0.006(16) 0.09(3) 0.053(19)
F2_8 0.15(2) 0.137(19) 0.14(2) -0.029(15) 0.068(18) 0.033(15)
F3_8 0.31(3) 0.16(2) 0.20(3) -0.023(19) 0.09(3) 0.00(2)
F4_8 0.21(2) 0.30(4) 0.20(3) 0.07(3) 0.12(2) 0.12(2)
F1_9 0.11(3) 0.19(3) 0.22(3) -0.03(2) 0.07(3) -0.02(2)
B1_9 0.10(2) 0.21(3) 0.17(3) -0.06(2) 0.03(2) -0.05(2)
F2_9 0.16(3) 0.23(3) 0.22(4) -0.02(2) 0.05(3) -0.02(2)
F3_9 0.105(19) 0.23(3) 0.10(3) -0.08(2) 0.019(19) -0.068(19)
F4_9 0.11(3) 0.22(3) 0.18(3) -0.07(3) -0.01(2) -0.07(2)
F1_10 0.28(4) 0.125(19) 0.18(3) 0.019(17) -0.01(2) 0.00(2)
B1_10 0.19(3) 0.12(2) 0.16(3) 0.028(17) 0.034(18) -0.02(2)
F2_10 0.19(2) 0.24(3) 0.25(4) 0.04(3) 0.07(2) -0.03(2)
F3_10 0.19(3) 0.14(2) 0.14(2) 0.028(17) 0.014(18) -0.002(19)
F4_10 0.18(2) 0.110(18) 0.13(2) 0.044(15) 0.039(17) -0.006(17)
F1_11 0.18(3) 0.23(3) 0.17(3) -0.03(2) 0.12(3) 0.04(2)
B1_11 0.16(3) 0.21(3) 0.17(3) -0.01(2) 0.10(2) 0.046(18)
F2_11 0.19(3) 0.21(3) 0.25(4) -0.02(3) 0.10(3) 0.03(2)
F3_11 0.20(3) 0.13(3) 0.22(3) 0.01(2) 0.09(2) 0.06(2)
F4_11 0.14(3) 0.20(3) 0.10(3) 0.01(2) 0.07(2) 0.05(2)

_geom_special_details            
;
 All esds (except the esd in the dihedral angle between two l.s. planes)
 are estimated using the full covariance matrix.  The cell esds are taken
 into account individually in the estimation of esds in distances, angles
 and torsion angles; correlations between esds in cell parameters are only
 used when they are defined by crystal symmetry.  An approximate (isotropic)
 treatment of cell esds is used for estimating esds involving l.s. planes.
;

loop_
_geom_bond_atom_site_label_1
_geom_bond_atom_site_label_2
_geom_bond_distance
_geom_bond_site_symmetry_2
_geom_bond_publ_flag
Cu1 N1H 1.97(2) . ?
Cu1 C71I 2.04(3) . ?
Cu1 N2G 2.07(2) . ?
Cu1 C70I 2.08(3) . ?
Cu1 N1A 2.26(3) 3 ?
Cu2 N2H 2.00(2) . ?
Cu2 C15I 2.01(3) . ?
Cu2 C14I 2.02(3) . ?
Cu2 N3C 2.017(13) . ?
Cu3 N1E 1.99(2) . ?
Cu3 N3H 2.02(2) . ?
Cu3 C42I 2.03(3) . ?
Cu3 C43I 2.06(2) . ?
Cu4 N2B 1.99(2) . ?
Cu4 C14C 2.01(2) . ?
Cu4 N3I 2.03(2) . ?
Cu4 C15C 2.09(2) . ?
Cu5 N3B 2.01(2) . ?
Cu5 C42C 2.05(2) . ?
Cu5 C43C 2.08(2) . ?
Cu5 N1G 2.10(2) . ?
Cu5 N3A 2.23(2) . ?
Cu6 C70C 1.99(3) . ?
Cu6 N2E 2.039(12) . ?
Cu6 N1B 2.04(2) . ?
Cu6 C71C 2.05(2) . ?
Cu7 C70G 1.99(3) . ?
Cu7 C71G 2.03(3) . ?
Cu7 N2I 2.04(2) . ?
Cu7 N2F 2.055(12) . ?
Cu8 C14G 1.97(3) . ?
Cu8 C15G 2.00(3) . ?
Cu8 N3E 2.015(13) . ?
Cu8 N3F 2.042(13) . ?
Cu9 C42G 1.95(3) . ?
Cu9 N1C 2.009(14) . ?
Cu9 N1F 2.021(13) . ?
Cu9 C43G 2.03(3) . ?
Cu10 N3D 2.02(2) . ?
Cu10 C43E 2.04(3) . ?
Cu10 C42E 2.05(2) . ?
Cu10 N1I 2.05(2) . ?
Cu11 N2C 2.007(19) . ?
Cu11 N1D 2.009(13) . ?
Cu11 C70E 2.01(3) . ?
Cu11 C71E 2.11(2) . ?
Cu12 N2D 2.01(2) . ?
Cu12 C14E 2.06(3) . ?
Cu12 C15E 2.09(2) . ?
Cu12 N3G 2.11(2) . ?
Cu12 N2A 2.23(2) 3_545 ?
O9A C75A 1.37(4) . ?
O9A C78A 1.40(6) . ?
O10A C68A 1.362(19) . ?
O10A C80A 1.45(2) . ?
O9F C75F 1.39(3) . ?
O9F C78F 1.44(3) . ?
C1A N1A 1.37(4) . ?
C1A C2A 1.39(4) . ?
O1A C22A 1.44(2) . ?
O1A C19A 1.46(3) . ?
N1A C5A 1.28(3) . ?
O2A C12A 1.373(19) . ?
O2A C24A 1.45(2) . ?
N2A C33A 1.31(3) . ?
N2A C29A 1.35(4) . ?
C2A C3A 1.28(4) . ?
C3A C4A 1.35(4) . ?
N3A C61A 1.33(3) . ?
N3A C57A 1.33(3) . ?
C4A C5A 1.43(4) . ?
C4A C6A 1.434(19) . ?
O5A C47A 1.43(5) . ?
O5A C50A 1.60(6) . ?
O6A C40A 1.369(19) . ?
O6A C52A 1.46(2) . ?
C6A C7A 1.213(18) . ?
C7A C8A 1.438(16) . ?
C8A C9A 1.3900 . ?
C8A C13A 1.3900 . ?
C9A C10A 1.3900 . ?
C10A C11A 1.3900 . ?
C10A C14A 1.43(4) . ?
C11A C12A 1.3900 . ?
C12A C13A 1.3900 . ?
C14A C15A 1.15(4) . ?
C15A C16A 1.46(5) . ?
C16A C17A 1.3900 . ?
C16A C21A 1.3900 . ?
C17A C18A 1.3900 . ?
C18A C19A 1.3900 . ?
C18A C85A 1.58(3) . ?
C19A C20A 1.3900 . ?
C20A C21A 1.3900 . ?
C20A C23A 1.59(3) . ?
C29A C30A 1.36(4) . ?
C30A C31A 1.31(4) . ?
C31A C32A 1.43(4) . ?
C32A C33A 1.35(4) . ?
C32A C34A 1.42(4) . ?
C34A C35A 1.21(4) . ?
C35A C36A 1.43(4) . ?
C36A C37A 1.3900 . ?
C36A C41A 1.3900 . ?
C37A C38A 1.3900 . ?
C38A C39A 1.3900 . ?
C38A C42A 1.47(5) . ?
C39A C40A 1.3900 . ?
C40A C41A 1.3900 . ?
C42A C43A 1.23(5) . ?
C43A C44A 1.46(5) . ?
C44A C45A 1.31(4) . ?
C44A C49A 1.40(4) . ?
C45A C46A 1.31(4) . ?
C46A C47A 1.46(5) . ?
C46A C85A 1.58(4) . ?
C47A C48A 1.47(5) . ?
C48A C49A 1.44(5) . ?
C48A C51A 1.59(5) . ?
C57A C58A 1.33(4) . ?
C58A C59A 1.40(4) . ?
C59A C60A 1.38(5) . ?
C60A C61A 1.37(4) . ?
C60A C62A 1.45(4) . ?
C62A C63A 1.27(4) . ?
C63A C64A 1.42(4) . ?
C64A C65A 1.3900 . ?
C64A C69A 1.3900 . ?
C65A C66A 1.3900 . ?
C66A C70A 1.36(4) . ?
C66A C67A 1.3900 . ?
C67A C68A 1.3900 . ?
C68A C69A 1.3900 . ?
C70A C71A 1.22(4) . ?
C71A C72A 1.47(4) . ?
C72A C73A 1.3900 . ?
C72A C77A 1.3900 . ?
C73A C74A 1.3900 . ?
C74A C75A 1.3900 . ?
C74A C85A 1.54(3) . ?
C75A C76A 1.3900 . ?
C76A C77A 1.3900 . ?
C76A C79A 1.59(3) . ?
C83D O12D 1.41(7) . ?
C83D C82D 1.70(9) . ?
N1B C1B 1.31(3) . ?
N1B C5B 1.38(3) . ?
C1B C2B 1.34(4) . ?
O1B C19B 1.48(4) . ?
O1B C22B 1.52(4) . ?
O2B C12B 1.377(17) . ?
O2B C24B 1.56(4) . ?
N2B C29B 1.26(3) . ?
N2B C33B 1.32(3) . ?
C2B C3B 1.38(4) . ?
O3B C26B 1.43(2) . ?
O3B C25B 1.44(2) . ?
N3B C57B 1.37(3) . ?
N3B C61B 1.38(3) . ?
C3B C4B 1.36(4) . ?
C4B C5B 1.34(4) . ?
C4B C6B 1.41(4) . ?
O5B C47B 1.39(3) . ?
O5B C50B 1.41(3) . ?
O6B C40B 1.344(16) . ?
O6B C52B 1.44(2) . ?
C6B C7B 1.26(3) . ?
C7B C8B 1.39(3) . ?
O9B C78B 1.39(4) . ?
O9B C75B 1.43(4) . ?
O10B C68B 1.359(16) . ?
O10B C80B 1.60(4) . ?
C8B C9B 1.3900 . ?
C8B C13B 1.3900 . ?
C9B C10B 1.3900 . ?
C10B C11B 1.3900 . ?
C10B C14B 1.48(3) . ?
C11B C12B 1.3900 . ?
C12B C13B 1.3900 . ?
C14B C15B 1.15(3) . ?
C15B C16B 1.47(4) . ?
C16B C17B 1.39(3) . ?
C16B C21B 1.42(4) . ?
C17B C18B 1.40(3) . ?
C18B C19B 1.37(4) . ?
C18B C85B 1.57(4) . ?
C19B C20B 1.31(4) . ?
C20B C21B 1.42(4) . ?
C20B C23B 1.52(4) . ?
C24B C25B 1.62(6) . ?
C24A C25A 1.55(2) . ?
C24I O2I 1.43(2) . ?
C24I C25I 1.54(2) . ?
C26B C27B 1.53(2) . ?
O4B C27B 1.43(2) . ?
C29B C30B 1.41(4) . ?
C30B C31B 1.43(4) . ?
C31B C32B 1.45(4) . ?
C32B C33B 1.29(3) . ?
C32B C34B 1.45(4) . ?
C34B C35B 1.22(3) . ?
C35B C36B 1.45(3) . ?
C36B C37B 1.3900 . ?
C36B C41B 1.3900 . ?
C37B C38B 1.3900 . ?
C38B C39B 1.3900 . ?
C38B C42B 1.57(3) . ?
C39B C40B 1.3900 . ?
C40B C41B 1.3900 . ?
C42B C43B 1.16(3) . ?
C43B C44B 1.37(4) . ?
C44B C45B 1.38(4) . ?
C44B C49B 1.43(4) . ?
C45B C46B 1.43(3) . ?
C46B C47B 1.48(4) . ?
C46B C85B 1.48(3) . ?
C47B C48B 1.34(4) . ?
C48B C49B 1.44(3) . ?
C48B C51B 1.45(4) . ?
C57B C58B 1.33(3) . ?
C58B C59B 1.35(3) . ?
C59B C60B 1.34(3) . ?
C60B C61B 1.37(3) . ?
C60B C62B 1.47(4) . ?
C62B C63B 1.19(3) . ?
C63B C64B 1.47(3) . ?
C64B C65B 1.3900 . ?
C64B C69B 1.3900 . ?
C65B C66B 1.3900 . ?
C66B C67B 1.3900 . ?
C66B C70B 1.50(3) . ?
C67B C68B 1.3900 . ?
C68B C69B 1.3900 . ?
C70B C71B 1.14(3) . ?
C71B C72B 1.45(4) . ?
C72B C73B 1.30(3) . ?
C72B C77B 1.39(4) . ?
C73B C74B 1.36(3) . ?
C74B C75B 1.35(4) . ?
C74B C85B 1.51(3) . ?
C75B C76B 1.30(4) . ?
C76B C77B 1.45(4) . ?
C76B C79B 1.61(4) . ?
C80B C81B 1.57(2) . ?
N2C C29C 1.34(3) . ?
N2C C33C 1.37(3) . ?
N1C C1C 1.3900 . ?
N1C C5C 1.3900 . ?
C1C C2C 1.3900 . ?
C2C C3C 1.3900 . ?
C3C C4C 1.3900 . ?
C4C C6C 1.38(3) . ?
C4C C5C 1.3900 . ?
O1C C19C 1.39(2) . ?
O1C C22C 1.42(2) . ?
O2C C12C 1.371(18) . ?
O2C C24C 1.437(19) . ?
C6C C7C 1.22(3) . ?
C7C C8C 1.45(3) . ?
C8C C13C 1.37(3) . ?
C8C C9C 1.40(3) . ?
C9C C10C 1.40(3) . ?
C10C C11C 1.41(3) . ?
C10C C14C 1.53(3) . ?
C11C C12C 1.39(3) . ?
C12C C13C 1.38(4) . ?
C14C C15C 1.25(3) . ?
C15C C16C 1.39(3) . ?
C16C C17C 1.36(3) . ?
C16C C21C 1.38(3) . ?
C17C C18C 1.40(3) . ?
C18C C19C 1.40(3) . ?
C18C C85C 1.49(3) . ?
C19C C20C 1.41(3) . ?
C20C C21C 1.44(3) . ?
C20C C23C 1.49(3) . ?
C29C C30C 1.41(3) . ?
C25C C24C 1.55(2) . ?
C30C C31C 1.43(3) . ?
C31C C32C 1.35(3) . ?
C32C C34C 1.39(4) . ?
[truncated: 212,696 more chars]
